# Supplementary material for: A naturally occurring variant of SHLP2 is a protective factor in Parkinson’s disease
Source: Mol Psychiatry. 2024 Jan 3;29(2):505–17. doi: 10.1038/s41380-023-02344-0 (PMC11116102; doi:10.1038/s41380-023-02344-0)
Supplement: Supplementary file 2 — Supplementary table 1 [file 41380_2023_2344_MOESM2_ESM.xlsx]

## Sheet: Sheet1
Supplementary table 1. Select Characteristics of the Study Samples (HRS, FHS, CHS)
Variable	HRS (n=9774)		FHS (n=3621)		CHS (n=2772)
	Mean (SD) or n (%)		Mean (SD) or n (%)		Mean (SD) or n (%)
Total Cholesterol^	200.78	(42.56)	200.84	(40.05)	212.83	(42.50)
Low Density Lipoprotein (LDL)#	100.3	(35.55)	107.73	(31.89)	127.98	(35.87)
High Density Lipoprotein (HDL)	54.63	(16.21)	56.72	(17.81)	53.05	(15.19)
Age	67.8	(10.45)	57.65	(14.52)	74.17	(5.67)
Gender
Male	4198	(43.0%)	1667	(46.0%)	1189	(42.9%)
Female	5576	(57.0%)	1954	(54.0%)	1583	(57.1%)
Cholesterol Medication
Yes	4048	(41.4%)	1082	(29.9%)	181	(6.5%)
No	5726	(58.6%)	2539	(70.1%)	2591	(93.5%)
SHLP2 minor allele
0	9641	(98.6%)	3557	(98.2%)	2741	(98.9%)
1	133	(1.4%)	64	(1.8%)	31	(1.1%)
Notes.
HRS: U.S. Health and Retirement Study; FHS: Framingham Heart Study; CHS: Cardiovascular Health Study
^Total cholesterol levels were adjusted for medication use
#HRS Sample for LDL is n=4297
