# Supplementary material for: A naturally occurring variant of SHLP2 is a protective factor in Parkinson’s disease
Source: Mol Psychiatry. 2024 Jan 3;29(2):505–17. doi: 10.1038/s41380-023-02344-0 (PMC11116102; doi:10.1038/s41380-023-02344-0)
Supplement: Supplementary file 3 — Supplementary table 2 [file 41380_2023_2344_MOESM3_ESM.xlsx]

## Sheet: Sheet1
Supplementary table 2. Results of Regression Analyses for SHLP2 on Total Cholesterol Levels
	HRS			FHS			CHS
Parameter	ß-coefficient	SE	p-Value	ß-coefficient	SE	p-Value	ß-coefficient	SE	p-Value
Intercept	213.11	0.71	<.0001	219.46	22.7	<.0001	260.7	16.35	<.0001
Age	-0.33	0.04	<.0001	0.5	0.04	<.0001	-0.85	0.14	<.0001
Gender: male	12.01	0.93	<.0001	-10.17	1.3	<.0001	-23.84	1.56	<.0001
SHLP2	8.9	3.98	0.025	12.77	4.92	0.01	-3.46	7.32	0.64
Model R2			0.0223			0.0515			0.0936
Notes. Total Cholesterol values were adjusted for medication use. Models were adjusted for genetic substructure using 5 principal components.
