# Supplementary material for: A naturally occurring variant of SHLP2 is a protective factor in Parkinson’s disease
Source: Mol Psychiatry. 2024 Jan 3;29(2):505–17. doi: 10.1038/s41380-023-02344-0 (PMC11116102; doi:10.1038/s41380-023-02344-0)
Supplement: Supplementary file 4 — Supplementary table 3 [file 41380_2023_2344_MOESM4_ESM.xlsx]

## Sheet: Sheet1
Supplementary table 3. Results of Regression Analyses for SHLP2 on Low-Density Lipoprotein Levels
	HRS			FHS			CHS
Parameter	ß-coefficient	SE	p-Value	ß-coefficient	SE	p-Value	ß-coefficient	SE	p-Value
Intercept	98.94	0.95	<.0001	143.38	17.5	<.0001	160.38	14.29	<.0001
Age	-0.53	0.06	<.0001	0.28	0.04	<.0001	-0.75	0.12	<.0001
Gender: male	10.1	1.06	<.0001	0.66	1.01	0.51	-9.89	1.37	<.0001
Medication	-11.49	1.09	<.0001	-25.58	1.18	<.0001	1.39	2.75	0.61
SHLP2	3.71	4.77	0.436	9.37	3.78	0.01	0.06	6.47	0.99
Model R2			0.0761			0.1179			0.0363
Notes. Models were adjusted for genetic substructure using 5 principal components.
