# Supplementary material for: A naturally occurring variant of SHLP2 is a protective factor in Parkinson’s disease
Source: Mol Psychiatry. 2024 Jan 3;29(2):505–17. doi: 10.1038/s41380-023-02344-0 (PMC11116102; doi:10.1038/s41380-023-02344-0)
Supplement: Supplementary file 5 — Supplementary table 4 [file 41380_2023_2344_MOESM5_ESM.xlsx]

## Sheet: Sheet1
Supplementary table 4. Results of Regression Analyses for SHLP2 on High-Density Lipoprotein (HDL) Levels
	HRS			FHS			CHS
Parameter	ß-coefficient	SE	p-Value	ß-coefficient	SE	p-Value	ß-coefficient	SE	p-Value
Intercept	50.49	0.3	<.0001	56.21	9.42	<.0001	61.7	5.67	<.0001
Age	-0.09	0.02	<.0001	0.02	0.02	0.37	0.06	0.05	0.21
Gender: male	9.42	0.34	<.0001	-13.87	0.54	<.0001	-11.79	0.54	<.0001
Medication	-3.10	0.34	<.0001	-4.57	0.63	<.0001	-2.96	1.08	0.006
SHLP2	1	1.42	0.482	0.37	2.04	0.85	-0.92	2.58	0.72
Model R2			0.103			0.1737			0.1481
Notes. Models were adjusted for genetic substructure using 5 principal components.
