# Supplementary material for: A naturally occurring variant of SHLP2 is a protective factor in Parkinson’s disease
Source: Mol Psychiatry. 2024 Jan 3;29(2):505–17. doi: 10.1038/s41380-023-02344-0 (PMC11116102; doi:10.1038/s41380-023-02344-0)
Supplement: Supplementary file 6 — Supplementary table 5 [file 41380_2023_2344_MOESM6_ESM.xlsx]

## Sheet: Comparison results
Protein	Gene	ProteinName	Comparison	log2FC	pvalue	adj.pvalue	imputed	iLog2FC	iPvalue	SHLP2	APEX	Species
P12074	COX6A1	cytochrome c oxidase subunit 6A1	SHLP2-APEX	Inf	NA	0	yes	10.3536	0.0206012	3	0	human
P00414	COX3	cytochrome c oxidase III	SHLP2-APEX	Inf	NA	0	yes	9.75134	0.0307305	3	0	human
Q5VTU8	Q5VTU8	NA	SHLP2-APEX	Inf	NA	0	yes	9.65394	0.0115941	3	0	human
P23434	GCSH	glycine cleavage system protein H	SHLP2-APEX	Inf	NA	0	yes	9.01708	0.0225421	3	0	human
I3L0E3	I3L0E3	NA	SHLP2-APEX	Inf	NA	0	yes	8.88977	0.0116739	3	0	human
P11177	PDHB	pyruvate dehydrogenase E1 beta subunit	SHLP2-APEX	Inf	NA	0	yes	8.87816	0.0268857	3	0	human
S4R3N1	HSPE1-MOB4	HSPE1-MOB4 readthrough	SHLP2-APEX	0.0656709	0.866839	0.878238	no	0.0656709	0.878238	2	2	human
O14561	NDUFAB1	NADH:ubiquinone oxidoreductase subunit AB1	SHLP2-APEX	Inf	NA	0	yes	8.82918	0.0446408	3	0	human
Q5U5X0	LYRM7	LYR motif containing 7	SHLP2-APEX	Inf	NA	0	yes	8.79383	0.036518	3	0	human
Q10713	PMPCA	peptidase, mitochondrial processing alpha subunit	SHLP2-APEX	Inf	NA	0	yes	8.76427	0.0489491	3	0	human
P08559	PDHA1	pyruvate dehydrogenase E1 alpha 1 subunit	SHLP2-APEX	Inf	NA	0	yes	8.72569	0.0127944	3	0	human
P05091	ALDH2	aldehyde dehydrogenase 2 family member	SHLP2-APEX	Inf	NA	0	yes	8.71054	0.0265901	3	0	human
P03891	ND2	MTND2	SHLP2-APEX	Inf	NA	0	yes	8.69716	0.0324064	3	0	human
Q96EY8	MMAB	metabolism of cobalamin associated B	SHLP2-APEX	Inf	NA	0	yes	8.68016	0.0162287	3	0	human
Q9UL42	PNMA2	PNMA family member 2	SHLP2-APEX	Inf	NA	0	yes	8.64845	0.0126159	3	0	human
Q9UMS0	NFU1	NFU1 iron-sulfur cluster scaffold	SHLP2-APEX	Inf	NA	0	yes	8.62625	0.0211169	3	0	human
P27144	AK4	adenylate kinase 4	SHLP2-APEX	Inf	NA	0	yes	8.57552	0.0253264	3	0	human
Q9BX68	HINT2	histidine triad nucleotide binding protein 2	SHLP2-APEX	Inf	NA	0	yes	8.27097	0.0206138	3	0	human
P30042	GATD3A	glutamine amidotransferase like class 1 domain containing 3A	SHLP2-APEX	Inf	NA	0	yes	8.15639	0.0232883	3	0	human
Q96AB3	ISOC2	isochorismatase domain containing 2	SHLP2-APEX	Inf	NA	0	yes	8.15629	0.0309582	3	0	human
Q8TCS8	PNPT1	polyribonucleotide nucleotidyltransferase 1	SHLP2-APEX	Inf	NA	0	yes	8.12955	0.0317157	3	0	human
Q9Y6J9	TAF6L	TATA-box binding protein associated factor 6 like	SHLP2-APEX	-2.1824	0.0509452	0.0677193	no	-2.1824	0.0677193	1	3	human
Q96IX5	ATP5MD	ATP synthase membrane subunit DAPIT	SHLP2-APEX	Inf	NA	0	yes	8.06709	0.0225522	3	0	human
P82909	MRPS36	mitochondrial ribosomal protein S36	SHLP2-APEX	Inf	NA	0	yes	8.05382	0.0412152	3	0	human
Q9Y584	TIMM22	translocase of inner mitochondrial membrane 22	SHLP2-APEX	Inf	NA	0	yes	8.04021	0.0385014	3	0	human
P21953	BCKDHB	branched chain keto acid dehydrogenase E1 subunit beta	SHLP2-APEX	Inf	NA	0	yes	7.98306	0.0108815	3	0	human
P30837	ALDH1B1	aldehyde dehydrogenase 1 family member B1	SHLP2-APEX	Inf	NA	0	yes	7.97574	0.0449449	3	0	human
Q9HAV7	GRPEL1	GrpE like 1, mitochondrial	SHLP2-APEX	7.95364	1.20584e-10	1.85799e-08	no	7.95364	1.85799e-08	3	3	human
Q8N183	NDUFAF2	NADH:ubiquinone oxidoreductase complex assembly factor 2	SHLP2-APEX	Inf	NA	0	yes	7.94463	0.0218141	3	0	human
Q9BPW8	NIPSNAP1	nipsnap homolog 1	SHLP2-APEX	Inf	NA	0	yes	7.92882	0.0339052	3	0	human
P07954	FH	fumarate hydratase	SHLP2-APEX	Inf	NA	0	yes	7.9232	0.0418735	3	0	human
Q9BU61	NDUFAF3	NADH:ubiquinone oxidoreductase complex assembly factor 3	SHLP2-APEX	Inf	NA	0	yes	7.91373	0.0490307	3	0	human
Q9P032	NDUFAF4	NADH:ubiquinone oxidoreductase complex assembly factor 4	SHLP2-APEX	Inf	NA	0	yes	7.88287	0.0135985	3	0	human
F5H5P2	F5H5P2	NA	SHLP2-APEX	Inf	NA	0	yes	7.8756	0.0468981	3	0	human
Q96GC5	MRPL48	mitochondrial ribosomal protein L48	SHLP2-APEX	Inf	NA	0	yes	7.82967	0.028148	3	0	human
P35914	HMGCL	3-hydroxy-3-methylglutaryl-CoA lyase	SHLP2-APEX	Inf	NA	0	yes	7.80238	0.0496383	3	0	human
Q9H1K1	ISCU	iron-sulfur cluster assembly enzyme	SHLP2-APEX	Inf	NA	0	yes	7.79046	0.0322276	3	0	human
P56556	NDUFA6	NADH:ubiquinone oxidoreductase subunit A6	SHLP2-APEX	Inf	NA	0	yes	7.70859	0.0148836	3	0	human
Q6P587	FAHD1	fumarylacetoacetate hydrolase domain containing 1	SHLP2-APEX	Inf	NA	0	yes	7.67176	0.0125669	3	0	human
P61604	HSPE1	heat shock protein family E (Hsp10) member 1	SHLP2-APEX	7.66131	3.26459e-09	1.50906e-07	no	7.66131	1.50906e-07	3	3	human
Q9NZJ6	COQ3	coenzyme Q3, methyltransferase	SHLP2-APEX	Inf	NA	0	yes	7.5429	0.0188443	3	0	human
Q4G0N4	NADK2	NAD kinase 2, mitochondrial	SHLP2-APEX	Inf	NA	0	yes	7.53285	0.0139216	3	0	human
Q9BQP7	MGME1	mitochondrial genome maintenance exonuclease 1	SHLP2-APEX	Inf	NA	0	yes	7.51235	0.0387578	3	0	human
Q9Y678	COPG1	coatomer protein complex subunit gamma 1	SHLP2-APEX	-0.0528971	0.900596	0.909449	no	-0.0528971	0.909449	3	3	human
Q9NUJ1	ABHD10	abhydrolase domain containing 10	SHLP2-APEX	Inf	NA	0	yes	7.45919	0.039088	3	0	human
P22033	MMUT	methylmalonyl-CoA mutase	SHLP2-APEX	Inf	NA	0	yes	7.43238	0.0184571	3	0	human
Q9Y673	ALG5	ALG5 dolichyl-phosphate beta-glucosyltransferase	SHLP2-APEX	-0.641797	0.0395406	0.0538767	no	-0.641797	0.0538767	3	3	human
Q9Y672	ALG6	ALG6 alpha-1,3-glucosyltransferase	SHLP2-APEX	0.0489201	0.835792	0.852387	no	0.0489201	0.852387	3	1	human
Q5JRX3	PITRM1	pitrilysin metallopeptidase 1	SHLP2-APEX	Inf	NA	0	yes	7.42065	0.0462273	3	0	human
P45954	ACADSB	acyl-CoA dehydrogenase short/branched chain	SHLP2-APEX	Inf	NA	0	yes	7.42005	0.0497456	3	0	human
P42704	LRPPRC	leucine rich pentatricopeptide repeat containing	SHLP2-APEX	7.41395	9.23932e-11	1.70835e-08	no	7.41395	1.70835e-08	3	3	human
Q9UFN0	NIPSNAP3A	nipsnap homolog 3A	SHLP2-APEX	Inf	NA	0	yes	7.40397	0.0224905	3	0	human
Q96H55	MYO19	myosin XIX	SHLP2-APEX	Inf	NA	0	yes	7.36431	0.0417824	2	0	human
Q99757	TXN2	thioredoxin 2	SHLP2-APEX	Inf	NA	0	yes	7.3302	0.0398291	3	0	human
Q96ND0	FAM210A	family with sequence similarity 210 member A	SHLP2-APEX	Inf	NA	0	yes	7.319	0.027244	3	0	human
P23368	ME2	malic enzyme 2	SHLP2-APEX	7.31757	8.90316e-08	1.38336e-06	no	7.31757	1.38336e-06	3	1	human
Q9HC36	MRM3	mitochondrial rRNA methyltransferase 3	SHLP2-APEX	Inf	NA	0	yes	7.31603	0.0204512	3	0	human
Q9Y5V3	MAGED1	MAGE family member D1	SHLP2-APEX	-0.946534	0.188239	0.221409	no	-0.946534	0.221409	1	3	human
Q9NWU5	MRPL22	mitochondrial ribosomal protein L22	SHLP2-APEX	Inf	NA	0	yes	7.31322	0.0168758	3	0	human
Q8N5M1	ATPAF2	ATP synthase mitochondrial F1 complex assembly factor 2	SHLP2-APEX	Inf	NA	0	yes	7.3129	0.0164785	3	0	human
P04181	OAT	ornithine aminotransferase	SHLP2-APEX	7.31049	1.24128e-08	3.27875e-07	no	7.31049	3.27875e-07	3	3	human
O43615	TIMM44	translocase of inner mitochondrial membrane 44	SHLP2-APEX	7.30403	2.31133e-10	2.5515e-08	no	7.30403	2.5515e-08	3	2	human
Q9Y5S9	RBM8A	RNA binding motif protein 8A	SHLP2-APEX	-1.45086	0.14863	0.178337	no	-1.45086	0.178337	2	3	human
Q9BRT2	UQCC2	ubiquinol-cytochrome c reductase complex assembly factor 2	SHLP2-APEX	Inf	NA	0	yes	7.30179	0.0393396	3	0	human
Q9NRX2	MRPL17	mitochondrial ribosomal protein L17	SHLP2-APEX	Inf	NA	0	yes	7.29206	0.033323	3	0	human
Q9UIJ7	AK3	adenylate kinase 3	SHLP2-APEX	Inf	NA	0	yes	7.28869	0.0259928	3	0	human
Q9BRJ2	Q9BRJ2	NA	SHLP2-APEX	Inf	NA	0	yes	7.27459	0.0272095	3	0	human
P82664	MRPS10	mitochondrial ribosomal protein S10	SHLP2-APEX	Inf	NA	0	yes	7.25828	0.0224754	3	0	human
P55809	OXCT1	3-oxoacid CoA-transferase 1	SHLP2-APEX	Inf	NA	0	yes	7.23943	0.0191346	3	0	human
Q15119	PDK2	pyruvate dehydrogenase kinase 2	SHLP2-APEX	Inf	NA	0	yes	7.23867	0.0193613	3	0	human
Q96GW9	MARS2	methionyl-tRNA synthetase 2, mitochondrial	SHLP2-APEX	Inf	NA	0	yes	7.23656	0.0333072	3	0	human
P82912	MRPS11	mitochondrial ribosomal protein S11	SHLP2-APEX	Inf	NA	0	yes	7.22087	0.0452132	3	0	human
Q9Y5L4	TIMM13	translocase of inner mitochondrial membrane 13	SHLP2-APEX	-0.885484	0.338478	0.376335	no	-0.885484	0.376335	1	2	human
P30048	PRDX3	peroxiredoxin 3	SHLP2-APEX	7.21987	3.85958e-07	4.48828e-06	no	7.21987	4.48828e-06	3	3	human
Q9NU23	LYRM2	LYR motif containing 2	SHLP2-APEX	Inf	NA	0	yes	7.21411	0.0321393	3	0	human
P82932	MRPS6	mitochondrial ribosomal protein S6	SHLP2-APEX	Inf	NA	0	yes	7.19292	0.0390342	3	0	human
O14548	COX7A2L	cytochrome c oxidase subunit 7A2 like	SHLP2-APEX	Inf	NA	0	yes	7.16537	0.0142897	3	0	human
P42126	ECI1	enoyl-CoA delta isomerase 1	SHLP2-APEX	7.1529	2.56835e-10	2.5515e-08	no	7.1529	2.5515e-08	3	3	human
Q86SX6	GLRX5	glutaredoxin 5	SHLP2-APEX	Inf	NA	0	yes	7.13362	0.0152222	3	0	human
P23378	GLDC	glycine decarboxylase	SHLP2-APEX	Inf	NA	0	yes	7.12476	0.0376676	3	0	human
Q9Y5J1	UTP18	UTP18 small subunit processome component	SHLP2-APEX	-0.215259	0.575315	0.609603	no	-0.215259	0.609603	3	2	human
Q16836	HADH	hydroxyacyl-CoA dehydrogenase	SHLP2-APEX	Inf	NA	0	yes	7.10847	0.0243666	3	0	human
Q4G176	ACSF3	acyl-CoA synthetase family member 3	SHLP2-APEX	Inf	NA	0	yes	7.10061	0.0459334	3	0	human
P22570	FDXR	ferredoxin reductase	SHLP2-APEX	Inf	NA	0	yes	7.09973	0.0353632	3	0	human
O75027	ABCB7	ATP binding cassette subfamily B member 7	SHLP2-APEX	Inf	NA	0	yes	7.0627	0.0360161	3	0	human
Q96DV4	MRPL38	mitochondrial ribosomal protein L38	SHLP2-APEX	Inf	NA	0	yes	7.06023	0.0380323	3	0	human
Q9BQC6	MRPL57	mitochondrial ribosomal protein L57	SHLP2-APEX	Inf	NA	0	yes	7.05835	0.0489287	3	0	human
P18859	ATP5PF	ATP synthase peripheral stalk subunit F6	SHLP2-APEX	Inf	NA	0	yes	7.05302	0.0319437	3	0	human
P82650	MRPS22	mitochondrial ribosomal protein S22	SHLP2-APEX	Inf	NA	0	yes	7.04527	0.0222708	3	0	human
Q9UDR5	AASS	aminoadipate-semialdehyde synthase	SHLP2-APEX	Inf	NA	0	yes	7.03948	0.0305628	3	0	human
O43674	NDUFB5	NADH:ubiquinone oxidoreductase subunit B5	SHLP2-APEX	Inf	NA	0	yes	7.02902	0.0208214	3	0	human
P51553	IDH3G	isocitrate dehydrogenase (NAD(+)) 3 non-catalytic subunit gamma	SHLP2-APEX	Inf	NA	0	yes	7.01515	0.0200708	3	0	human
Q9BSH4	TACO1	translational activator of cytochrome c oxidase I	SHLP2-APEX	Inf	NA	0	yes	7.01177	0.0206687	3	0	human
Q96I23	PYURF	PIGY upstream reading frame	SHLP2-APEX	Inf	NA	0	yes	7.00671	0.0232479	3	0	human
Q96I51	RCC1L	RCC1 like	SHLP2-APEX	Inf	NA	0	yes	7.0001	0.02129	3	0	human
Q9NPJ3	ACOT13	acyl-CoA thioesterase 13	SHLP2-APEX	Inf	NA	0	yes	6.97937	0.0220278	3	0	human
Q96D53	COQ8B	coenzyme Q8B	SHLP2-APEX	Inf	NA	0	yes	6.96941	0.0403544	3	0	human
Q92947	GCDH	glutaryl-CoA dehydrogenase	SHLP2-APEX	Inf	NA	0	yes	6.96336	0.0455732	3	0	human
O43676	NDUFB3	NADH:ubiquinone oxidoreductase subunit B3	SHLP2-APEX	Inf	NA	0	yes	6.95399	0.0300008	3	0	human
Q96A26	FAM162A	family with sequence similarity 162 member A	SHLP2-APEX	Inf	NA	0	yes	6.9532	0.023906	3	0	human
Q9Y4P3	TBL2	transducin beta like 2	SHLP2-APEX	-1.44056	0.101586	0.126231	no	-1.44056	0.126231	1	3	human
Q9Y4L1	HYOU1	hypoxia up-regulated 1	SHLP2-APEX	-0.288803	0.580574	0.614823	no	-0.288803	0.614823	3	3	human
Q9H2U2	PPA2	inorganic pyrophosphatase 2	SHLP2-APEX	Inf	NA	0	yes	6.90314	0.0268308	3	0	human
Q9HD34	LYRM4	LYR motif containing 4	SHLP2-APEX	Inf	NA	0	yes	6.90241	0.0187026	3	0	human
Q8IYB8	SUPV3L1	Suv3 like RNA helicase	SHLP2-APEX	Inf	NA	0	yes	6.90054	0.0234647	3	0	human
Q9BQ69	MACROD1	mono-ADP ribosylhydrolase 1	SHLP2-APEX	Inf	NA	0	yes	6.88446	0.0296801	3	0	human
H0YIV9	H0YIV9	NA	SHLP2-APEX	Inf	NA	0	yes	6.88278	0.0478795	3	0	human
P03897	ND3	NADH dehydrogenase, subunit 3 (complex I)	SHLP2-APEX	Inf	NA	0	yes	6.87046	0.011547	3	0	human
Q15120	PDK3	pyruvate dehydrogenase kinase 3	SHLP2-APEX	Inf	NA	0	yes	6.86893	0.0296744	3	0	human
Q96HY7	DHTKD1	dehydrogenase E1 and transketolase domain containing 1	SHLP2-APEX	Inf	NA	0	yes	6.85197	0.0316225	3	0	human
Q92552	MRPS27	mitochondrial ribosomal protein S27	SHLP2-APEX	6.84508	1.38647e-08	3.51176e-07	no	6.84508	3.51176e-07	3	2	human
P51649	ALDH5A1	aldehyde dehydrogenase 5 family member A1	SHLP2-APEX	Inf	NA	0	yes	6.84063	0.0425503	3	0	human
Q9BYC8	MRPL32	mitochondrial ribosomal protein L32	SHLP2-APEX	Inf	NA	0	yes	6.8363	0.0284047	3	0	human
Q16762	TST	thiosulfate sulfurtransferase	SHLP2-APEX	Inf	NA	0	yes	6.83089	0.0247639	3	0	human
P30405	PPIF	peptidylprolyl isomerase F	SHLP2-APEX	Inf	NA	0	yes	6.81743	0.011393	3	0	human
O94925	GLS	glutaminase	SHLP2-APEX	6.81674	4.55927e-10	3.68244e-08	no	6.81674	3.68244e-08	3	3	human
Q9Y2R9	MRPS7	mitochondrial ribosomal protein S7	SHLP2-APEX	Inf	NA	0	yes	6.81212	0.0430648	3	0	human
Q5VUM1	SDHAF4	succinate dehydrogenase complex assembly factor 4	SHLP2-APEX	Inf	NA	0	yes	6.80996	0.0294784	3	0	human
Q9BYN8	MRPS26	mitochondrial ribosomal protein S26	SHLP2-APEX	Inf	NA	0	yes	6.79869	0.0136098	3	0	human
Q96CB9	NSUN4	NOP2/Sun RNA methyltransferase 4	SHLP2-APEX	Inf	NA	0	yes	6.79239	0.0340415	3	0	human
Q9Y4A5	TRRAP	transformation/transcription domain associated protein	SHLP2-APEX	-0.982353	0.232333	0.267987	no	-0.982353	0.267987	2	2	human
Q00059	TFAM	transcription factor A, mitochondrial	SHLP2-APEX	6.79112	8.2193e-08	1.30349e-06	no	6.79112	1.30349e-06	3	1	human
Q9Y3D3	MRPS16	mitochondrial ribosomal protein S16	SHLP2-APEX	Inf	NA	0	yes	6.77255	0.0285503	3	0	human
Q9Y3D2	MSRB2	methionine sulfoxide reductase B2	SHLP2-APEX	Inf	NA	0	yes	6.77009	0.0447112	3	0	human
O75489	NDUFS3	NADH:ubiquinone oxidoreductase core subunit S3	SHLP2-APEX	6.77002	1.45325e-08	3.58276e-07	no	6.77002	3.58276e-07	3	3	human
Q9NQ50	MRPL40	mitochondrial ribosomal protein L40	SHLP2-APEX	Inf	NA	0	yes	6.7577	0.0242634	3	0	human
P34897	SHMT2	serine hydroxymethyltransferase 2	SHLP2-APEX	6.74613	2.95636e-09	1.47738e-07	no	6.74613	1.47738e-07	3	3	human
P40939	HADHA	hydroxyacyl-CoA dehydrogenase trifunctional multienzyme complex subunit alpha	SHLP2-APEX	6.72818	1.4087e-08	3.51985e-07	no	6.72818	3.51985e-07	3	3	human
Q86TS9	MRPL52	mitochondrial ribosomal protein L52	SHLP2-APEX	Inf	NA	0	yes	6.70068	0.0466999	3	0	human
Q9BYD6	MRPL1	mitochondrial ribosomal protein L1	SHLP2-APEX	Inf	NA	0	yes	6.69832	0.0243932	3	0	human
P14927	UQCRB	ubiquinol-cytochrome c reductase binding protein	SHLP2-APEX	Inf	NA	0	yes	6.69273	0.0198768	3	0	human
Q96CM8	ACSF2	acyl-CoA synthetase family member 2	SHLP2-APEX	Inf	NA	0	yes	6.69261	0.0420274	3	0	human
P56385	ATP5ME	ATP synthase membrane subunit e	SHLP2-APEX	Inf	NA	0	yes	6.6812	0.0211636	3	0	human
P38117	ETFB	electron transfer flavoprotein subunit beta	SHLP2-APEX	6.67971	3.42651e-09	1.54527e-07	no	6.67971	1.54527e-07	3	2	human
Q86UY8	NT5DC3	5'-nucleotidase domain containing 3	SHLP2-APEX	Inf	NA	0	yes	6.67084	0.0149413	3	0	human
Q9Y3U8	RPL36	ribosomal protein L36	SHLP2-APEX	-0.950697	0.322252	0.360462	no	-0.950697	0.360462	3	3	human
Q9NVH6	TMLHE	trimethyllysine hydroxylase, epsilon	SHLP2-APEX	Inf	NA	0	yes	6.6672	0.0362114	3	0	human
Q9P0M9	MRPL27	mitochondrial ribosomal protein L27	SHLP2-APEX	Inf	NA	0	yes	6.66595	0.0232715	3	0	human
Q9BUB7	TMEM70	transmembrane protein 70	SHLP2-APEX	Inf	NA	0	yes	6.6657	0.0155407	3	0	human
Q9NZE8	MRPL35	mitochondrial ribosomal protein L35	SHLP2-APEX	Inf	NA	0	yes	6.65579	0.0180215	3	0	human
Q15031	LARS2	leucyl-tRNA synthetase 2, mitochondrial	SHLP2-APEX	Inf	NA	0	yes	6.65076	0.0401253	3	0	human
O75964	ATP5MG	ATP synthase membrane subunit g	SHLP2-APEX	6.64404	1.11061e-10	1.85799e-08	no	6.64404	1.85799e-08	3	3	human
Q7Z7H8	MRPL10	mitochondrial ribosomal protein L10	SHLP2-APEX	Inf	NA	0	yes	6.63467	0.0145497	3	0	human
P82933	MRPS9	mitochondrial ribosomal protein S9	SHLP2-APEX	Inf	NA	0	yes	6.61145	0.0425367	3	0	human
Q5T653	MRPL2	mitochondrial ribosomal protein L2	SHLP2-APEX	Inf	NA	0	yes	6.61032	0.0481178	3	0	human
Q9Y3I1	FBXO7	F-box protein 7	SHLP2-APEX	-1.05921	0.276596	0.31299	no	-1.05921	0.31299	1	2	human
Q96EL2	MRPS24	mitochondrial ribosomal protein S24	SHLP2-APEX	Inf	NA	0	yes	6.5926	0.0288203	3	0	human
O75208	COQ9	coenzyme Q9	SHLP2-APEX	Inf	NA	0	yes	6.58171	0.011076	3	0	human
Q8IWL3	HSCB	HscB mitochondrial iron-sulfur cluster cochaperone	SHLP2-APEX	Inf	NA	0	yes	6.57407	0.0404899	3	0	human
Q9BXW7	HDHD5	haloacid dehalogenase like hydrolase domain containing 5	SHLP2-APEX	Inf	NA	0	yes	6.56753	0.0417806	3	0	human
P52815	MRPL12	mitochondrial ribosomal protein L12	SHLP2-APEX	Inf	NA	0	yes	6.55697	0.0294113	3	0	human
Q9NVA1	UQCC1	ubiquinol-cytochrome c reductase complex assembly factor 1	SHLP2-APEX	Inf	NA	0	yes	6.53813	0.0338353	3	0	human
P19971	TYMP	thymidine phosphorylase	SHLP2-APEX	Inf	NA	0	yes	6.53507	0.0249986	2	0	human
Q9Y697	NFS1	NFS1 cysteine desulfurase	SHLP2-APEX	Inf	NA	0	yes	6.53447	0.0260708	3	0	human
Q96I99	SUCLG2	succinate-CoA ligase GDP-forming beta subunit	SHLP2-APEX	Inf	NA	0	yes	6.53374	0.0122948	3	0	human
P00395	COX1	cytochrome c oxidase subunit I	SHLP2-APEX	Inf	NA	0	yes	6.52787	0.0279434	3	0	human
Q99797	MIPEP	mitochondrial intermediate peptidase	SHLP2-APEX	Inf	NA	0	yes	6.52112	0.0190272	3	0	human
P13995	MTHFD2	methylenetetrahydrofolate dehydrogenase (NADP+ dependent) 2, methenyltetrahydrofolate cyclohydrolase	SHLP2-APEX	Inf	NA	0	yes	6.51767	0.0311364	3	0	human
Q969Y2	GTPBP3	GTP binding protein 3, mitochondrial	SHLP2-APEX	Inf	NA	0	yes	6.50873	0.0483738	3	0	human
O75390	CS	citrate synthase	SHLP2-APEX	6.50107	6.19579e-09	2.24628e-07	no	6.50107	2.24628e-07	3	3	human
Q8NC60	NOA1	nitric oxide associated 1	SHLP2-APEX	Inf	NA	0	yes	6.49962	0.026234	3	0	human
Q9Y3D0	CIAO2B	cytosolic iron-sulfur assembly component 2B	SHLP2-APEX	-1.54159	0.04963	0.066257	no	-1.54159	0.066257	2	3	human
Q04837	SSBP1	single stranded DNA binding protein 1	SHLP2-APEX	6.49934	4.8787e-08	8.51012e-07	no	6.49934	8.51012e-07	3	3	human
Q9Y3C8	UFC1	ubiquitin-fold modifier conjugating enzyme 1	SHLP2-APEX	-0.183924	0.886649	0.896835	no	-0.183924	0.896835	1	3	human
Q8TAA5	GRPEL2	GrpE like 2, mitochondrial	SHLP2-APEX	Inf	NA	0	yes	6.49415	0.0454046	3	0	human
Q02218	OGDH	oxoglutarate dehydrogenase	SHLP2-APEX	Inf	NA	0	yes	6.49074	0.0281998	3	0	human
Q9H845	ACAD9	acyl-CoA dehydrogenase family member 9	SHLP2-APEX	Inf	NA	0	yes	6.47964	0.0187251	3	0	human
Q8TAE8	GADD45GIP1	GADD45G interacting protein 1	SHLP2-APEX	Inf	NA	0	yes	6.45497	0.0315123	3	0	human
O75608	LYPLA1	lysophospholipase 1	SHLP2-APEX	Inf	NA	0	yes	6.45449	0.043362	3	0	human
Q9Y3A5	SBDS	SBDS ribosome maturation factor	SHLP2-APEX	-1.60014	0.102536	0.127327	no	-1.60014	0.127327	3	3	human
Q9GZT3	SLIRP	SRA stem-loop interacting RNA binding protein	SHLP2-APEX	6.44396	3.14929e-08	6.12952e-07	no	6.44396	6.12952e-07	3	1	human
Q6PI78	TMEM65	transmembrane protein 65	SHLP2-APEX	Inf	NA	0	yes	6.43486	0.0491438	3	0	human
P26440	IVD	isovaleryl-CoA dehydrogenase	SHLP2-APEX	Inf	NA	0	yes	6.42865	0.0442868	3	0	human
Q5ST30	VARS2	valyl-tRNA synthetase 2, mitochondrial	SHLP2-APEX	Inf	NA	0	yes	6.42063	0.0319917	3	0	human
P09001	MRPL3	mitochondrial ribosomal protein L3	SHLP2-APEX	Inf	NA	0	yes	6.41242	0.0358674	3	0	human
O95167	NDUFA3	NADH:ubiquinone oxidoreductase subunit A3	SHLP2-APEX	Inf	NA	0	yes	6.41148	0.0492957	3	0	human
Q9Y2R0	COA3	cytochrome c oxidase assembly factor 3	SHLP2-APEX	Inf	NA	0	yes	6.40317	0.0130262	3	0	human
P46199	MTIF2	mitochondrial translational initiation factor 2	SHLP2-APEX	Inf	NA	0	yes	6.40232	0.0155382	3	0	human
Q16595	FXN	frataxin	SHLP2-APEX	Inf	NA	0	yes	6.39575	0.0189378	3	0	human
P31040	SDHA	succinate dehydrogenase complex flavoprotein subunit A	SHLP2-APEX	6.39163	7.52437e-09	2.48439e-07	no	6.39163	2.48439e-07	3	3	human
Q8TCC3	MRPL30	mitochondrial ribosomal protein L30	SHLP2-APEX	Inf	NA	0	yes	6.38327	0.0152694	3	0	human
Q5TEU4	NDUFAF5	NADH:ubiquinone oxidoreductase complex assembly factor 5	SHLP2-APEX	Inf	NA	0	yes	6.37777	0.0108355	3	0	human
O95168	NDUFB4	NADH:ubiquinone oxidoreductase subunit B4	SHLP2-APEX	Inf	NA	0	yes	6.37676	0.0236409	3	0	human
Q6PI48	DARS2	aspartyl-tRNA synthetase 2, mitochondrial	SHLP2-APEX	6.37563	2.3148e-08	4.8693e-07	no	6.37563	4.8693e-07	3	1	human
Q13084	MRPL28	mitochondrial ribosomal protein L28	SHLP2-APEX	Inf	NA	0	yes	6.36194	0.0331482	3	0	human
P53597	SUCLG1	succinate-CoA ligase alpha subunit	SHLP2-APEX	Inf	NA	0	yes	6.35954	0.0356294	3	0	human
Q9NSE4	IARS2	isoleucyl-tRNA synthetase 2, mitochondrial	SHLP2-APEX	6.35252	1.52141e-10	2.00935e-08	no	6.35252	2.00935e-08	3	3	human
Q16718	NDUFA5	NADH:ubiquinone oxidoreductase subunit A5	SHLP2-APEX	6.34766	9.77655e-10	6.23339e-08	no	6.34766	6.23339e-08	3	3	human
P00505	GOT2	glutamic-oxaloacetic transaminase 2	SHLP2-APEX	6.34452	3.63151e-08	6.71466e-07	no	6.34452	6.71466e-07	3	3	human
P13804	ETFA	electron transfer flavoprotein subunit alpha	SHLP2-APEX	6.32927	2.57784e-09	1.36183e-07	no	6.32927	1.36183e-07	3	3	human
P15954	COX7C	cytochrome c oxidase subunit 7C	SHLP2-APEX	Inf	NA	0	yes	6.32312	0.043521	3	0	human
P82663	MRPS25	mitochondrial ribosomal protein S25	SHLP2-APEX	Inf	NA	0	yes	6.32147	0.0397058	3	0	human
Q99714	HSD17B10	hydroxysteroid 17-beta dehydrogenase 10	SHLP2-APEX	6.31142	3.46856e-08	6.54424e-07	no	6.31142	6.54424e-07	3	3	human
Q7L592	NDUFAF7	NADH:ubiquinone oxidoreductase complex assembly factor 7	SHLP2-APEX	Inf	NA	0	yes	6.31131	0.0420869	3	0	human
Q5BKU9	OXLD1	oxidoreductase like domain containing 1	SHLP2-APEX	Inf	NA	0	yes	6.28604	0.0161356	3	0	human
Q9H825	METTL8	methyltransferase like 8	SHLP2-APEX	Inf	NA	0	yes	6.28527	0.027441	3	0	human
Q9UII2	ATP5IF1	ATP synthase inhibitory factor subunit 1	SHLP2-APEX	Inf	NA	0	yes	6.27036	0.0224628	3	0	human
Q86TX2	ACOT1	acyl-CoA thioesterase 1	SHLP2-APEX	Inf	NA	0	yes	6.26877	0.0367191	3	0	human
O75746	SLC25A12	solute carrier family 25 member 12	SHLP2-APEX	Inf	NA	0	yes	6.26282	0.0367194	3	0	human
Q7L3S4	ZNF771	zinc finger protein 771	SHLP2-APEX	Inf	NA	0	yes	6.25781	0.0312061	3	0	human
O00330	PDHX	pyruvate dehydrogenase complex component X	SHLP2-APEX	Inf	NA	0	yes	6.25491	0.0335564	3	0	human
Q9Y2X3	NOP58	NOP58 ribonucleoprotein	SHLP2-APEX	-0.970618	0.255757	0.291371	no	-0.970618	0.291371	3	3	human
O95298	NDUFC2	NADH:ubiquinone oxidoreductase subunit C2	SHLP2-APEX	Inf	NA	0	yes	6.22669	0.0131124	3	0	human
Q9NYK5	MRPL39	mitochondrial ribosomal protein L39	SHLP2-APEX	Inf	NA	0	yes	6.22587	0.04051	3	0	human
P30038	ALDH4A1	aldehyde dehydrogenase 4 family member A1	SHLP2-APEX	Inf	NA	0	yes	6.22377	0.0328647	3	0	human
Q9Y6G3	MRPL42	mitochondrial ribosomal protein L42	SHLP2-APEX	Inf	NA	0	yes	6.20361	0.0354524	3	0	human
Q8NCN5	PDPR	pyruvate dehydrogenase phosphatase regulatory subunit	SHLP2-APEX	Inf	NA	0	yes	6.19766	0.0394149	3	0	human
P11310	ACADM	acyl-CoA dehydrogenase medium chain	SHLP2-APEX	Inf	NA	0	yes	6.18355	0.0465904	3	0	human
Q9Y2T2	AP3M1	adaptor related protein complex 3 subunit mu 1	SHLP2-APEX	-1.0566	0.0713436	0.0921189	no	-1.0566	0.0921189	3	3	human
Q6P087	RPUSD3	RNA pseudouridine synthase D3	SHLP2-APEX	Inf	NA	0	yes	6.17739	0.0269191	3	0	human
Q8TD30	GPT2	glutamic--pyruvic transaminase 2	SHLP2-APEX	Inf	NA	0	yes	6.17184	0.0472146	3	0	human
O75439	PMPCB	peptidase, mitochondrial processing beta subunit	SHLP2-APEX	6.16904	6.2319e-12	5.7614e-09	no	6.16904	5.7614e-09	3	3	human
Q5T440	IBA57	iron-sulfur cluster assembly factor IBA57	SHLP2-APEX	Inf	NA	0	yes	6.1642	0.0331308	3	0	human
Q9UGM6	WARS2	tryptophanyl tRNA synthetase 2, mitochondrial	SHLP2-APEX	Inf	NA	0	yes	6.14286	0.030287	3	0	human
Q96CU9	FOXRED1	FAD dependent oxidoreductase domain containing 1	SHLP2-APEX	Inf	NA	0	yes	6.13415	0.0124508	3	0	human
P30084	ECHS1	enoyl-CoA hydratase, short chain 1	SHLP2-APEX	6.12534	2.62188e-10	2.5515e-08	no	6.12534	2.5515e-08	3	3	human
O00746	NME4	NME/NM23 nucleoside diphosphate kinase 4	SHLP2-APEX	Inf	NA	0	yes	6.11222	0.0227118	3	0	human
P03886	ND1	NADH dehydrogenase, subunit 1 (complex I)	SHLP2-APEX	Inf	NA	0	yes	6.10869	0.0232313	3	0	human
Q9Y2Q9	MRPS28	mitochondrial ribosomal protein S28	SHLP2-APEX	Inf	NA	0	yes	6.10174	0.0412474	3	0	human
Q53S33	BOLA3	bolA family member 3	SHLP2-APEX	Inf	NA	0	yes	6.08667	0.0198684	3	0	human
U3KQK5	U3KQK5	NA	SHLP2-APEX	Inf	NA	0	yes	6.08168	0.0410371	3	0	human
Q96EH3	MALSU1	mitochondrial assembly of ribosomal large subunit 1	SHLP2-APEX	Inf	NA	0	yes	6.07761	0.026756	3	0	human
Q9UBQ7	GRHPR	glyoxylate and hydroxypyruvate reductase	SHLP2-APEX	Inf	NA	0	yes	6.07754	0.0344445	3	0	human
P03928	ATP8	ATP synthase F0 subunit 8	SHLP2-APEX	Inf	NA	0	yes	6.07323	0.0352543	3	0	human
Q13423	NNT	nicotinamide nucleotide transhydrogenase	SHLP2-APEX	6.07139	5.43189e-10	3.8628e-08	no	6.07139	3.8628e-08	3	3	human
Q96SZ6	CDK5RAP1	CDK5 regulatory subunit associated protein 1	SHLP2-APEX	Inf	NA	0	yes	6.06068	0.0201414	3	0	human
Q16854	DGUOK	deoxyguanosine kinase	SHLP2-APEX	Inf	NA	0	yes	6.0573	0.0366932	3	0	human
P24752	ACAT1	acetyl-CoA acetyltransferase 1	SHLP2-APEX	6.05282	1.11302e-11	6.85992e-09	no	6.05282	6.85992e-09	3	3	human
Q99766	DMAC2L	distal membrane arm assembly complex 2 like	SHLP2-APEX	Inf	NA	0	yes	6.05209	0.0253111	3	0	human
Q9Y276	BCS1L	BCS1 homolog, ubiquinol-cytochrome c reductase complex chaperone	SHLP2-APEX	Inf	NA	0	yes	6.051	0.0180319	3	0	human
P0C7P0	CISD3	CDGSH iron sulfur domain 3	SHLP2-APEX	Inf	NA	0	yes	6.0483	0.0248061	3	0	human
Q99798	ACO2	aconitase 2	SHLP2-APEX	6.04793	7.45316e-08	1.21955e-06	no	6.04793	1.21955e-06	3	1	human
Q9P2R7	SUCLA2	succinate-CoA ligase ADP-forming beta subunit	SHLP2-APEX	Inf	NA	0	yes	6.04533	0.0314356	3	0	human
Q9Y2D0	CA5B	carbonic anhydrase 5B	SHLP2-APEX	Inf	NA	0	yes	6.03601	0.0161147	3	0	human
P49406	MRPL19	mitochondrial ribosomal protein L19	SHLP2-APEX	Inf	NA	0	yes	6.02842	0.0339609	3	0	human
Q8TDJ6	DMXL2	Dmx like 2	SHLP2-APEX	Inf	NA	0	yes	6.0262	0.0225281	3	0	human
Q9NW81	DMAC2	distal membrane arm assembly complex 2	SHLP2-APEX	Inf	NA	0	yes	6.02308	0.0241666	3	0	human
O60783	MRPS14	mitochondrial ribosomal protein S14	SHLP2-APEX	Inf	NA	0	yes	6.01359	0.0348812	3	0	human
Q8N442	GUF1	GUF1 homolog, GTPase	SHLP2-APEX	Inf	NA	0	yes	6.00809	0.0136277	3	0	human
Q9BSH5	HDHD3	haloacid dehalogenase like hydrolase domain containing 3	SHLP2-APEX	Inf	NA	0	yes	6.00794	0.0441802	3	0	human
O75306	NDUFS2	NADH:ubiquinone oxidoreductase core subunit S2	SHLP2-APEX	5.99902	4.5724e-08	8.20812e-07	no	5.99902	8.20812e-07	3	3	human
Q5T1C6	THEM4	thioesterase superfamily member 4	SHLP2-APEX	Inf	NA	0	yes	5.98932	0.0280005	3	0	human
Q9BSJ5	C17orf80	chromosome 17 open reading frame 80	SHLP2-APEX	Inf	NA	0	yes	5.98521	0.0168071	3	0	human
Q9H974	QTRT2	queuine tRNA-ribosyltransferase accessory subunit 2	SHLP2-APEX	Inf	NA	0	yes	5.97843	0.0438128	3	0	human
Q6P161	MRPL54	mitochondrial ribosomal protein L54	SHLP2-APEX	Inf	NA	0	yes	5.97677	0.0438652	3	0	human
Q92506	HSD17B8	hydroxysteroid 17-beta dehydrogenase 8	SHLP2-APEX	Inf	NA	0	yes	5.96589	0.0114457	3	0	human
O43824	GTPBP6	GTP binding protein 6 (putative)	SHLP2-APEX	Inf	NA	0	yes	5.96251	0.0147362	3	0	human
Q9Y237	PIN4	peptidylprolyl cis/trans isomerase, NIMA-interacting 4	SHLP2-APEX	-0.08132	0.943781	0.949429	no	-0.08132	0.949429	1	3	human
Q9BRQ6	CHCHD6	coiled-coil-helix-coiled-coil-helix domain containing 6	SHLP2-APEX	Inf	NA	0	yes	5.95173	0.0159652	3	0	human
Q8NI37	PPTC7	PTC7 protein phosphatase homolog	SHLP2-APEX	Inf	NA	0	yes	5.95148	0.0163487	3	0	human
Q08257	CRYZ	crystallin zeta	SHLP2-APEX	Inf	NA	0	yes	5.94934	0.039726	3	0	human
Q9H0R6	QRSL1	glutaminyl-tRNA amidotransferase subunit QRSL1	SHLP2-APEX	Inf	NA	0	yes	5.94497	0.0211602	3	0	human
P20674	COX5A	cytochrome c oxidase subunit 5A	SHLP2-APEX	5.94211	8.83178e-09	2.72166e-07	no	5.94211	2.72166e-07	3	3	human
O00217	NDUFS8	NADH:ubiquinone oxidoreductase core subunit S8	SHLP2-APEX	5.93024	1.35324e-06	1.20877e-05	no	5.93024	1.20877e-05	3	1	human
P49914	MTHFS	methenyltetrahydrofolate synthetase	SHLP2-APEX	Inf	NA	0	yes	5.92922	0.0421132	3	0	human
O95169	NDUFB8	NADH:ubiquinone oxidoreductase subunit B8	SHLP2-APEX	Inf	NA	0	yes	5.92297	0.0131448	3	0	human
P13196	ALAS1	5'-aminolevulinate synthase 1	SHLP2-APEX	Inf	NA	0	yes	5.91463	0.0264689	3	0	human
Q9H2W6	MRPL46	mitochondrial ribosomal protein L46	SHLP2-APEX	Inf	NA	0	yes	5.90986	0.0231469	3	0	human
Q9Y2Z2	MTO1	mitochondrial tRNA translation optimization 1	SHLP2-APEX	Inf	NA	0	yes	5.89293	0.0203154	3	0	human
Q9UQ88	CDK11A	cyclin dependent kinase 11A	SHLP2-APEX	-1.40103	0.227812	0.263925	no	-1.40103	0.263925	1	3	human
P24539	ATP5PB	ATP synthase peripheral stalk-membrane subunit b	SHLP2-APEX	5.89291	7.71703e-09	2.5033e-07	no	5.89291	2.5033e-07	3	3	human
Q9UGC7	MTRF1L	mitochondrial translational release factor 1 like	SHLP2-APEX	Inf	NA	0	yes	5.89243	0.0362611	3	0	human
Q9UQ35	SRRM2	serine/arginine repetitive matrix 2	SHLP2-APEX	-0.00679276	0.981157	0.983284	no	-0.00679276	0.983284	2	3	human
Q5JTZ9	AARS2	alanyl-tRNA synthetase 2, mitochondrial	SHLP2-APEX	5.88388	1.33437e-08	3.44443e-07	no	5.88388	3.44443e-07	3	1	human
Q9Y375	NDUFAF1	NADH:ubiquinone oxidoreductase complex assembly factor 1	SHLP2-APEX	Inf	NA	0	yes	5.88138	0.0126973	3	0	human
O95363	FARS2	phenylalanyl-tRNA synthetase 2, mitochondrial	SHLP2-APEX	Inf	NA	0	yes	5.87814	0.0310764	3	0	human
Q8IUX1	TMEM126B	transmembrane protein 126B	SHLP2-APEX	Inf	NA	0	yes	5.8772	0.0409256	3	0	human
Q6NVY1	HIBCH	3-hydroxyisobutyryl-CoA hydrolase	SHLP2-APEX	Inf	NA	0	yes	5.87192	0.0340386	3	0	human
Q9NRP4	SDHAF3	succinate dehydrogenase complex assembly factor 3	SHLP2-APEX	Inf	NA	0	yes	5.86053	0.0319799	3	0	human
Q7Z6M4	MTERF4	mitochondrial transcription termination factor 4	SHLP2-APEX	Inf	NA	0	yes	5.85918	0.0363738	3	0	human
Q9BQ95	ECSIT	ECSIT signaling integrator	SHLP2-APEX	Inf	NA	0	yes	5.84526	0.0486466	3	0	human
Q8N0V3	RBFA	ribosome binding factor A	SHLP2-APEX	Inf	NA	0	yes	5.83705	0.0169567	3	0	human
O75251	NDUFS7	NADH:ubiquinone oxidoreductase core subunit S7	SHLP2-APEX	5.83214	1.64819e-08	3.90706e-07	no	5.83214	3.90706e-07	3	3	human
Q9GZY4	COA1	cytochrome c oxidase assembly factor 1 homolog	SHLP2-APEX	Inf	NA	0	yes	5.82972	0.0185758	3	0	human
Q9BVS5	TRMT61B	tRNA methyltransferase 61B	SHLP2-APEX	Inf	NA	0	yes	5.82617	0.0113098	3	0	human
O14521	SDHD	succinate dehydrogenase complex subunit D	SHLP2-APEX	Inf	NA	0	yes	5.81332	0.0254223	3	0	human
P23786	CPT2	carnitine palmitoyltransferase 2	SHLP2-APEX	Inf	NA	0	yes	5.81313	0.0375474	3	0	human
O76031	CLPX	caseinolytic mitochondrial matrix peptidase chaperone subunit	SHLP2-APEX	5.81143	5.24623e-11	1.70835e-08	no	5.81143	1.70835e-08	3	3	human
Q16774	GUK1	guanylate kinase 1	SHLP2-APEX	Inf	NA	0	yes	5.81097	0.0121387	3	0	human
O75414	NME6	NME/NM23 nucleoside diphosphate kinase 6	SHLP2-APEX	Inf	NA	0	yes	5.81084	0.0272272	3	0	human
O95182	NDUFA7	NADH:ubiquinone oxidoreductase subunit A7	SHLP2-APEX	5.80356	1.90925e-08	4.26122e-07	no	5.80356	4.26122e-07	3	2	human
Q13686	ALKBH1	alkB homolog 1, histone H2A dioxygenase	SHLP2-APEX	Inf	NA	0	yes	5.7975	0.0255172	3	0	human
Q96HJ9	FMC1	formation of mitochondrial complex V assembly factor 1 homolog	SHLP2-APEX	Inf	NA	0	yes	5.791	0.0144521	3	0	human
A3KMH1	VWA8	von Willebrand factor A domain containing 8	SHLP2-APEX	Inf	NA	0	yes	5.78687	0.0234076	3	0	human
Q16134	ETFDH	electron transfer flavoprotein dehydrogenase	SHLP2-APEX	Inf	NA	0	yes	5.78079	0.0345372	3	0	human
Q8WW59	SPRYD4	SPRY domain containing 4	SHLP2-APEX	Inf	NA	0	yes	5.77207	0.0222278	3	0	human
Q96EL3	MRPL53	mitochondrial ribosomal protein L53	SHLP2-APEX	Inf	NA	0	yes	5.76831	0.0113522	3	0	human
O75323	NIPSNAP2	nipsnap homolog 2	SHLP2-APEX	5.75645	1.76033e-07	2.29215e-06	no	5.75645	2.29215e-06	3	3	human
P50213	IDH3A	isocitrate dehydrogenase (NAD(+)) 3 catalytic subunit alpha	SHLP2-APEX	5.75562	1.47786e-09	8.81471e-08	no	5.75562	8.81471e-08	3	3	human
P52758	RIDA	reactive intermediate imine deaminase A homolog	SHLP2-APEX	Inf	NA	0	yes	5.73846	0.0347078	3	0	human
Q96QE5	TEFM	transcription elongation factor, mitochondrial	SHLP2-APEX	Inf	NA	0	yes	5.73521	0.0124253	3	0	human
Q9P0J1	PDP1	pyruvate dehyrogenase phosphatase catalytic subunit 1	SHLP2-APEX	Inf	NA	0	yes	5.73027	0.0226355	3	0	human
Q8IYQ7	THNSL1	threonine synthase like 1	SHLP2-APEX	Inf	NA	0	yes	5.72295	0.0310829	3	0	human
Q9UNQ2	DIMT1	DIMT1 rRNA methyltransferase and ribosome maturation factor	SHLP2-APEX	-0.181349	0.281345	0.318169	no	-0.181349	0.318169	3	3	human
Q96LL9	DNAJC30	DnaJ heat shock protein family (Hsp40) member C30	SHLP2-APEX	Inf	NA	0	yes	5.71599	0.0475604	3	0	human
Q14CZ7	FASTKD3	FAST kinase domains 3	SHLP2-APEX	Inf	NA	0	yes	5.71532	0.018245	3	0	human
Q8N3Z3	GTPBP8	GTP binding protein 8 (putative)	SHLP2-APEX	Inf	NA	0	yes	5.7055	0.0494512	3	0	human
Q9UNL2	SSR3	signal sequence receptor subunit 3	SHLP2-APEX	-0.304188	0.300663	0.33836	no	-0.304188	0.33836	3	3	human
Q02252	ALDH6A1	aldehyde dehydrogenase 6 family member A1	SHLP2-APEX	Inf	NA	0	yes	5.70296	0.031823	3	0	human
O75394	MRPL33	mitochondrial ribosomal protein L33	SHLP2-APEX	Inf	NA	0	yes	5.68955	0.0108137	3	0	human
Q6P1X6	C8orf82	chromosome 8 open reading frame 82	SHLP2-APEX	Inf	NA	0	yes	5.68739	0.0245171	3	0	human
Q6PML9	SLC30A9	solute carrier family 30 member 9	SHLP2-APEX	Inf	NA	0	yes	5.68535	0.0271414	3	0	human
P22830	FECH	ferrochelatase	SHLP2-APEX	5.67936	9.83268e-07	9.27583e-06	no	5.67936	9.27583e-06	3	1	human
Q9P278	FNIP2	folliculin interacting protein 2	SHLP2-APEX	Inf	NA	0	yes	5.67172	0.0267776	3	0	human
O95571	ETHE1	ETHE1 persulfide dioxygenase	SHLP2-APEX	Inf	NA	0	yes	5.66258	0.0492633	3	0	human
Q5T2R2	PDSS1	decaprenyl diphosphate synthase subunit 1	SHLP2-APEX	Inf	NA	0	yes	5.6603	0.0152219	3	0	human
Q9HD23	MRS2	magnesium transporter MRS2	SHLP2-APEX	Inf	NA	0	yes	5.656	0.0491138	3	0	human
Q9UN37	VPS4A	vacuolar protein sorting 4 homolog A	SHLP2-APEX	0.79517	0.077562	0.0995227	no	0.79517	0.0995227	3	3	human
Q9NTG7	SIRT3	sirtuin 3	SHLP2-APEX	Inf	NA	0	yes	5.64904	0.0372726	3	0	human
P21912	SDHB	succinate dehydrogenase complex iron sulfur subunit B	SHLP2-APEX	5.64255	1.94156e-12	3.58994e-09	no	5.64255	3.58994e-09	3	2	human
Q86YH6	PDSS2	decaprenyl diphosphate synthase subunit 2	SHLP2-APEX	Inf	NA	0	yes	5.64009	0.0311675	3	0	human
P55084	HADHB	hydroxyacyl-CoA dehydrogenase trifunctional multienzyme complex subunit beta	SHLP2-APEX	5.63939	5.10058e-10	3.8628e-08	no	5.63939	3.8628e-08	3	3	human
Q86U28	ISCA2	iron-sulfur cluster assembly 2	SHLP2-APEX	Inf	NA	0	yes	5.63886	0.0285037	3	0	human
Q9H9P8	L2HGDH	L-2-hydroxyglutarate dehydrogenase	SHLP2-APEX	Inf	NA	0	yes	5.63834	0.032941	3	0	human
P10809	HSPD1	heat shock protein family D (Hsp60) member 1	SHLP2-APEX	5.63074	1.55764e-08	3.74035e-07	no	5.63074	3.74035e-07	3	3	human
Q96RR1	TWNK	twinkle mtDNA helicase	SHLP2-APEX	Inf	NA	0	yes	5.62895	0.0249144	3	0	human
Q9P015	MRPL15	mitochondrial ribosomal protein L15	SHLP2-APEX	5.62526	1.00142e-07	1.49325e-06	no	5.62526	1.49325e-06	3	3	human
Q9NPL8	TIMMDC1	translocase of inner mitochondrial membrane domain containing 1	SHLP2-APEX	Inf	NA	0	yes	5.61513	0.0234355	3	0	human
P31937	HIBADH	3-hydroxyisobutyrate dehydrogenase	SHLP2-APEX	Inf	NA	0	yes	5.61462	0.011066	3	0	human
Q4J6C6	PREPL	prolyl endopeptidase like	SHLP2-APEX	Inf	NA	0	yes	5.59573	0.027583	3	0	human
Q9P0P8	MTRES1	mitochondrial transcription rescue factor 1	SHLP2-APEX	Inf	NA	0	yes	5.58763	0.0103475	3	0	human
P19404	NDUFV2	NADH:ubiquinone oxidoreductase core subunit V2	SHLP2-APEX	5.58026	6.78715e-11	1.70835e-08	no	5.58026	1.70835e-08	3	3	human
Q96GK7	FAHD2A	fumarylacetoacetate hydrolase domain containing 2A	SHLP2-APEX	Inf	NA	0	yes	5.5739	0.0194886	3	0	human
Q9Y2Z4	YARS2	tyrosyl-tRNA synthetase 2	SHLP2-APEX	5.56889	5.38314e-09	2.03131e-07	no	5.56889	2.03131e-07	3	3	human
Q9ULE3	DENND2A	DENN domain containing 2A	SHLP2-APEX	Inf	NA	0	yes	5.55792	0.0225644	2	0	human
Q16760	DGKD	diacylglycerol kinase delta	SHLP2-APEX	Inf	NA	0	yes	5.54532	0.0109834	3	0	human
Q86WA6	BPHL	biphenyl hydrolase like	SHLP2-APEX	Inf	NA	0	yes	5.54485	0.0166466	3	0	human
Q9NVS2	MRPS18A	mitochondrial ribosomal protein S18A	SHLP2-APEX	Inf	NA	0	yes	5.53319	0.0373453	3	0	human
O75648	TRMU	tRNA 5-methylaminomethyl-2-thiouridylate methyltransferase	SHLP2-APEX	Inf	NA	0	yes	5.52683	0.0427285	3	0	human
P03923	ND6	NADH dehydrogenase, subunit 6 (complex I)	SHLP2-APEX	Inf	NA	0	yes	5.52584	0.0127626	3	0	human
O15091	PRORP	protein only RNase P catalytic subunit	SHLP2-APEX	Inf	NA	0	yes	5.52521	0.0342144	3	0	human
Q9ULA0	DNPEP	aspartyl aminopeptidase	SHLP2-APEX	-0.505568	0.117672	0.143899	no	-0.505568	0.143899	3	3	human
Q9Y2S7	POLDIP2	DNA polymerase delta interacting protein 2	SHLP2-APEX	5.52203	1.33458e-07	1.86942e-06	no	5.52203	1.86942e-06	3	1	human
Q8NFU3	TSTD1	thiosulfate sulfurtransferase like domain containing 1	SHLP2-APEX	Inf	NA	0	yes	5.51896	0.0465267	3	0	human
Q9Y4W6	AFG3L2	AFG3 like matrix AAA peptidase subunit 2	SHLP2-APEX	5.50814	5.27861e-10	3.8628e-08	no	5.50814	3.8628e-08	3	3	human
P50336	PPOX	protoporphyrinogen oxidase	SHLP2-APEX	Inf	NA	0	yes	5.50672	0.0375613	3	0	human
P13051	UNG	uracil DNA glycosylase	SHLP2-APEX	Inf	NA	0	yes	5.50134	0.0453455	3	0	human
Q5TC12	ATPAF1	ATP synthase mitochondrial F1 complex assembly factor 1	SHLP2-APEX	5.49515	4.69808e-08	8.35264e-07	no	5.49515	8.35264e-07	3	2	human
A0A087WUM0	A0A087WUM0	NA	SHLP2-APEX	Inf	NA	0	yes	5.49227	0.0439478	3	0	human
Q9UKV3	ACIN1	apoptotic chromatin condensation inducer 1	SHLP2-APEX	0.419109	0.419738	0.457065	no	0.419109	0.457065	2	1	human
P31930	UQCRC1	ubiquinol-cytochrome c reductase core protein 1	SHLP2-APEX	5.47272	3.39484e-06	2.4909e-05	no	5.47272	2.4909e-05	3	1	human
Q8WWV3	RTN4IP1	reticulon 4 interacting protein 1	SHLP2-APEX	Inf	NA	0	yes	5.46968	0.0367373	3	0	human
P78540	ARG2	arginase 2	SHLP2-APEX	Inf	NA	0	yes	5.45203	0.0267531	3	0	human
A6NNL5	C15orf61	chromosome 15 open reading frame 61	SHLP2-APEX	Inf	NA	0	yes	5.43987	0.0155576	3	0	human
P49748	ACADVL	acyl-CoA dehydrogenase very long chain	SHLP2-APEX	5.43867	2.7128e-08	5.51206e-07	no	5.43867	5.51206e-07	3	2	human
Q9UKD2	MRTO4	MRT4 homolog, ribosome maturation factor	SHLP2-APEX	-0.603508	0.137615	0.16609	no	-0.603508	0.16609	3	2	human
Q7Z3E2	CCDC186	coiled-coil domain containing 186	SHLP2-APEX	Inf	NA	0	yes	5.43268	0.0388249	3	0	human
Q49AM1	MTERF2	mitochondrial transcription termination factor 2	SHLP2-APEX	Inf	NA	0	yes	5.426	0.0367501	3	0	human
P10109	FDX1	ferredoxin 1	SHLP2-APEX	Inf	NA	0	yes	5.41882	0.0286373	3	0	human
Q9BSE5	AGMAT	agmatinase	SHLP2-APEX	Inf	NA	0	yes	5.41702	0.0261577	3	0	human
P10606	COX5B	cytochrome c oxidase subunit 5B	SHLP2-APEX	5.41565	2.912e-09	1.47738e-07	no	5.41565	1.47738e-07	3	3	human
O15382	BCAT2	branched chain amino acid transaminase 2	SHLP2-APEX	Inf	NA	0	yes	5.40787	0.0111893	3	0	human
P28331	NDUFS1	NADH:ubiquinone oxidoreductase core subunit S1	SHLP2-APEX	5.40528	2.55597e-10	2.5515e-08	no	5.40528	2.5515e-08	3	3	human
P43155	CRAT	carnitine O-acetyltransferase	SHLP2-APEX	Inf	NA	0	yes	5.40169	0.0235756	3	0	human
O60488	ACSL4	acyl-CoA synthetase long chain family member 4	SHLP2-APEX	Inf	NA	0	yes	5.38459	0.0390322	2	0	human
Q86UT6	NLRX1	NLR family member X1	SHLP2-APEX	Inf	NA	0	yes	5.38166	0.0412366	3	0	human
O95822	MLYCD	malonyl-CoA decarboxylase	SHLP2-APEX	Inf	NA	0	yes	5.37965	0.0186563	3	0	human
Q13825	AUH	AU RNA binding methylglutaconyl-CoA hydratase	SHLP2-APEX	Inf	NA	0	yes	5.37659	0.0177677	3	0	human
Q8IVS2	MCAT	malonyl-CoA-acyl carrier protein transacylase	SHLP2-APEX	Inf	NA	0	yes	5.37599	0.0431654	3	0	human
Q9BQ48	MRPL34	mitochondrial ribosomal protein L34	SHLP2-APEX	Inf	NA	0	yes	5.37331	0.0371964	3	0	human
Q96BP2	CHCHD1	coiled-coil-helix-coiled-coil-helix domain containing 1	SHLP2-APEX	Inf	NA	0	yes	5.35867	0.0415085	3	0	human
Q7Z7F7	MRPL55	mitochondrial ribosomal protein L55	SHLP2-APEX	Inf	NA	0	yes	5.35008	0.0263836	3	0	human
Q9Y3A0	COQ4	coenzyme Q4	SHLP2-APEX	Inf	NA	0	yes	5.33482	0.0228978	3	0	human
Q8N0Z8	PUSL1	pseudouridine synthase like 1	SHLP2-APEX	Inf	NA	0	yes	5.32892	0.0348232	3	0	human
A0A096LP01	A0A096LP01	NA	SHLP2-APEX	Inf	NA	0	yes	5.3283	0.0435417	3	0	human
Q9HBH1	PDF	peptide deformylase, mitochondrial	SHLP2-APEX	Inf	NA	0	yes	5.32555	0.0462332	3	0	human
O95139	NDUFB6	NADH:ubiquinone oxidoreductase subunit B6	SHLP2-APEX	Inf	NA	0	yes	5.32366	0.0210897	3	0	human
P13073	COX4I1	cytochrome c oxidase subunit 4I1	SHLP2-APEX	5.31723	1.65668e-07	2.17249e-06	no	5.31723	2.17249e-06	3	3	human
P10515	DLAT	dihydrolipoamide S-acetyltransferase	SHLP2-APEX	5.31432	4.41864e-08	8.00986e-07	no	5.31432	8.00986e-07	3	3	human
Q99643	SDHC	succinate dehydrogenase complex subunit C	SHLP2-APEX	Inf	NA	0	yes	5.31265	0.0443201	3	0	human
Q9BV79	MECR	mitochondrial trans-2-enoyl-CoA reductase	SHLP2-APEX	Inf	NA	0	yes	5.30218	0.0322221	3	0	human
Q9Y676	MRPS18B	mitochondrial ribosomal protein S18B	SHLP2-APEX	5.29815	8.06819e-07	7.89317e-06	no	5.29815	7.89317e-06	3	1	human
Q9NUB1	ACSS1	acyl-CoA synthetase short chain family member 1	SHLP2-APEX	Inf	NA	0	yes	5.28407	0.0422511	3	0	human
A4D1E9	GTPBP10	GTP binding protein 10	SHLP2-APEX	Inf	NA	0	yes	5.27476	0.0462974	3	0	human
O75380	NDUFS6	NADH:ubiquinone oxidoreductase subunit S6	SHLP2-APEX	5.26894	4.99271e-09	1.96964e-07	no	5.26894	1.96964e-07	3	2	human
Q9BQT8	SLC25A21	solute carrier family 25 member 21	SHLP2-APEX	Inf	NA	0	yes	5.26648	0.026556	3	0	human
Q9H7Z7	PTGES2	prostaglandin E synthase 2	SHLP2-APEX	Inf	NA	0	yes	5.26554	0.0461645	3	0	human
Q9UII4	HERC5	HECT and RLD domain containing E3 ubiquitin protein ligase 5	SHLP2-APEX	-0.174028	0.890584	0.900322	no	-0.174028	0.900322	1	3	human
P03915	ND5	NADH dehydrogenase, subunit 5 (complex I)	SHLP2-APEX	Inf	NA	0	yes	5.26019	0.0246475	3	0	human
Q9UID3	VPS51	VPS51 subunit of GARP complex	SHLP2-APEX	-1.17755	0.054931	0.0726519	no	-1.17755	0.0726519	3	3	human
Q9GZT6	CCDC90B	coiled-coil domain containing 90B	SHLP2-APEX	Inf	NA	0	yes	5.24034	0.0292771	3	0	human
P49821	NDUFV1	NADH:ubiquinone oxidoreductase core subunit V1	SHLP2-APEX	5.22795	4.41332e-09	1.81338e-07	no	5.22795	1.81338e-07	3	3	human
P82914	MRPS15	mitochondrial ribosomal protein S15	SHLP2-APEX	Inf	NA	0	yes	5.2263	0.0260774	3	0	human
Q6P1S2	C3orf33	chromosome 3 open reading frame 33	SHLP2-APEX	Inf	NA	0	yes	5.22361	0.0433781	3	0	human
Q8N4T8	CBR4	carbonyl reductase 4	SHLP2-APEX	Inf	NA	0	yes	5.21382	0.0254967	3	0	human
P06576	ATP5F1B	ATP synthase F1 subunit beta	SHLP2-APEX	5.21205	3.04546e-09	1.47782e-07	no	5.21205	1.47782e-07	3	3	human
Q8N5N7	MRPL50	mitochondrial ribosomal protein L50	SHLP2-APEX	5.19779	7.69501e-08	1.23722e-06	no	5.19779	1.23722e-06	3	3	human
Q9H2D1	SLC25A32	solute carrier family 25 member 32	SHLP2-APEX	Inf	NA	0	yes	5.18536	0.047965	3	0	human
Q12887	COX10	cytochrome c oxidase assembly factor heme A:farnesyltransferase COX10	SHLP2-APEX	Inf	NA	0	yes	5.18231	0.0300396	3	0	human
Q96HP4	OXNAD1	oxidoreductase NAD binding domain containing 1	SHLP2-APEX	Inf	NA	0	yes	5.18122	0.0236231	3	0	human
P38646	HSPA9	heat shock protein family A (Hsp70) member 9	SHLP2-APEX	5.18069	5.63238e-09	2.08285e-07	no	5.18069	2.08285e-07	3	3	human
Q330K2	NDUFAF6	NADH:ubiquinone oxidoreductase complex assembly factor 6	SHLP2-APEX	Inf	NA	0	yes	5.17896	0.0143902	3	0	human
Q9UI09	NDUFA12	NADH:ubiquinone oxidoreductase subunit A12	SHLP2-APEX	5.17765	1.26233e-07	1.7838e-06	no	5.17765	1.7838e-06	3	2	human
Q8WZ82	OVCA2	OVCA2 serine hydrolase domain containing	SHLP2-APEX	Inf	NA	0	yes	5.17376	0.0304517	3	0	human
Q9UHX1	PUF60	poly(U) binding splicing factor 60	SHLP2-APEX	-1.09548	0.148563	0.178337	no	-1.09548	0.178337	2	3	human
Q9NQH7	XPNPEP3	X-prolyl aminopeptidase 3	SHLP2-APEX	Inf	NA	0	yes	5.16918	0.0247164	3	0	human
Q9UJZ1	STOML2	stomatin like 2	SHLP2-APEX	5.15612	1.53205e-08	3.72733e-07	no	5.15612	3.72733e-07	3	3	human
Q9NUL7	DDX28	DEAD-box helicase 28	SHLP2-APEX	Inf	NA	0	yes	5.14605	0.0436703	3	0	human
Q7L3T8	PARS2	prolyl-tRNA synthetase 2, mitochondrial	SHLP2-APEX	Inf	NA	0	yes	5.13724	0.0386329	3	0	human
O75947	ATP5PD	ATP synthase peripheral stalk subunit d	SHLP2-APEX	5.12608	8.91597e-07	8.58626e-06	no	5.12608	8.58626e-06	3	1	human
Q4U2R6	MRPL51	mitochondrial ribosomal protein L51	SHLP2-APEX	Inf	NA	0	yes	5.11174	0.017685	3	0	human
Q53R41	FASTKD1	FAST kinase domains 1	SHLP2-APEX	Inf	NA	0	yes	5.1096	0.0292064	3	0	human
Q96EY1	DNAJA3	DnaJ heat shock protein family (Hsp40) member A3	SHLP2-APEX	5.1062	5.64064e-10	3.8628e-08	no	5.1062	3.8628e-08	3	3	human
Q96EY7	PTCD3	pentatricopeptide repeat domain 3	SHLP2-APEX	5.0868	3.51872e-08	6.57182e-07	no	5.0868	6.57182e-07	3	2	human
P43897	TSFM	Ts translation elongation factor, mitochondrial	SHLP2-APEX	5.08623	2.31746e-08	4.8693e-07	no	5.08623	4.8693e-07	3	2	human
P09417	QDPR	quinoid dihydropteridine reductase	SHLP2-APEX	Inf	NA	0	yes	5.08512	0.0118996	3	0	human
Q9Y3D5	MRPS18C	mitochondrial ribosomal protein S18C	SHLP2-APEX	Inf	NA	0	yes	5.07855	0.0155231	3	0	human
P32322	PYCR1	pyrroline-5-carboxylate reductase 1	SHLP2-APEX	Inf	NA	0	yes	5.07827	0.0133999	3	0	human
P36776	LONP1	lon peptidase 1, mitochondrial	SHLP2-APEX	5.06639	6.10097e-10	4.02882e-08	no	5.06639	4.02882e-08	3	3	human
Q96I59	NARS2	asparaginyl-tRNA synthetase 2, mitochondrial	SHLP2-APEX	Inf	NA	0	yes	5.04516	0.0101209	3	0	human
Q9Y2Z9	COQ6	coenzyme Q6, monooxygenase	SHLP2-APEX	Inf	NA	0	yes	5.04353	0.0375787	3	0	human
Q9H857	NT5DC2	5'-nucleotidase domain containing 2	SHLP2-APEX	5.04161	6.43048e-09	2.28653e-07	no	5.04161	2.28653e-07	3	3	human
Q9BUE6	ISCA1	iron-sulfur cluster assembly 1	SHLP2-APEX	Inf	NA	0	yes	5.04088	0.0174153	3	0	human
Q9NWX6	THG1L	tRNA-histidine guanylyltransferase 1 like	SHLP2-APEX	Inf	NA	0	yes	5.03675	0.0284579	3	0	human
O75521	ECI2	enoyl-CoA delta isomerase 2	SHLP2-APEX	5.0304	2.83851e-06	2.16492e-05	no	5.0304	2.16492e-05	3	1	human
O43181	NDUFS4	NADH:ubiquinone oxidoreductase subunit S4	SHLP2-APEX	5.02792	5.06409e-09	1.96964e-07	no	5.02792	1.96964e-07	3	3	human
Q9UGJ1	TUBGCP4	tubulin gamma complex associated protein 4	SHLP2-APEX	-1.01984	0.252009	0.287632	no	-1.01984	0.287632	1	3	human
Q96DA6	DNAJC19	DnaJ heat shock protein family (Hsp40) member C19	SHLP2-APEX	Inf	NA	0	yes	5.02654	0.0283053	3	0	human
P47985	UQCRFS1	ubiquinol-cytochrome c reductase, Rieske iron-sulfur polypeptide 1	SHLP2-APEX	5.01563	4.8521e-08	8.51012e-07	no	5.01563	8.51012e-07	3	2	human
P30049	ATP5F1D	ATP synthase F1 subunit delta	SHLP2-APEX	5.00248	7.80517e-07	7.71752e-06	no	5.00248	7.71752e-06	3	2	human
Q9UG56	PISD	phosphatidylserine decarboxylase	SHLP2-APEX	0.424463	0.436338	0.472359	no	0.424463	0.472359	2	1	human
O43678	NDUFA2	NADH:ubiquinone oxidoreductase subunit A2	SHLP2-APEX	5.00087	5.7184e-11	1.70835e-08	no	5.00087	1.70835e-08	3	3	human
P00367	GLUD1	glutamate dehydrogenase 1	SHLP2-APEX	5.00015	8.82746e-09	2.72166e-07	no	5.00015	2.72166e-07	3	3	human
A0PJW6	TMEM223	transmembrane protein 223	SHLP2-APEX	Inf	NA	0	yes	5.00011	0.028214	3	0	human
O75431	MTX2	metaxin 2	SHLP2-APEX	4.9937	4.86966e-06	3.36772e-05	no	4.9937	3.36772e-05	3	1	human
P82673	MRPS35	mitochondrial ribosomal protein S35	SHLP2-APEX	4.99204	1.09132e-08	3.1044e-07	no	4.99204	3.1044e-07	3	1	human
Q9UFC0	LRWD1	leucine rich repeats and WD repeat domain containing 1	SHLP2-APEX	-0.349484	0.427147	0.463495	no	-0.349484	0.463495	1	3	human
Q96AQ8	MCUR1	mitochondrial calcium uniporter regulator 1	SHLP2-APEX	Inf	NA	0	yes	4.96573	0.0352534	3	0	human
A6NJ78	METTL15	methyltransferase like 15	SHLP2-APEX	Inf	NA	0	yes	4.95804	0.0469659	3	0	human
O75438	NDUFB1	NADH:ubiquinone oxidoreductase subunit B1	SHLP2-APEX	Inf	NA	0	yes	4.9564	0.0289412	3	0	human
O43819	SCO2	SCO cytochrome c oxidase assembly protein 2	SHLP2-APEX	Inf	NA	0	yes	4.95011	0.0104519	3	0	human
Q8WV93	AFG1L	AFG1 like ATPase	SHLP2-APEX	Inf	NA	0	yes	4.94573	0.0368586	3	0	human
Q01415	GALK2	galactokinase 2	SHLP2-APEX	Inf	NA	0	yes	4.93895	0.0292307	3	0	human
P28330	ACADL	acyl-CoA dehydrogenase long chain	SHLP2-APEX	Inf	NA	0	yes	4.93631	0.0363461	3	0	human
Q9NX18	SDHAF2	succinate dehydrogenase complex assembly factor 2	SHLP2-APEX	Inf	NA	0	yes	4.93032	0.012641	3	0	human
P36957	DLST	dihydrolipoamide S-succinyltransferase	SHLP2-APEX	4.92409	3.4153e-08	6.5102e-07	no	4.92409	6.5102e-07	3	3	human
Q9Y512	SAMM50	SAMM50 sorting and assembly machinery component	SHLP2-APEX	4.91922	1.00086e-07	1.49325e-06	no	4.91922	1.49325e-06	3	3	human
P04179	SOD2	superoxide dismutase 2	SHLP2-APEX	Inf	NA	0	yes	4.91821	0.0157539	3	0	human
Q96E11	MRRF	mitochondrial ribosome recycling factor	SHLP2-APEX	Inf	NA	0	yes	4.91566	0.0197821	3	0	human
Q9BZE1	MRPL37	mitochondrial ribosomal protein L37	SHLP2-APEX	4.91294	4.40086e-09	1.81338e-07	no	4.91294	1.81338e-07	3	3	human
O43772	SLC25A20	solute carrier family 25 member 20	SHLP2-APEX	Inf	NA	0	yes	4.91242	0.0151755	3	0	human
Q969Z0	TBRG4	transforming growth factor beta regulator 4	SHLP2-APEX	4.89935	1.29613e-09	7.9885e-08	no	4.89935	7.9885e-08	3	3	human
Q9UBT2	UBA2	ubiquitin like modifier activating enzyme 2	SHLP2-APEX	-0.972084	0.0517816	0.0687818	no	-0.972084	0.0687818	3	3	human
Q9Y3B7	MRPL11	mitochondrial ribosomal protein L11	SHLP2-APEX	Inf	NA	0	yes	4.89102	0.0430885	3	0	human
Q9H3H1	TRIT1	tRNA isopentenyltransferase 1	SHLP2-APEX	Inf	NA	0	yes	4.87731	0.0246996	3	0	human
Q12931	TRAP1	TNF receptor associated protein 1	SHLP2-APEX	4.87723	2.7976e-10	2.58638e-08	no	4.87723	2.58638e-08	3	3	human
Q96GE9	DMAC1	distal membrane arm assembly complex 1	SHLP2-APEX	Inf	NA	0	yes	4.87706	0.0464866	2	0	human
P03905	ND4	NADH dehydrogenase, subunit 4 (complex I)	SHLP2-APEX	Inf	NA	0	yes	4.87674	0.0100161	3	0	human
Q9NP80	PNPLA8	patatin like phospholipase domain containing 8	SHLP2-APEX	Inf	NA	0	yes	4.87305	0.0284871	3	0	human
Q9UBQ0	VPS29	VPS29 retromer complex component	SHLP2-APEX	-2.0551	0.112052	0.137481	no	-2.0551	0.137481	1	3	human
P51398	DAP3	death associated protein 3	SHLP2-APEX	4.8647	1.70876e-09	9.87342e-08	no	4.8647	9.87342e-08	3	3	human
Q9H0U6	MRPL18	mitochondrial ribosomal protein L18	SHLP2-APEX	4.86279	1.73027e-05	9.24642e-05	no	4.86279	9.24642e-05	3	1	human
Q9UBM7	DHCR7	7-dehydrocholesterol reductase	SHLP2-APEX	0.347827	0.333698	0.37214	no	0.347827	0.37214	3	3	human
Q5JPH6	EARS2	glutamyl-tRNA synthetase 2, mitochondrial	SHLP2-APEX	4.85541	9.73949e-09	2.90457e-07	no	4.85541	2.90457e-07	3	1	human
P40926	MDH2	malate dehydrogenase 2	SHLP2-APEX	4.84684	1.14262e-08	3.1135e-07	no	4.84684	3.1135e-07	3	3	human
Q53H82	LACTB2	lactamase beta 2	SHLP2-APEX	Inf	NA	0	yes	4.84154	0.0285894	3	0	human
Q9UBF2	COPG2	coatomer protein complex subunit gamma 2	SHLP2-APEX	0.410138	0.368775	0.406114	no	0.410138	0.406114	3	3	human
P50440	GATM	glycine amidinotransferase	SHLP2-APEX	Inf	NA	0	yes	4.84135	0.0449185	3	0	human
Q5SXM8	DNLZ	DNL-type zinc finger	SHLP2-APEX	Inf	NA	0	yes	4.82422	0.0338334	3	0	human
Q9UBD5	ORC3	origin recognition complex subunit 3	SHLP2-APEX	-0.951927	0.0768112	0.0986963	no	-0.951927	0.0986963	1	2	human
Q05932	FPGS	folylpolyglutamate synthase	SHLP2-APEX	Inf	NA	0	yes	4.8149	0.0455431	3	0	human
Q7Z3D6	DGLUCY	D-glutamate cyclase	SHLP2-APEX	Inf	NA	0	yes	4.81206	0.0214853	3	0	human
Q6ZS17	RIPOR1	RHO family interacting cell polarization regulator 1	SHLP2-APEX	Inf	NA	0	yes	4.81187	0.0212943	2	0	human
Q9UBB9	TFIP11	tuftelin interacting protein 11	SHLP2-APEX	-0.497988	0.229649	0.265388	no	-0.497988	0.265388	2	3	human
Q9H3K2	GHITM	growth hormone inducible transmembrane protein	SHLP2-APEX	Inf	NA	0	yes	4.80358	0.0140087	3	0	human
P56134	ATP5MF	ATP synthase membrane subunit f	SHLP2-APEX	Inf	NA	0	yes	4.79498	0.0321858	3	0	human
Q8N0U4	FAM185A	family with sequence similarity 185 member A	SHLP2-APEX	Inf	NA	0	yes	4.79413	0.0223257	3	0	human
Q8N0X4	CLYBL	citrate lyase beta like	SHLP2-APEX	Inf	NA	0	yes	4.79131	0.036713	3	0	human
Q9BYD3	MRPL4	mitochondrial ribosomal protein L4	SHLP2-APEX	4.79003	6.9132e-08	1.14129e-06	no	4.79003	1.14129e-06	3	3	human
A1L188	NDUFAF8	NADH:ubiquinone oxidoreductase complex assembly factor 8	SHLP2-APEX	Inf	NA	0	yes	4.76967	0.0225286	3	0	human
P49789	FHIT	fragile histidine triad diadenosine triphosphatase	SHLP2-APEX	Inf	NA	0	yes	4.76397	0.02528	3	0	human
Q9P2P6	STARD9	StAR related lipid transfer domain containing 9	SHLP2-APEX	-0.535184	0.153802	0.183945	no	-0.535184	0.183945	3	2	human
Q9UJ68	MSRA	methionine sulfoxide reductase A	SHLP2-APEX	Inf	NA	0	yes	4.76291	0.0142047	3	0	human
Q9NQR4	NIT2	nitrilase family member 2	SHLP2-APEX	Inf	NA	0	yes	4.76226	0.0297701	3	0	human
Q7L0Y3	TRMT10C	tRNA methyltransferase 10C, mitochondrial RNase P subunit	SHLP2-APEX	4.75901	7.56488e-08	1.22697e-06	no	4.75901	1.22697e-06	3	3	human
P09669	COX6C	cytochrome c oxidase subunit 6C	SHLP2-APEX	4.75561	1.26381e-07	1.7838e-06	no	4.75561	1.7838e-06	3	2	human
Q9BYT8	NLN	neurolysin	SHLP2-APEX	4.74716	5.79348e-08	9.82766e-07	no	4.74716	9.82766e-07	3	1	human
Q96DC8	ECHDC3	enoyl-CoA hydratase domain containing 3	SHLP2-APEX	Inf	NA	0	yes	4.74503	0.0352202	3	0	human
Q16540	MRPL23	mitochondrial ribosomal protein L23	SHLP2-APEX	4.73993	1.04988e-08	3.03318e-07	no	4.73993	3.03318e-07	3	3	human
O43837	IDH3B	isocitrate dehydrogenase (NAD(+)) 3 non-catalytic subunit beta	SHLP2-APEX	4.73842	4.69766e-11	1.70835e-08	no	4.73842	1.70835e-08	3	3	human
Q9H7H0	METTL17	methyltransferase like 17	SHLP2-APEX	Inf	NA	0	yes	4.73441	0.0375079	3	0	human
Q56VL3	OCIAD2	OCIA domain containing 2	SHLP2-APEX	Inf	NA	0	yes	4.734	0.0174057	3	0	human
Q6UB35	MTHFD1L	methylenetetrahydrofolate dehydrogenase (NADP+ dependent) 1 like	SHLP2-APEX	4.72987	1.69718e-05	9.12237e-05	no	4.72987	9.12237e-05	3	3	human
P22695	UQCRC2	ubiquinol-cytochrome c reductase core protein 2	SHLP2-APEX	4.72897	1.30962e-10	1.86268e-08	no	4.72897	1.86268e-08	3	3	human
Q96GJ1	TRMT2B	tRNA methyltransferase 2 homolog B	SHLP2-APEX	Inf	NA	0	yes	4.72555	0.021923	3	0	human
Q9UI43	MRM2	mitochondrial rRNA methyltransferase 2	SHLP2-APEX	Inf	NA	0	yes	4.72506	0.0184771	3	0	human
Q9H3J6	C12orf65	chromosome 12 open reading frame 65	SHLP2-APEX	Inf	NA	0	yes	4.71732	0.0329618	3	0	human
Q16891	IMMT	inner membrane mitochondrial protein	SHLP2-APEX	4.71726	7.46064e-09	2.48439e-07	no	4.71726	2.48439e-07	3	3	human
O43766	LIAS	lipoic acid synthetase	SHLP2-APEX	Inf	NA	0	yes	4.6976	0.0491101	3	0	human
Q9P287	BCCIP	BRCA2 and CDKN1A interacting protein	SHLP2-APEX	-1.17256	0.0739173	0.09511	no	-1.17256	0.09511	3	3	human
Q6IPR1	ETFRF1	electron transfer flavoprotein regulatory factor 1	SHLP2-APEX	Inf	NA	0	yes	4.69516	0.0463913	3	0	human
O14874	BCKDK	branched chain keto acid dehydrogenase kinase	SHLP2-APEX	4.68362	1.37631e-07	1.88503e-06	no	4.68362	1.88503e-06	3	2	human
Q16795	NDUFA9	NADH:ubiquinone oxidoreductase subunit A9	SHLP2-APEX	4.68319	3.96133e-08	7.25198e-07	no	4.68319	7.25198e-07	3	3	human
O75570	MTRF1	mitochondrial translation release factor 1	SHLP2-APEX	Inf	NA	0	yes	4.68005	0.0101823	3	0	human
Q9NX63	CHCHD3	coiled-coil-helix-coiled-coil-helix domain containing 3	SHLP2-APEX	4.67985	5.96505e-08	9.93637e-07	no	4.67985	9.93637e-07	3	3	human
Q9UQ90	SPG7	SPG7 matrix AAA peptidase subunit, paraplegin	SHLP2-APEX	Inf	NA	0	yes	4.67773	0.0255691	3	0	human
Q9NXA8	SIRT5	sirtuin 5	SHLP2-APEX	Inf	NA	0	yes	4.67032	0.0262138	3	0	human
Q8TB37	NUBPL	nucleotide binding protein like	SHLP2-APEX	Inf	NA	0	yes	4.66446	0.0355387	3	0	human
Q86X76	NIT1	nitrilase 1	SHLP2-APEX	Inf	NA	0	yes	4.65509	0.0370464	3	0	human
Q9BXR0	QTRT1	queuine tRNA-ribosyltransferase catalytic subunit 1	SHLP2-APEX	Inf	NA	0	yes	4.64305	0.0371602	3	0	human
Q9P0S3	ORMDL1	ORMDL sphingolipid biosynthesis regulator 1	SHLP2-APEX	-0.0204755	0.969713	0.973398	no	-0.0204755	0.973398	2	2	human
Q99551	MTERF1	mitochondrial transcription termination factor 1	SHLP2-APEX	Inf	NA	0	yes	4.63866	0.0174494	3	0	human
Q9Y291	MRPS33	mitochondrial ribosomal protein S33	SHLP2-APEX	Inf	NA	0	yes	4.63844	0.0317335	3	0	human
Q9H9J2	MRPL44	mitochondrial ribosomal protein L44	SHLP2-APEX	4.63533	1.02664e-08	3.01309e-07	no	4.63533	3.01309e-07	3	3	human
Q9P0M6	MACROH2A2	macroH2A.2 histone	SHLP2-APEX	0.00281255	0.995042	0.995042	no	0.00281255	0.995042	2	2	human
Q8WV74	NUDT8	nudix hydrolase 8	SHLP2-APEX	Inf	NA	0	yes	4.61252	0.0204996	3	0	human
O75600	GCAT	glycine C-acetyltransferase	SHLP2-APEX	Inf	NA	0	yes	4.61117	0.0187357	3	0	human
Q9P2J9	PDP2	pyruvate dehyrogenase phosphatase catalytic subunit 2	SHLP2-APEX	Inf	NA	0	yes	4.6087	0.0212651	3	0	human
Q9BPX6	MICU1	mitochondrial calcium uptake 1	SHLP2-APEX	Inf	NA	0	yes	4.59797	0.0405806	3	0	human
Q9P0L2	MARK1	microtubule affinity regulating kinase 1	SHLP2-APEX	-0.95002	0.151812	0.181801	no	-0.95002	0.181801	1	3	human
A0A1W2PP11	A0A1W2PP11	NA	SHLP2-APEX	Inf	NA	0	yes	4.58229	0.0369204	3	0	human
Q6P4F2	FDX2	ferredoxin 2	SHLP2-APEX	Inf	NA	0	yes	4.57897	0.0364202	3	0	human
Q15118	PDK1	pyruvate dehydrogenase kinase 1	SHLP2-APEX	4.555	7.10473e-07	7.1785e-06	no	4.555	7.1785e-06	3	3	human
Q9UDW1	UQCR10	ubiquinol-cytochrome c reductase, complex III subunit X	SHLP2-APEX	Inf	NA	0	yes	4.55005	0.0498134	3	0	human
Q6YN16	HSDL2	hydroxysteroid dehydrogenase like 2	SHLP2-APEX	4.5393	9.10476e-11	1.70835e-08	no	4.5393	1.70835e-08	3	3	human
G3V325	ATP5MF-PTCD1	ATP5MF-PTCD1 readthrough	SHLP2-APEX	4.53341	2.02021e-08	4.39455e-07	no	4.53341	4.39455e-07	3	3	human
P09622	DLD	dihydrolipoamide dehydrogenase	SHLP2-APEX	4.52576	8.00227e-11	1.70835e-08	no	4.52576	1.70835e-08	3	3	human
P53370	NUDT6	nudix hydrolase 6	SHLP2-APEX	Inf	NA	0	yes	4.5233	0.0293997	3	0	human
Q9P035	HACD3	3-hydroxyacyl-CoA dehydratase 3	SHLP2-APEX	-0.403861	0.100657	0.125245	no	-0.403861	0.125245	3	3	human
Q92665	MRPS31	mitochondrial ribosomal protein S31	SHLP2-APEX	4.52188	1.65451e-06	1.40977e-05	no	4.52188	1.40977e-05	3	1	human
Q6GMV3	PTRHD1	peptidyl-tRNA hydrolase domain containing 1	SHLP2-APEX	Inf	NA	0	yes	4.51999	0.0337485	3	0	human
Q32NB8	PGS1	phosphatidylglycerophosphate synthase 1	SHLP2-APEX	Inf	NA	0	yes	4.5176	0.0270998	3	0	human
Q9BW92	TARS2	threonyl-tRNA synthetase 2, mitochondrial	SHLP2-APEX	4.51032	1.55808e-07	2.07259e-06	no	4.51032	2.07259e-06	3	3	human
Q9P003	CNIH4	cornichon family AMPA receptor auxiliary protein 4	SHLP2-APEX	0.536462	0.229209	0.265046	no	0.536462	0.265046	3	3	human
A6NK58	LIPT2	lipoyl(octanoyl) transferase 2	SHLP2-APEX	Inf	NA	0	yes	4.50892	0.0111869	3	0	human
Q9NS18	GLRX2	glutaredoxin 2	SHLP2-APEX	Inf	NA	0	yes	4.50445	0.0358049	3	0	human
Q86YV9	HPS6	HPS6 biogenesis of lysosomal organelles complex 2 subunit 3	SHLP2-APEX	Inf	NA	0	yes	4.49524	0.0282949	3	0	human
Q9H0N5	PCBD2	pterin-4 alpha-carbinolamine dehydratase 2	SHLP2-APEX	Inf	NA	0	yes	4.47248	0.0244639	3	0	human
Q8IXM3	MRPL41	mitochondrial ribosomal protein L41	SHLP2-APEX	4.45946	1.80052e-08	4.11008e-07	no	4.45946	4.11008e-07	3	3	human
Q8N465	D2HGDH	D-2-hydroxyglutarate dehydrogenase	SHLP2-APEX	Inf	NA	0	yes	4.45912	0.0379039	3	0	human
Q9BW91	NUDT9	nudix hydrolase 9	SHLP2-APEX	Inf	NA	0	yes	4.45732	0.0330856	3	0	human
Q6UB28	METAP1D	methionyl aminopeptidase type 1D, mitochondrial	SHLP2-APEX	Inf	NA	0	yes	4.45372	0.0375146	3	0	human
Q9NVV4	MTPAP	mitochondrial poly(A) polymerase	SHLP2-APEX	4.44675	1.17048e-07	1.69386e-06	no	4.44675	1.69386e-06	3	3	human
Q6IN84	MRM1	mitochondrial rRNA methyltransferase 1	SHLP2-APEX	Inf	NA	0	yes	4.43468	0.0294338	3	0	human
P48047	ATP5PO	ATP synthase peripheral stalk subunit OSCP	SHLP2-APEX	4.43294	2.75671e-07	3.3756e-06	no	4.43294	3.3756e-06	3	3	human
P00403	COX2	cytochrome c oxidase subunit II	SHLP2-APEX	4.43279	4.82882e-07	5.25205e-06	no	4.43279	5.25205e-06	3	3	human
Q9NZI8	IGF2BP1	insulin like growth factor 2 mRNA binding protein 1	SHLP2-APEX	-0.846451	0.107869	0.132789	no	-0.846451	0.132789	3	3	human
Q9HD33	MRPL47	mitochondrial ribosomal protein L47	SHLP2-APEX	4.41615	4.90836e-07	5.30734e-06	no	4.41615	5.30734e-06	3	2	human
Q9Y305	ACOT9	acyl-CoA thioesterase 9	SHLP2-APEX	4.41529	1.9381e-09	1.08592e-07	no	4.41529	1.08592e-07	3	3	human
Q9BT30	ALKBH7	alkB homolog 7	SHLP2-APEX	Inf	NA	0	yes	4.40988	0.0160499	3	0	human
Q16822	PCK2	phosphoenolpyruvate carboxykinase 2, mitochondrial	SHLP2-APEX	Inf	NA	0	yes	4.40891	0.0207522	3	0	human
P56181	NDUFV3	NADH:ubiquinone oxidoreductase subunit V3	SHLP2-APEX	Inf	NA	0	yes	4.39725	0.0203502	3	0	human
Q9UKU7	ACAD8	acyl-CoA dehydrogenase family member 8	SHLP2-APEX	Inf	NA	0	yes	4.3962	0.0219253	3	0	human
Q9NZ01	TECR	trans-2,3-enoyl-CoA reductase	SHLP2-APEX	-0.0016812	0.993594	0.994132	no	-0.0016812	0.994132	3	3	human
P25705	ATP5F1A	ATP synthase F1 subunit alpha	SHLP2-APEX	4.37978	2.40757e-10	2.5515e-08	no	4.37978	2.5515e-08	3	3	human
Q96RP9	GFM1	G elongation factor mitochondrial 1	SHLP2-APEX	4.3797	5.07522e-06	3.43739e-05	no	4.3797	3.43739e-05	3	1	human
Q9H1A3	METTL9	methyltransferase like 9	SHLP2-APEX	Inf	NA	0	yes	4.37674	0.0210024	3	0	human
A8MXV4	NUDT19	nudix hydrolase 19	SHLP2-APEX	4.36689	1.01275e-05	5.94467e-05	no	4.36689	5.94467e-05	3	1	human
P42765	ACAA2	acetyl-CoA acyltransferase 2	SHLP2-APEX	4.35292	1.36167e-05	7.62946e-05	no	4.35292	7.62946e-05	3	1	human
P12532	CKMT1B	creatine kinase, mitochondrial 1B	SHLP2-APEX	Inf	NA	0	yes	4.34518	0.0378293	3	0	human
Q9NYP7	ELOVL5	ELOVL fatty acid elongase 5	SHLP2-APEX	-0.321288	0.231379	0.267084	no	-0.321288	0.267084	3	3	human
P08574	CYC1	cytochrome c1	SHLP2-APEX	4.33515	5.04576e-06	3.43e-05	no	4.33515	3.43e-05	3	1	human
Q9H4K7	MTG2	mitochondrial ribosome associated GTPase 2	SHLP2-APEX	Inf	NA	0	yes	4.33415	0.0475746	3	0	human
Q13405	MRPL49	mitochondrial ribosomal protein L49	SHLP2-APEX	4.32795	5.83865e-07	6.09924e-06	no	4.32795	6.09924e-06	3	3	human
Q8TB22	SPATA20	spermatogenesis associated 20	SHLP2-APEX	Inf	NA	0	yes	4.32721	0.0302259	3	0	human
O43826	SLC37A4	solute carrier family 37 member 4	SHLP2-APEX	Inf	NA	0	yes	4.32081	0.0115303	3	0	human
Q9NP81	SARS2	seryl-tRNA synthetase 2, mitochondrial	SHLP2-APEX	4.3165	3.00312e-06	2.26644e-05	no	4.3165	2.26644e-05	3	1	human
Q9BYD1	MRPL13	mitochondrial ribosomal protein L13	SHLP2-APEX	4.31017	4.17282e-07	4.73346e-06	no	4.31017	4.73346e-06	3	2	human
Q9NYH9	UTP6	UTP6 small subunit processome component	SHLP2-APEX	-0.167947	0.772841	0.794321	no	-0.167947	0.794321	3	2	human
Q96A35	MRPL24	mitochondrial ribosomal protein L24	SHLP2-APEX	4.30107	4.58064e-10	3.68244e-08	no	4.30107	3.68244e-08	3	3	human
Q13011	ECH1	enoyl-CoA hydratase 1	SHLP2-APEX	4.29625	1.68723e-08	3.94898e-07	no	4.29625	3.94898e-07	3	3	human
Q4G0S4	CYP27C1	cytochrome P450 family 27 subfamily C member 1	SHLP2-APEX	Inf	NA	0	yes	4.28976	0.0342963	3	0	human
Q96DP5	MTFMT	mitochondrial methionyl-tRNA formyltransferase	SHLP2-APEX	Inf	NA	0	yes	4.2866	0.0245278	3	0	human
Q9BV10	ALG12	ALG12 alpha-1,6-mannosyltransferase	SHLP2-APEX	Inf	NA	0	yes	4.28184	0.042403	3	0	human
Q9BZA7	PCDH11X	protocadherin 11 X-linked	SHLP2-APEX	Inf	NA	0	yes	4.2759	0.0294037	3	0	human
O95900	TRUB2	TruB pseudouridine synthase family member 2	SHLP2-APEX	Inf	NA	0	yes	4.27277	0.0423181	3	0	human
Q9BSK2	SLC25A33	solute carrier family 25 member 33	SHLP2-APEX	Inf	NA	0	yes	4.26989	0.0471569	3	0	human
Q9Y6M9	NDUFB9	NADH:ubiquinone oxidoreductase subunit B9	SHLP2-APEX	4.26964	3.77158e-10	3.32079e-08	no	4.26964	3.32079e-08	3	2	human
Q8NFV4	ABHD11	abhydrolase domain containing 11	SHLP2-APEX	Inf	NA	0	yes	4.26804	0.0468969	3	0	human
Q8N983	MRPL43	mitochondrial ribosomal protein L43	SHLP2-APEX	4.26066	4.75066e-07	5.22855e-06	no	4.26066	5.22855e-06	3	3	human
P14621	ACYP2	acylphosphatase 2	SHLP2-APEX	Inf	NA	0	yes	4.25677	0.0448306	3	0	human
Q8NE22	SETD9	SET domain containing 9	SHLP2-APEX	Inf	NA	0	yes	4.25032	0.0451696	3	0	human
Q12849	GRSF1	G-rich RNA sequence binding factor 1	SHLP2-APEX	4.24956	3.85635e-09	1.69771e-07	no	4.24956	1.69771e-07	3	3	human
Q9NXG2	THUMPD1	THUMP domain containing 1	SHLP2-APEX	-0.615426	0.268634	0.304727	no	-0.615426	0.304727	2	3	human
Q9H061	TMEM126A	transmembrane protein 126A	SHLP2-APEX	Inf	NA	0	yes	4.24244	0.0389246	3	0	human
Q9NXE4	SMPD4	sphingomyelin phosphodiesterase 4	SHLP2-APEX	-0.270879	0.635392	0.668282	no	-0.270879	0.668282	3	3	human
Q9Y619	SLC25A15	solute carrier family 25 member 15	SHLP2-APEX	Inf	NA	0	yes	4.2358	0.0315737	3	0	human
O00142	TK2	thymidine kinase 2	SHLP2-APEX	Inf	NA	0	yes	4.2177	0.0255613	3	0	human
Q9H4B0	OSGEPL1	O-sialoglycoprotein endopeptidase like 1	SHLP2-APEX	Inf	NA	0	yes	4.21709	0.0422216	3	0	human
Q9NX00	TMEM160	transmembrane protein 160	SHLP2-APEX	Inf	NA	0	yes	4.21552	0.0246045	3	0	human
P16219	ACADS	acyl-CoA dehydrogenase short chain	SHLP2-APEX	Inf	NA	0	yes	4.21491	0.0378983	3	0	human
Q96E29	MTERF3	mitochondrial transcription termination factor 3	SHLP2-APEX	Inf	NA	0	yes	4.20867	0.0112336	3	0	human
P36542	ATP5F1C	ATP synthase F1 subunit gamma	SHLP2-APEX	4.19098	8.66779e-07	8.39097e-06	no	4.19098	8.39097e-06	3	3	human
Q6UW02	CYP20A1	cytochrome P450 family 20 subfamily A member 1	SHLP2-APEX	Inf	NA	0	yes	4.17781	0.0430214	3	0	human
Q8TBP6	SLC25A40	solute carrier family 25 member 40	SHLP2-APEX	Inf	NA	0	yes	4.17365	0.0126601	3	0	human
Q9NWS8	RMND1	required for meiotic nuclear division 1 homolog	SHLP2-APEX	Inf	NA	0	yes	4.17068	0.027985	3	0	human
Q8N4Q0	ZADH2	zinc binding alcohol dehydrogenase domain containing 2	SHLP2-APEX	4.16542	6.37619e-07	6.51358e-06	no	4.16542	6.51358e-06	3	1	human
Q16698	DECR1	2,4-dienoyl-CoA reductase 1	SHLP2-APEX	Inf	NA	0	yes	4.14773	0.0267557	3	0	human
Q9NWW5	CLN6	CLN6 transmembrane ER protein	SHLP2-APEX	-0.42941	0.475182	0.510821	no	-0.42941	0.510821	2	3	human
O75952	CABYR	calcium binding tyrosine phosphorylation regulated	SHLP2-APEX	Inf	NA	0	yes	4.13081	0.0245932	3	0	human
Q0P651	Q0P651	NA	SHLP2-APEX	Inf	NA	0	yes	4.13074	0.0235925	3	0	human
Q9HAC7	SUGCT	succinyl-CoA:glutarate-CoA transferase	SHLP2-APEX	Inf	NA	0	yes	4.12224	0.0211023	3	0	human
Q9H649	NSUN3	NOP2/Sun RNA methyltransferase 3	SHLP2-APEX	Inf	NA	0	yes	4.11988	0.0461442	3	0	human
P82930	MRPS34	mitochondrial ribosomal protein S34	SHLP2-APEX	4.11577	1.54534e-06	1.34147e-05	no	4.11577	1.34147e-05	3	1	human
P31327	CPS1	carbamoyl-phosphate synthase 1	SHLP2-APEX	Inf	NA	0	yes	4.11336	0.0327568	3	0	human
Q6L8Q7	PDE12	phosphodiesterase 12	SHLP2-APEX	4.1098	1.41478e-07	1.91926e-06	no	4.1098	1.91926e-06	3	3	human
Q9Y3D9	MRPS23	mitochondrial ribosomal protein S23	SHLP2-APEX	4.10949	7.63338e-07	7.58824e-06	no	4.10949	7.58824e-06	3	2	human
Q969G6	RFK	riboflavin kinase	SHLP2-APEX	Inf	NA	0	yes	4.10038	0.0333902	3	0	human
Q9NWT8	AURKAIP1	aurora kinase A interacting protein 1	SHLP2-APEX	0.212714	0.129652	0.157611	no	0.212714	0.157611	3	3	human
Q9HC21	SLC25A19	solute carrier family 25 member 19	SHLP2-APEX	Inf	NA	0	yes	4.09681	0.0212846	3	0	human
Q9NUQ2	AGPAT5	1-acylglycerol-3-phosphate O-acyltransferase 5	SHLP2-APEX	Inf	NA	0	yes	4.09581	0.0418848	3	0	human
O43708	GSTZ1	glutathione S-transferase zeta 1	SHLP2-APEX	Inf	NA	0	yes	4.09483	0.0200746	3	0	human
Q9Y399	MRPS2	mitochondrial ribosomal protein S2	SHLP2-APEX	4.09108	7.22585e-06	4.55993e-05	no	4.09108	4.55993e-05	3	1	human
O43920	NDUFS5	NADH:ubiquinone oxidoreductase subunit S5	SHLP2-APEX	4.08328	5.84185e-06	3.87676e-05	no	4.08328	3.87676e-05	3	1	human
Q86Y79	PTRH1	peptidyl-tRNA hydrolase 1 homolog	SHLP2-APEX	Inf	NA	0	yes	4.07697	0.0371609	3	0	human
Q8IVH4	MMAA	metabolism of cobalamin associated A	SHLP2-APEX	Inf	NA	0	yes	4.07064	0.0430101	3	0	human
Q9P0J0	NDUFA13	NADH:ubiquinone oxidoreductase subunit A13	SHLP2-APEX	4.0623	2.34261e-07	2.92668e-06	no	4.0623	2.92668e-06	3	3	human
Q9NWR8	MCUB	mitochondrial calcium uniporter dominant negative beta subunit	SHLP2-APEX	Inf	NA	0	yes	4.0612	0.0403597	3	0	human
O00411	POLRMT	RNA polymerase mitochondrial	SHLP2-APEX	4.06101	1.93847e-08	4.26694e-07	no	4.06101	4.26694e-07	3	3	human
Q9Y234	LIPT1	lipoyltransferase 1	SHLP2-APEX	Inf	NA	0	yes	4.04609	0.0377524	2	0	human
P17568	NDUFB7	NADH:ubiquinone oxidoreductase subunit B7	SHLP2-APEX	Inf	NA	0	yes	4.03817	0.0161377	3	0	human
Q9Y6N5	SQOR	sulfide quinone oxidoreductase	SHLP2-APEX	Inf	NA	0	yes	4.03775	0.0140448	3	0	human
O96000	NDUFB10	NADH:ubiquinone oxidoreductase subunit B10	SHLP2-APEX	4.03608	3.11709e-09	1.47782e-07	no	4.03608	1.47782e-07	3	3	human
Q9NW13	RBM28	RNA binding motif protein 28	SHLP2-APEX	-0.332471	0.573408	0.607931	no	-0.332471	0.607931	3	3	human
Q9NZB8	MOCS1	molybdenum cofactor synthesis 1	SHLP2-APEX	Inf	NA	0	yes	4.02154	0.0445795	3	0	human
Q9UK39	NOCT	nocturnin	SHLP2-APEX	Inf	NA	0	yes	4.01501	0.033219	3	0	human
Q8WV60	PTCD2	pentatricopeptide repeat domain 2	SHLP2-APEX	Inf	NA	0	yes	4.00919	0.0112874	3	0	human
Q969S9	GFM2	G elongation factor mitochondrial 2	SHLP2-APEX	4.00794	2.24712e-06	1.80649e-05	no	4.00794	1.80649e-05	3	1	human
P00352	ALDH1A1	aldehyde dehydrogenase 1 family member A1	SHLP2-APEX	Inf	NA	0	yes	3.99839	0.0497767	3	0	human
O60930	RNASEH1	ribonuclease H1	SHLP2-APEX	Inf	NA	0	yes	3.99177	0.0362375	3	0	human
Q96CM3	RPUSD4	RNA pseudouridine synthase D4	SHLP2-APEX	Inf	NA	0	yes	3.98616	0.0358433	3	0	human
Q9NP92	MRPS30	mitochondrial ribosomal protein S30	SHLP2-APEX	3.98167	5.09338e-07	5.44373e-06	no	3.98167	5.44373e-06	3	2	human
Q15149	PLEC	plectin	SHLP2-APEX	Inf	NA	0	yes	3.97006	0.0319594	2	0	human
Q9NVR5	DNAAF2	dynein axonemal assembly factor 2	SHLP2-APEX	-0.220985	0.626329	0.659876	no	-0.220985	0.659876	2	2	human
Q5VUE5	C1orf53	chromosome 1 open reading frame 53	SHLP2-APEX	Inf	NA	0	yes	3.96309	0.044954	3	0	human
Q9NVP1	DDX18	DEAD-box helicase 18	SHLP2-APEX	0.0446835	0.870106	0.881065	no	0.0446835	0.881065	3	3	human
Q9HA92	RSAD1	radical S-adenosyl methionine domain containing 1	SHLP2-APEX	Inf	NA	0	yes	3.95329	0.01626	3	0	human
P58557	YBEY	ybeY metalloendoribonuclease	SHLP2-APEX	Inf	NA	0	yes	3.94809	0.0350553	3	0	human
Q9NVI1	FANCI	FA complementation group I	SHLP2-APEX	-0.516798	0.364287	0.402129	no	-0.516798	0.402129	3	3	human
Q9NVH2	INTS7	integrator complex subunit 7	SHLP2-APEX	-1.77598	0.050467	0.0672287	no	-1.77598	0.0672287	2	3	human
P86397	HTD2	hydroxyacyl-thioester dehydratase type 2	SHLP2-APEX	Inf	NA	0	yes	3.92031	0.0320628	2	0	human
Q8NI60	COQ8A	coenzyme Q8A	SHLP2-APEX	3.91545	7.48749e-09	2.48439e-07	no	3.91545	2.48439e-07	3	3	human
Q99807	COQ7	coenzyme Q7, hydroxylase	SHLP2-APEX	Inf	NA	0	yes	3.90434	0.0234931	3	0	human
P49419	ALDH7A1	aldehyde dehydrogenase 7 family member A1	SHLP2-APEX	3.90272	3.13564e-08	6.12952e-07	no	3.90272	6.12952e-07	3	3	human
Q9NV70	EXOC1	exocyst complex component 1	SHLP2-APEX	-0.190184	0.501607	0.53611	no	-0.190184	0.53611	1	3	human
Q9NUU7	DDX19A	DEAD-box helicase 19A	SHLP2-APEX	-0.19924	0.665933	0.695655	no	-0.19924	0.695655	3	3	human
Q9UHN1	POLG2	DNA polymerase gamma 2, accessory subunit	SHLP2-APEX	Inf	NA	0	yes	3.89541	0.0494181	3	0	human
P11182	DBT	dihydrolipoamide branched chain transacylase E2	SHLP2-APEX	3.8948	7.31165e-07	7.34741e-06	no	3.8948	7.34741e-06	3	3	human
Q9UHK6	AMACR	alpha-methylacyl-CoA racemase	SHLP2-APEX	Inf	NA	0	yes	3.89445	0.0246229	3	0	human
Q9NUQ8	ABCF3	ATP binding cassette subfamily F member 3	SHLP2-APEX	-1.15856	0.0637967	0.0829536	no	-1.15856	0.0829536	3	3	human
Q9NYY8	FASTKD2	FAST kinase domains 2	SHLP2-APEX	3.87085	3.34467e-08	6.44198e-07	no	3.87085	6.44198e-07	3	3	human
Q96TA2	YME1L1	YME1 like 1 ATPase	SHLP2-APEX	Inf	NA	0	yes	3.86772	0.0222793	3	0	human
Q9NPE2	NGRN	neugrin, neurite outgrowth associated	SHLP2-APEX	Inf	NA	0	yes	3.86451	0.0444048	3	0	human
Q5HYK3	COQ5	coenzyme Q5, methyltransferase	SHLP2-APEX	3.84376	8.34815e-06	5.12815e-05	no	3.84376	5.12815e-05	3	1	human
Q9BYD2	MRPL9	mitochondrial ribosomal protein L9	SHLP2-APEX	3.83919	3.21566e-05	0.000152455	no	3.83919	0.000152455	3	1	human
Q15125	EBP	EBP cholestenol delta-isomerase	SHLP2-APEX	Inf	NA	0	yes	3.82087	0.0231246	3	0	human
O43464	HTRA2	HtrA serine peptidase 2	SHLP2-APEX	Inf	NA	0	yes	3.81638	0.0154516	3	0	human
P80404	ABAT	4-aminobutyrate aminotransferase	SHLP2-APEX	Inf	NA	0	yes	3.81202	0.0239143	3	0	human
O75880	SCO1	SCO cytochrome c oxidase assembly protein 1	SHLP2-APEX	3.78636	0.000198833	0.000636059	no	3.78636	0.000636059	3	1	human
Q9NX14	NDUFB11	NADH:ubiquinone oxidoreductase subunit B11	SHLP2-APEX	3.78596	4.18952e-06	2.96798e-05	no	3.78596	2.96798e-05	3	1	human
A6NKB5	PCNX2	pecanex 2	SHLP2-APEX	Inf	NA	0	yes	3.7838	0.0175354	2	0	human
Q5T160	RARS2	arginyl-tRNA synthetase 2, mitochondrial	SHLP2-APEX	3.78019	3.07176e-08	6.10718e-07	no	3.78019	6.10718e-07	3	1	human
Q9NTI5	PDS5B	PDS5 cohesin associated factor B	SHLP2-APEX	0.343467	0.286567	0.323877	no	0.343467	0.323877	2	3	human
O43325	LYRM1	LYR motif containing 1	SHLP2-APEX	Inf	NA	0	yes	3.75075	0.0110838	3	0	human
Q14197	MRPL58	mitochondrial ribosomal protein L58	SHLP2-APEX	3.74191	3.38428e-06	2.4909e-05	no	3.74191	2.4909e-05	3	1	human
Q9H2K0	MTIF3	mitochondrial translational initiation factor 3	SHLP2-APEX	Inf	NA	0	yes	3.74066	0.0376652	3	0	human
O75616	ERAL1	Era like 12S mitochondrial rRNA chaperone 1	SHLP2-APEX	3.73512	1.37557e-07	1.88503e-06	no	3.73512	1.88503e-06	3	1	human
Q9NSP4	CENPM	centromere protein M	SHLP2-APEX	-0.941624	0.0873742	0.110427	no	-0.941624	0.110427	2	3	human
Q8TB03	CXorf38	chromosome X open reading frame 38	SHLP2-APEX	Inf	NA	0	yes	3.73151	0.0489864	3	0	human
P30044	PRDX5	peroxiredoxin 5	SHLP2-APEX	3.72979	1.97068e-06	1.62669e-05	no	3.72979	1.62669e-05	3	3	human
Q6JQN1	ACAD10	acyl-CoA dehydrogenase family member 10	SHLP2-APEX	Inf	NA	0	yes	3.72475	0.0289547	3	0	human
Q9NS69	TOMM22	translocase of outer mitochondrial membrane 22	SHLP2-APEX	0.253557	0.489452	0.524636	no	0.253557	0.524636	3	3	human
Q9BW72	HIGD2A	HIG1 hypoxia inducible domain family member 2A	SHLP2-APEX	Inf	NA	0	yes	3.70659	0.0406248	2	0	human
Q9Y5R4	HEMK1	HemK methyltransferase family member 1	SHLP2-APEX	Inf	NA	0	yes	3.68043	0.0277791	3	0	human
Q9NRX1	PNO1	partner of NOB1 homolog	SHLP2-APEX	-1.06792	0.249951	0.28599	no	-1.06792	0.28599	2	1	human
Q86YB7	ECHDC2	enoyl-CoA hydratase domain containing 2	SHLP2-APEX	Inf	NA	0	yes	3.66128	0.0139439	3	0	human
P00846	ATP6	ATP synthase F0 subunit 6	SHLP2-APEX	3.65411	0.00437099	0.00784657	no	3.65411	0.00784657	3	1	human
Q9NRP0	OSTC	oligosaccharyltransferase complex non-catalytic subunit	SHLP2-APEX	-0.541977	0.0499883	0.0666872	no	-0.541977	0.0666872	2	2	human
Q9NX74	DUS2	dihydrouridine synthase 2	SHLP2-APEX	Inf	NA	0	yes	3.64528	0.0344828	3	0	human
Q9NRN7	AASDHPPT	aminoadipate-semialdehyde dehydrogenase-phosphopantetheinyl transferase	SHLP2-APEX	-1.06436	0.08547	0.108465	no	-1.06436	0.108465	3	3	human
Q8NBM4	UBAC2	UBA domain containing 2	SHLP2-APEX	Inf	NA	0	yes	3.63717	0.0173116	3	0	human
Q6P1L8	MRPL14	mitochondrial ribosomal protein L14	SHLP2-APEX	3.59574	3.41259e-07	4.01903e-06	no	3.59574	4.01903e-06	3	2	human
Q8WVM0	TFB1M	transcription factor B1, mitochondrial	SHLP2-APEX	3.57044	3.04374e-07	3.65446e-06	no	3.57044	3.65446e-06	3	3	human
Q9UI32	GLS2	glutaminase 2	SHLP2-APEX	Inf	NA	0	yes	3.5685	0.0103713	3	0	human
O95178	NDUFB2	NADH:ubiquinone oxidoreductase subunit B2	SHLP2-APEX	Inf	NA	0	yes	3.55286	0.0486143	2	0	human
Q07021	C1QBP	complement C1q binding protein	SHLP2-APEX	3.55215	5.78022e-08	9.82766e-07	no	3.55215	9.82766e-07	3	3	human
P51970	NDUFA8	NADH:ubiquinone oxidoreductase subunit A8	SHLP2-APEX	3.55182	5.15962e-05	0.000221349	no	3.55182	0.000221349	3	2	human
P25325	MPST	mercaptopyruvate sulfurtransferase	SHLP2-APEX	3.54109	1.24149e-06	1.11976e-05	no	3.54109	1.11976e-05	3	3	human
Q9NR30	DDX21	DExD-box helicase 21	SHLP2-APEX	-0.0807324	0.788953	0.808185	no	-0.0807324	0.808185	3	3	human
O95202	LETM1	leucine zipper and EF-hand containing transmembrane protein 1	SHLP2-APEX	3.53565	9.50074e-09	2.87981e-07	no	3.53565	2.87981e-07	3	1	human
Q8NE62	CHDH	choline dehydrogenase	SHLP2-APEX	Inf	NA	0	yes	3.525	0.0164163	3	0	human
Q6YP21	KYAT3	kynurenine aminotransferase 3	SHLP2-APEX	3.5219	1.96554e-06	1.62669e-05	no	3.5219	1.62669e-05	3	3	human
Q9NRK6	ABCB10	ATP binding cassette subfamily B member 10	SHLP2-APEX	3.51798	8.24812e-08	1.30349e-06	no	3.51798	1.30349e-06	3	2	human
P07919	UQCRH	ubiquinol-cytochrome c reductase hinge protein	SHLP2-APEX	3.48649	0.00839537	0.0137251	no	3.48649	0.0137251	3	1	human
Q96RQ1	ERGIC2	ERGIC and golgi 2	SHLP2-APEX	Inf	NA	0	yes	3.48255	0.0105401	2	0	human
Q9NQW7	XPNPEP1	X-prolyl aminopeptidase 1	SHLP2-APEX	-0.306309	0.698301	0.725778	no	-0.306309	0.725778	1	2	human
Q9BYC9	MRPL20	mitochondrial ribosomal protein L20	SHLP2-APEX	3.47955	5.44074e-07	5.78157e-06	no	3.47955	5.78157e-06	3	3	human
Q9P0M2	AKAP7	A-kinase anchoring protein 7	SHLP2-APEX	Inf	NA	0	yes	3.47622	0.021563	3	0	human
Q8WWH5	TRUB1	TruB pseudouridine synthase family member 1	SHLP2-APEX	3.46754	1.22834e-08	3.27875e-07	no	3.46754	3.27875e-07	3	3	human
O15056	SYNJ2	synaptojanin 2	SHLP2-APEX	Inf	NA	0	yes	3.46144	0.0371853	2	0	human
Q16740	CLPP	caseinolytic mitochondrial matrix peptidase proteolytic subunit	SHLP2-APEX	3.45569	1.89711e-05	9.7982e-05	no	3.45569	9.7982e-05	3	1	human
Q12893	TMEM115	transmembrane protein 115	SHLP2-APEX	Inf	NA	0	yes	3.42658	0.022675	2	0	human
P14406	COX7A2	cytochrome c oxidase subunit 7A2	SHLP2-APEX	3.399	0.000184707	0.000605155	no	3.399	0.000605155	3	3	human
Q9BTZ2	DHRS4	dehydrogenase/reductase 4	SHLP2-APEX	Inf	NA	0	yes	3.38569	0.0433044	3	0	human
Q9BZV1	UBXN6	UBX domain protein 6	SHLP2-APEX	Inf	NA	0	yes	3.38516	0.0165398	3	0	human
Q9NNW7	TXNRD2	thioredoxin reductase 2	SHLP2-APEX	3.3675	2.7595e-08	5.546e-07	no	3.3675	5.546e-07	3	3	human
O95299	NDUFA10	NADH:ubiquinone oxidoreductase subunit A10	SHLP2-APEX	3.36306	9.17442e-06	5.50763e-05	no	3.36306	5.50763e-05	3	1	human
P28838	LAP3	leucine aminopeptidase 3	SHLP2-APEX	3.36021	4.58494e-07	5.07638e-06	no	3.36021	5.07638e-06	3	3	human
Q9NPQ8	RIC8A	RIC8 guanine nucleotide exchange factor A	SHLP2-APEX	-1.17368	0.0713059	0.0921189	no	-1.17368	0.0921189	1	2	human
Q8NFF5	FLAD1	flavin adenine dinucleotide synthetase 1	SHLP2-APEX	3.34067	2.39893e-06	1.89557e-05	no	3.34067	1.89557e-05	3	3	human
P54886	ALDH18A1	aldehyde dehydrogenase 18 family member A1	SHLP2-APEX	3.33184	4.24929e-07	4.76178e-06	no	3.33184	4.76178e-06	3	3	human
P62380	TBPL1	TATA-box binding protein like 1	SHLP2-APEX	Inf	NA	0	yes	3.30392	0.0311506	3	0	human
P82675	MRPS5	mitochondrial ribosomal protein S5	SHLP2-APEX	3.29939	1.44301e-05	7.94086e-05	no	3.29939	7.94086e-05	3	2	human
O43488	AKR7A2	aldo-keto reductase family 7 member A2	SHLP2-APEX	3.29814	9.32464e-05	0.000356224	no	3.29814	0.000356224	3	3	human
Q9NP97	DYNLRB1	dynein light chain roadblock-type 1	SHLP2-APEX	-1.26405	0.0804715	0.102757	no	-1.26405	0.102757	1	2	human
Q9NR28	DIABLO	diablo IAP-binding mitochondrial protein	SHLP2-APEX	Inf	NA	0	yes	3.29667	0.0266686	3	0	human
Q9UDX5	MTFP1	mitochondrial fission process 1	SHLP2-APEX	Inf	NA	0	yes	3.29585	0.01047	3	0	human
Q8TBR7	TLCD3A	TLC domain containing 3A	SHLP2-APEX	Inf	NA	0	yes	3.28292	0.0240905	3	0	human
Q15070	OXA1L	OXA1L mitochondrial inner membrane protein	SHLP2-APEX	3.28147	4.80463e-07	5.25205e-06	no	3.28147	5.25205e-06	3	2	human
P07203	GPX1	glutathione peroxidase 1	SHLP2-APEX	3.27873	5.11318e-09	1.96964e-07	no	3.27873	1.96964e-07	3	3	human
Q7L2E3	DHX30	DExH-box helicase 30	SHLP2-APEX	3.27274	4.34555e-09	1.81338e-07	no	3.27274	1.81338e-07	3	3	human
Q9UJS0	SLC25A13	solute carrier family 25 member 13	SHLP2-APEX	3.25835	1.48621e-07	1.99131e-06	no	3.25835	1.99131e-06	3	3	human
P41247	PNPLA4	patatin like phospholipase domain containing 4	SHLP2-APEX	Inf	NA	0	yes	3.25733	0.04569	3	0	human
Q9Y3B8	REXO2	RNA exonuclease 2	SHLP2-APEX	3.25279	3.6818e-07	4.30863e-06	no	3.25279	4.30863e-06	3	3	human
Q6ZWT7	MBOAT2	membrane bound O-acyltransferase domain containing 2	SHLP2-APEX	Inf	NA	0	yes	3.21112	0.0293831	3	0	human
Q9NVI7	ATAD3A	ATPase family AAA domain containing 3A	SHLP2-APEX	3.20618	1.14504e-08	3.1135e-07	no	3.20618	3.1135e-07	3	3	human
Q13268	DHRS2	dehydrogenase/reductase 2	SHLP2-APEX	Inf	NA	0	yes	3.19315	0.0493873	2	0	human
Q9UNT1	RABL2B	RAB, member of RAS oncogene family like 2B	SHLP2-APEX	Inf	NA	0	yes	3.19097	0.0477801	2	0	human
Q9NXG0	CNTLN	centlein	SHLP2-APEX	Inf	NA	0	yes	3.17136	0.0464737	3	0	human
Q9HD45	TM9SF3	transmembrane 9 superfamily member 3	SHLP2-APEX	0.113716	0.445195	0.481102	no	0.113716	0.481102	3	3	human
Q16775	HAGH	hydroxyacylglutathione hydrolase	SHLP2-APEX	3.16124	1.1492e-06	1.05191e-05	no	3.16124	1.05191e-05	3	3	human
Q13505	MTX1	metaxin 1	SHLP2-APEX	Inf	NA	0	yes	3.14125	0.0173895	3	0	human
P27105	STOM	stomatin	SHLP2-APEX	Inf	NA	0	yes	3.13921	0.0340817	2	0	human
Q96IU4	ABHD14B	abhydrolase domain containing 14B	SHLP2-APEX	Inf	NA	0	yes	3.1365	0.0169178	2	0	human
Q8NCW5	NAXE	NAD(P)HX epimerase	SHLP2-APEX	3.12566	9.26668e-06	5.52712e-05	no	3.12566	5.52712e-05	3	1	human
Q7Z4G4	TRMT11	tRNA methyltransferase 11 homolog	SHLP2-APEX	3.12314	3.1588e-05	0.00015092	no	3.12314	0.00015092	3	1	human
Q8WUK0	PTPMT1	protein tyrosine phosphatase mitochondrial 1	SHLP2-APEX	3.09398	0.000795215	0.00190955	no	3.09398	0.00190955	3	1	human
Q9P0J7	KCMF1	potassium channel modulatory factor 1	SHLP2-APEX	Inf	NA	0	yes	3.09248	0.0152244	3	0	human
Q9HCS7	XAB2	XPA binding protein 2	SHLP2-APEX	-1.15671	0.132877	0.161108	no	-1.15671	0.161108	3	3	human
Q5T9A4	ATAD3B	ATPase family AAA domain containing 3B	SHLP2-APEX	3.08818	9.51514e-08	1.46612e-06	no	3.08818	1.46612e-06	3	3	human
Q9HCC0	MCCC2	methylcrotonoyl-CoA carboxylase 2	SHLP2-APEX	-0.342806	0.134485	0.162951	no	-0.342806	0.162951	3	3	human
P48735	IDH2	isocitrate dehydrogenase (NADP(+)) 2	SHLP2-APEX	3.0407	6.62709e-07	6.73269e-06	no	3.0407	6.73269e-06	3	2	human
Q7L8L6	FASTKD5	FAST kinase domains 5	SHLP2-APEX	3.02221	3.28845e-07	3.9228e-06	no	3.02221	3.9228e-06	3	3	human
Q9HC07	TMEM165	transmembrane protein 165	SHLP2-APEX	Inf	NA	0	yes	3.0063	0.0292817	2	0	human
Q9H4I3	TRABD	TraB domain containing	SHLP2-APEX	Inf	NA	0	yes	2.98943	0.0303379	2	0	human
Q9Y3D7	PAM16	presequence translocase associated motor 16	SHLP2-APEX	2.98874	0.00057514	0.00147456	no	2.98874	0.00147456	3	1	human
Q6UWP7	LCLAT1	lysocardiolipin acyltransferase 1	SHLP2-APEX	Inf	NA	0	yes	2.9839	0.0221558	2	0	human
Q96ER9	CCDC51	coiled-coil domain containing 51	SHLP2-APEX	2.96927	3.88025e-05	0.000178029	no	2.96927	0.000178029	3	1	human
Q15526	SURF1	SURF1 cytochrome c oxidase assembly factor	SHLP2-APEX	Inf	NA	0	yes	2.96159	0.031341	2	0	human
Q7Z2W9	MRPL21	mitochondrial ribosomal protein L21	SHLP2-APEX	2.94395	0.00060819	0.00154047	no	2.94395	0.00154047	3	1	human
P54098	POLG	DNA polymerase gamma, catalytic subunit	SHLP2-APEX	2.93745	3.18577e-06	2.38482e-05	no	2.93745	2.38482e-05	3	1	human
O95563	MPC2	mitochondrial pyruvate carrier 2	SHLP2-APEX	2.93588	0.00253161	0.00492213	no	2.93588	0.00492213	3	1	human
P18583	SON	SON DNA binding protein	SHLP2-APEX	Inf	NA	0	yes	2.9229	0.0395122	2	0	human
Q9HAS0	C17orf75	chromosome 17 open reading frame 75	SHLP2-APEX	-0.948697	0.135101	0.16359	no	-0.948697	0.16359	1	3	human
Q96C36	PYCR2	pyrroline-5-carboxylate reductase 2	SHLP2-APEX	2.91273	1.91283e-08	4.26122e-07	no	2.91273	4.26122e-07	3	3	human
Q9BQA9	CYBC1	cytochrome b-245 chaperone 1	SHLP2-APEX	Inf	NA	0	yes	2.85525	0.0443001	2	0	human
Q9BQ52	ELAC2	elaC ribonuclease Z 2	SHLP2-APEX	2.85442	1.24536e-07	1.7838e-06	no	2.85442	1.7838e-06	3	3	human
Q5XXA6	ANO1	anoctamin 1	SHLP2-APEX	2.80425	0.00255153	0.00494527	no	2.80425	0.00494527	3	2	human
Q5VTE6	ANGEL2	angel homolog 2	SHLP2-APEX	2.79855	6.80653e-05	0.000274189	no	2.79855	0.000274189	3	2	human
Q6P4H8	ATPSCKMT	ATP synthase c subunit lysine N-methyltransferase	SHLP2-APEX	Inf	NA	0	yes	2.7918	0.0215737	2	0	human
Q9NX46	ADPRHL2	ADP-ribosylhydrolase like 2	SHLP2-APEX	2.77065	4.90633e-05	0.000215995	no	2.77065	0.000215995	3	1	human
A6NFY7	SDHAF1	succinate dehydrogenase complex assembly factor 1	SHLP2-APEX	Inf	NA	0	yes	2.73373	0.0203386	3	0	human
P14550	AKR1A1	aldo-keto reductase family 1 member A1	SHLP2-APEX	Inf	NA	0	yes	2.73124	0.0365409	2	0	human
Q5I7T1	ALG10B	ALG10 alpha-1,2-glucosyltransferase B	SHLP2-APEX	Inf	NA	0	yes	2.71875	0.0435031	2	0	human
Q9BT17	MTG1	mitochondrial ribosome associated GTPase 1	SHLP2-APEX	2.70566	7.05047e-05	0.000282171	no	2.70566	0.000282171	3	1	human
Q9Y606	PUS1	pseudouridine synthase 1	SHLP2-APEX	2.70083	2.37961e-08	4.94371e-07	no	2.70083	4.94371e-07	3	3	human
Q96Q11	TRNT1	tRNA nucleotidyl transferase 1	SHLP2-APEX	2.68426	5.00046e-07	5.37549e-06	no	2.68426	5.37549e-06	3	3	human
Q96BW9	TAMM41	TAM41 mitochondrial translocator assembly and maintenance homolog	SHLP2-APEX	2.65706	0.000339976	0.000970086	no	2.65706	0.000970086	3	1	human
Q9H8H3	METTL7A	methyltransferase like 7A	SHLP2-APEX	-0.616688	0.0487159	0.0651307	no	-0.616688	0.0651307	3	3	human
Q9H8H2	DDX31	DEAD-box helicase 31	SHLP2-APEX	0.40465	0.347738	0.385704	no	0.40465	0.385704	3	3	human
Q9H8H0	NOL11	nucleolar protein 11	SHLP2-APEX	-1.15859	0.164907	0.195739	no	-1.15859	0.195739	2	1	human
P49411	TUFM	Tu translation elongation factor, mitochondrial	SHLP2-APEX	2.65398	1.12894e-06	1.04234e-05	no	2.65398	1.04234e-05	3	3	human
Q16654	PDK4	pyruvate dehydrogenase kinase 4	SHLP2-APEX	Inf	NA	0	yes	2.62877	0.0179667	3	0	human
Q9NWU1	OXSM	3-oxoacyl-ACP synthase, mitochondrial	SHLP2-APEX	2.621	0.00159478	0.00335847	no	2.621	0.00335847	3	2	human
Q8WWC4	MAIP1	matrix AAA peptidase interacting protein 1	SHLP2-APEX	2.61884	8.62027e-09	2.72166e-07	no	2.61884	2.72166e-07	3	3	human
Q9NX20	MRPL16	mitochondrial ribosomal protein L16	SHLP2-APEX	2.61536	0.000832708	0.00198925	no	2.61536	0.00198925	3	1	human
Q9H5Q4	TFB2M	transcription factor B2, mitochondrial	SHLP2-APEX	2.59383	6.20736e-06	4.04134e-05	no	2.59383	4.04134e-05	3	1	human
Q8N944	AMER3	APC membrane recruitment protein 3	SHLP2-APEX	Inf	NA	0	yes	2.58565	0.0345316	2	0	human
Q8N7X0	ADGB	androglobin	SHLP2-APEX	Inf	NA	0	yes	2.56912	0.0377776	2	0	human
Q8TC12	RDH11	retinol dehydrogenase 11	SHLP2-APEX	Inf	NA	0	yes	2.56114	0.0291783	2	0	human
Q8N3R3	TCAIM	T cell activation inhibitor, mitochondrial	SHLP2-APEX	Inf	NA	0	yes	2.55935	0.04713	2	0	human
Q16635	TAZ	tafazzin	SHLP2-APEX	Inf	NA	0	yes	2.5488	0.0232508	2	0	human
Q9H7B2	RPF2	ribosome production factor 2 homolog	SHLP2-APEX	-0.0167076	0.501494	0.53611	no	-0.0167076	0.53611	2	1	human
P09543	CNP	2',3'-cyclic nucleotide 3' phosphodiesterase	SHLP2-APEX	2.52062	1.58296e-06	1.36771e-05	no	2.52062	1.36771e-05	3	3	human
O95476	CTDNEP1	CTD nuclear envelope phosphatase 1	SHLP2-APEX	Inf	NA	0	yes	2.51497	0.0427052	2	0	human
P60602	ROMO1	reactive oxygen species modulator 1	SHLP2-APEX	Inf	NA	0	yes	2.51483	0.01842	2	0	human
Q96NB2	SFXN2	sideroflexin 2	SHLP2-APEX	Inf	NA	0	yes	2.49298	0.0368829	2	0	human
O75879	GATB	glutamyl-tRNA amidotransferase subunit B	SHLP2-APEX	2.47602	0.000856808	0.00203892	no	2.47602	0.00203892	3	1	human
Q6IQ49	SDE2	SDE2 telomere maintenance homolog	SHLP2-APEX	2.47083	5.05e-05	0.000219189	no	2.47083	0.000219189	3	3	human
Q9H6R0	DHX33	DEAH-box helicase 33	SHLP2-APEX	-1.2425	0.196979	0.231101	no	-1.2425	0.231101	2	2	human
Q14137	BOP1	BOP1 ribosomal biogenesis factor	SHLP2-APEX	Inf	NA	0	yes	2.46574	0.0335453	2	0	human
P23919	DTYMK	deoxythymidylate kinase	SHLP2-APEX	2.43991	1.02258e-06	9.59771e-06	no	2.43991	9.59771e-06	3	3	human
Q8TED0	UTP15	UTP15 small subunit processome component	SHLP2-APEX	Inf	NA	0	yes	2.42987	0.0264188	2	0	human
Q01650	SLC7A5	solute carrier family 7 member 5	SHLP2-APEX	Inf	NA	0	yes	2.42355	0.0477925	2	0	human
P35270	SPR	sepiapterin reductase	SHLP2-APEX	2.42125	2.14569e-05	0.000109596	no	2.42125	0.000109596	3	3	human
P36551	CPOX	coproporphyrinogen oxidase	SHLP2-APEX	2.35849	0.000349074	0.000988384	no	2.35849	0.000988384	3	1	human
Q96B77	TMEM186	transmembrane protein 186	SHLP2-APEX	Inf	NA	0	yes	2.35552	0.0417914	2	0	human
Q9H583	HEATR1	HEAT repeat containing 1	SHLP2-APEX	-1.02594	0.0628426	0.0820014	no	-1.02594	0.0820014	3	3	human
Q96E22	NUS1	NUS1 dehydrodolichyl diphosphate synthase subunit	SHLP2-APEX	Inf	NA	0	yes	2.35222	0.0190475	2	0	human
Q9H4M9	EHD1	EH domain containing 1	SHLP2-APEX	-0.943077	0.0811441	0.103473	no	-0.943077	0.103473	3	2	human
Q9H4L7	SMARCAD1	SWI/SNF-related, matrix-associated actin-dependent regulator of chromatin, subfamily a, containing DEAD/H box 1	SHLP2-APEX	0.333404	0.506922	0.541478	no	0.333404	0.541478	3	3	human
P49247	RPIA	ribose 5-phosphate isomerase A	SHLP2-APEX	2.34491	0.000125794	0.000453463	no	2.34491	0.000453463	3	3	human
Q7Z4W1	DCXR	dicarbonyl and L-xylulose reductase	SHLP2-APEX	2.33679	4.63835e-05	0.000205667	no	2.33679	0.000205667	3	2	human
Q5VWZ2	LYPLAL1	lysophospholipase like 1	SHLP2-APEX	2.33448	0.00142965	0.00308811	no	2.33448	0.00308811	3	1	human
O43292	GPAA1	glycosylphosphatidylinositol anchor attachment 1	SHLP2-APEX	Inf	NA	0	yes	2.33069	0.0135295	2	0	human
P00390	GSR	glutathione-disulfide reductase	SHLP2-APEX	2.29882	0.000166544	0.000556852	no	2.29882	0.000556852	3	3	human
P78549	NTHL1	nth like DNA glycosylase 1	SHLP2-APEX	Inf	NA	0	yes	2.27393	0.035254	2	0	human
Q9BVL4	SELENOO	selenoprotein O	SHLP2-APEX	2.26932	8.07379e-05	0.000315404	no	2.26932	0.000315404	3	2	human
Q9BSD7	NTPCR	nucleoside-triphosphatase, cancer-related	SHLP2-APEX	2.21885	5.94969e-06	3.91494e-05	no	2.21885	3.91494e-05	3	3	human
Q9H3L0	MMADHC	metabolism of cobalamin associated D	SHLP2-APEX	1.25309	0.0467381	0.0628043	no	1.25309	0.0628043	2	1	human
Q32P41	TRMT5	tRNA methyltransferase 5	SHLP2-APEX	2.20546	0.0015044	0.00320096	no	2.20546	0.00320096	3	1	human
Q9H3G5	CPVL	carboxypeptidase vitellogenic like	SHLP2-APEX	-1.01844	0.140512	0.169365	no	-1.01844	0.169365	3	3	human
Q6NW34	NEPRO	nucleolus and neural progenitor protein	SHLP2-APEX	Inf	NA	0	yes	2.18659	0.0315927	2	0	human
Q9H307	PNN	pinin, desmosome associated protein	SHLP2-APEX	-1.41081	0.0866772	0.109771	no	-1.41081	0.109771	3	3	human
Q9NVS9	PNPO	pyridoxamine 5'-phosphate oxidase	SHLP2-APEX	2.17308	7.91744e-07	7.78689e-06	no	2.17308	7.78689e-06	3	2	human
Q9H2V7	SPNS1	sphingolipid transporter 1 (putative)	SHLP2-APEX	-0.577208	0.382787	0.420543	no	-0.577208	0.420543	3	2	human
Q13472	TOP3A	DNA topoisomerase III alpha	SHLP2-APEX	2.15506	6.5462e-06	4.20275e-05	no	2.15506	4.20275e-05	3	1	human
Q96EK9	KTI12	KTI12 chromatin associated homolog	SHLP2-APEX	Inf	NA	0	yes	2.15349	0.0491752	2	0	human
Q9BVV7	TIMM21	translocase of inner mitochondrial membrane 21	SHLP2-APEX	2.14701	0.000289193	0.000858295	no	2.14701	0.000858295	3	1	human
Q9GZT8	NIF3L1	NGG1 interacting factor 3 like 1	SHLP2-APEX	2.14659	4.08076e-05	0.000186765	no	2.14659	0.000186765	3	3	human
P82921	MRPS21	mitochondrial ribosomal protein S21	SHLP2-APEX	2.13241	0.00687241	0.0115835	no	2.13241	0.0115835	3	1	human
Q9NTX5	ECHDC1	ethylmalonyl-CoA decarboxylase 1	SHLP2-APEX	2.12038	8.22236e-05	0.000320066	no	2.12038	0.000320066	3	3	human
Q9HA77	CARS2	cysteinyl-tRNA synthetase 2, mitochondrial	SHLP2-APEX	2.10627	2.18218e-07	2.79643e-06	no	2.10627	2.79643e-06	3	2	human
Q8N138	ORMDL3	ORMDL sphingolipid biosynthesis regulator 3	SHLP2-APEX	Inf	NA	0	yes	2.09191	0.0151452	2	0	human
Q86U90	YRDC	yrdC N6-threonylcarbamoyltransferase domain containing	SHLP2-APEX	2.07801	2.35868e-05	0.000118511	no	2.07801	0.000118511	3	3	human
Q9H223	EHD4	EH domain containing 4	SHLP2-APEX	0.238761	0.753404	0.775637	no	0.238761	0.775637	2	3	human
B4DLN1	B4DLN1	NA	SHLP2-APEX	2.055	8.62705e-08	1.35182e-06	no	2.055	1.35182e-06	3	3	human
P41250	GARS1	glycyl-tRNA synthetase 1	SHLP2-APEX	2.05214	3.49483e-06	2.55412e-05	no	2.05214	2.55412e-05	3	3	human
Q13907	IDI1	isopentenyl-diphosphate delta isomerase 1	SHLP2-APEX	2.04615	0.00021917	0.00068905	no	2.04615	0.00068905	3	3	human
Q9NX40	OCIAD1	OCIA domain containing 1	SHLP2-APEX	Inf	NA	0	yes	2.04468	0.02238	2	0	human
Q02978	SLC25A11	solute carrier family 25 member 11	SHLP2-APEX	2.03502	7.73927e-05	0.000305767	no	2.03502	0.000305767	3	3	human
P49189	ALDH9A1	aldehyde dehydrogenase 9 family member A1	SHLP2-APEX	1.99537	3.38224e-05	0.000159535	no	1.99537	0.000159535	3	1	human
Q9H0S4	DDX47	DEAD-box helicase 47	SHLP2-APEX	-0.648934	0.044265	0.0598289	no	-0.648934	0.0598289	3	3	human
P15121	AKR1B1	aldo-keto reductase family 1 member B	SHLP2-APEX	1.98612	0.000991301	0.00229401	no	1.98612	0.00229401	3	3	human
Q9H9S3	SEC61A2	SEC61 translocon alpha 2 subunit	SHLP2-APEX	Inf	NA	0	yes	1.98116	0.0204132	2	0	human
Q8NE86	MCU	mitochondrial calcium uniporter	SHLP2-APEX	1.97882	1.80219e-05	9.53359e-05	no	1.97882	9.53359e-05	3	2	human
Q8NBQ5	HSD17B11	hydroxysteroid 17-beta dehydrogenase 11	SHLP2-APEX	Inf	NA	0	yes	1.97686	0.0319612	2	0	human
Q9BT22	ALG1	ALG1 chitobiosyldiphosphodolichol beta-mannosyltransferase	SHLP2-APEX	Inf	NA	0	yes	1.91375	0.04854	2	0	human
Q9H0A0	NAT10	N-acetyltransferase 10	SHLP2-APEX	0.777787	0.145752	0.175339	no	0.777787	0.175339	3	3	human
Q3KQZ1	SLC25A35	solute carrier family 25 member 35	SHLP2-APEX	Inf	NA	0	yes	1.88928	0.0471384	2	0	human
Q9H078	CLPB	ClpB homolog, mitochondrial AAA ATPase chaperonin	SHLP2-APEX	-0.314676	0.422318	0.459333	no	-0.314676	0.459333	3	3	human
Q8IYU8	MICU2	mitochondrial calcium uptake 2	SHLP2-APEX	1.86864	0.00171206	0.00354095	no	1.86864	0.00354095	3	2	human
O94903	PLPBP	pyridoxal phosphate binding protein	SHLP2-APEX	1.86786	0.00129365	0.00284082	no	1.86786	0.00284082	3	2	human
Q9UHQ9	CYB5R1	cytochrome b5 reductase 1	SHLP2-APEX	Inf	NA	0	yes	1.86668	0.0221585	2	0	human
Q9NYR9	NKIRAS2	NFKB inhibitor interacting Ras like 2	SHLP2-APEX	Inf	NA	0	yes	1.86536	0.0181673	2	0	human
Q7Z4H3	HDDC2	HD domain containing 2	SHLP2-APEX	1.86393	0.00679708	0.0114774	no	1.86393	0.0114774	3	1	human
P11172	UMPS	uridine monophosphate synthetase	SHLP2-APEX	1.86172	0.00105669	0.00240914	no	1.86172	0.00240914	3	3	human
Q8N8R5	C2orf69	chromosome 2 open reading frame 69	SHLP2-APEX	1.85824	0.000877314	0.00207968	no	1.85824	0.00207968	3	1	human
P53007	SLC25A1	solute carrier family 25 member 1	SHLP2-APEX	1.81423	0.0052805	0.00918499	no	1.81423	0.00918499	3	3	human
Q9Y6H1	CHCHD2	coiled-coil-helix-coiled-coil-helix domain containing 2	SHLP2-APEX	1.81086	0.00768516	0.0127596	no	1.81086	0.0127596	3	1	human
Q9GZT4	SRR	serine racemase	SHLP2-APEX	-0.73682	0.20656	0.241269	no	-0.73682	0.241269	2	3	human
Q9GZP9	DERL2	derlin 2	SHLP2-APEX	0.917252	0.348816	0.386667	no	0.917252	0.386667	3	3	human
Q9GZL7	WDR12	WD repeat domain 12	SHLP2-APEX	-0.313559	0.730772	0.755078	no	-0.313559	0.755078	2	3	human
Q9Y2Q3	GSTK1	glutathione S-transferase kappa 1	SHLP2-APEX	1.72608	0.00842455	0.0137606	no	1.72608	0.0137606	3	1	human
Q9C0D3	ZYG11B	zyg-11 family member B, cell cycle regulator	SHLP2-APEX	-1.37808	0.038662	0.0528353	no	-1.37808	0.0528353	1	2	human
P36404	ARL2	ADP ribosylation factor like GTPase 2	SHLP2-APEX	1.70716	0.00094881	0.00221509	no	1.70716	0.00221509	3	3	human
P14854	COX6B1	cytochrome c oxidase subunit 6B1	SHLP2-APEX	1.7069	0.000261158	0.000787734	no	1.7069	0.000787734	3	3	human
Q9BZZ5	API5	apoptosis inhibitor 5	SHLP2-APEX	-1.85894	0.0843173	0.107223	no	-1.85894	0.107223	1	3	human
Q00325	SLC25A3	solute carrier family 25 member 3	SHLP2-APEX	1.68393	1.45534e-05	7.98495e-05	no	1.68393	7.98495e-05	3	3	human
Q9BZJ0	CRNKL1	crooked neck pre-mRNA splicing factor 1	SHLP2-APEX	-0.592243	0.287998	0.325097	no	-0.592243	0.325097	3	2	human
Q6NUK1	SLC25A24	solute carrier family 25 member 24	SHLP2-APEX	1.62863	5.51913e-07	5.83135e-06	no	1.62863	5.83135e-06	3	3	human
Q9BZG1	RAB34	RAB34, member RAS oncogene family	SHLP2-APEX	-1.14538	0.247067	0.282865	no	-1.14538	0.282865	2	3	human
Q9UBX3	SLC25A10	solute carrier family 25 member 10	SHLP2-APEX	1.6221	0.0134587	0.0205493	no	1.6221	0.0205493	3	1	human
Q13057	COASY	Coenzyme A synthase	SHLP2-APEX	1.62146	0.000758163	0.00183487	no	1.62146	0.00183487	3	3	human
Q9BZE4	GTPBP4	GTP binding protein 4	SHLP2-APEX	-0.398579	0.148492	0.178337	no	-0.398579	0.178337	3	3	human
Q9BZ23	PANK2	pantothenate kinase 2	SHLP2-APEX	0.307934	0.0795059	0.101876	no	0.307934	0.101876	3	2	human
O15235	MRPS12	mitochondrial ribosomal protein S12	SHLP2-APEX	1.56072	0.00974893	0.0156882	no	1.56072	0.0156882	3	1	human
Q9BY32	ITPA	inosine triphosphatase	SHLP2-APEX	-0.36645	0.353641	0.391547	no	-0.36645	0.391547	3	3	human
Q9BW60	ELOVL1	ELOVL fatty acid elongase 1	SHLP2-APEX	0.21141	0.353538	0.391547	no	0.21141	0.391547	3	3	human
O95831	AIFM1	apoptosis inducing factor mitochondria associated 1	SHLP2-APEX	1.44999	0.000368381	0.00102736	no	1.44999	0.00102736	3	3	human
Q9BVK8	TMEM147	transmembrane protein 147	SHLP2-APEX	0.0162428	0.967518	0.971723	no	0.0162428	0.971723	3	2	human
Q9BVK6	TMED9	transmembrane p24 trafficking protein 9	SHLP2-APEX	-0.116362	0.66361	0.694013	no	-0.116362	0.694013	1	2	human
Q9Y6N1	COX11	cytochrome c oxidase copper chaperone COX11	SHLP2-APEX	1.43213	0.025672	0.0365697	no	1.43213	0.0365697	3	1	human
Q9BVC4	MLST8	MTOR associated protein, LST8 homolog	SHLP2-APEX	-0.809374	0.136186	0.164688	no	-0.809374	0.164688	2	3	human
Q9BVA1	TUBB2B	tubulin beta 2B class IIb	SHLP2-APEX	-0.579597	0.150456	0.180294	no	-0.579597	0.180294	3	3	human
Q9BV20	MRI1	methylthioribose-1-phosphate isomerase 1	SHLP2-APEX	0.232492	0.663221	0.693999	no	0.232492	0.693999	3	2	human
Q9BUN8	DERL1	derlin 1	SHLP2-APEX	-0.405247	0.558676	0.593631	no	-0.405247	0.593631	3	3	human
Q9BUF5	TUBB6	tubulin beta 6 class V	SHLP2-APEX	-0.29243	0.532472	0.567131	no	-0.29243	0.567131	3	3	human
P99999	CYCS	cytochrome c, somatic	SHLP2-APEX	1.39567	0.00104407	0.00239217	no	1.39567	0.00239217	3	3	human
Q9BU23	LMF2	lipase maturation factor 2	SHLP2-APEX	0.19307	0.730984	0.755078	no	0.19307	0.755078	3	3	human
Q9BTW9	TBCD	tubulin folding cofactor D	SHLP2-APEX	-2.09143	0.0501364	0.0668365	no	-2.09143	0.0668365	1	3	human
P49590	HARS2	histidyl-tRNA synthetase 2, mitochondrial	SHLP2-APEX	1.37112	0.000418083	0.00113348	no	1.37112	0.00113348	3	3	human
Q9BTV4	TMEM43	transmembrane protein 43	SHLP2-APEX	-0.971024	0.0703372	0.0910101	no	-0.971024	0.0910101	3	3	human
O14949	UQCRQ	ubiquinol-cytochrome c reductase complex III subunit VII	SHLP2-APEX	1.36115	0.00104218	0.00239217	no	1.36115	0.00239217	3	3	human
O60888	CUTA	cutA divalent cation tolerance homolog	SHLP2-APEX	1.35783	0.0111483	0.0175283	no	1.35783	0.0175283	3	3	human
Q9BS26	ERP44	endoplasmic reticulum protein 44	SHLP2-APEX	0.0124768	0.978649	0.981303	no	0.0124768	0.981303	3	3	human
Q9BRX2	PELO	pelota mRNA surveillance and ribosome rescue factor	SHLP2-APEX	-0.631541	0.137359	0.165889	no	-0.631541	0.165889	3	3	human
Q9BRT8	CBWD1	COBW domain containing 1	SHLP2-APEX	0.669977	0.154592	0.184652	no	0.669977	0.184652	1	2	human
O43414	ERI3	ERI1 exoribonuclease family member 3	SHLP2-APEX	1.28879	0.0191581	0.028136	no	1.28879	0.028136	3	1	human
Q3ZCQ8	TIMM50	translocase of inner mitochondrial membrane 50	SHLP2-APEX	1.26194	0.00155966	0.00329852	no	1.26194	0.00329852	3	3	human
Q9BQG0	MYBBP1A	MYB binding protein 1a	SHLP2-APEX	-0.438096	0.152107	0.182036	no	-0.438096	0.182036	3	3	human
P29353	SHC1	SHC adaptor protein 1	SHLP2-APEX	1.24983	0.000434642	0.0011681	no	1.24983	0.0011681	3	2	human
Q9BQ39	DDX50	DExD-box helicase 50	SHLP2-APEX	0.506279	0.0481386	0.0645455	no	0.506279	0.0645455	3	3	human
Q99959	PKP2	plakophilin 2	SHLP2-APEX	-0.500517	0.246406	0.282458	no	-0.500517	0.282458	3	3	human
Q969T7	NT5C3B	5'-nucleotidase, cytosolic IIIB	SHLP2-APEX	1.204	0.001536	0.00325695	no	1.204	0.00325695	3	3	human
Q99943	AGPAT1	1-acylglycerol-3-phosphate O-acyltransferase 1	SHLP2-APEX	-0.0186058	0.905211	0.91361	no	-0.0186058	0.91361	3	3	human
Q99880	H2BC13	H2B clustered histone 13	SHLP2-APEX	-0.0156698	0.992067	0.993679	no	-0.0156698	0.993679	3	3	human
Q99848	EBNA1BP2	EBNA1 binding protein 2	SHLP2-APEX	-1.43256	0.0463823	0.0624169	no	-1.43256	0.0624169	2	3	human
P46783	RPS10	ribosomal protein S10	SHLP2-APEX	1.19606	0.00469239	0.00830916	no	1.19606	0.00830916	3	3	human
Q6IAN0	DHRS7B	dehydrogenase/reductase 7B	SHLP2-APEX	1.18403	0.0012371	0.00272633	no	1.18403	0.00272633	3	2	human
Q99707	MTR	5-methyltetrahydrofolate-homocysteine methyltransferase	SHLP2-APEX	0.0217647	0.976093	0.979271	no	0.0217647	0.979271	3	3	human
Q99623	PHB2	prohibitin 2	SHLP2-APEX	-0.613628	0.0593097	0.0777757	no	-0.613628	0.0777757	3	3	human
Q99590	SCAF11	SR-related CTD associated factor 11	SHLP2-APEX	1.8827	0.0583406	0.0766679	no	1.8827	0.0766679	1	2	human
Q99569	PKP4	plakophilin 4	SHLP2-APEX	-0.488875	0.785399	0.805436	no	-0.488875	0.805436	1	3	human
Q99497	PARK7	Parkinsonism associated deglycase	SHLP2-APEX	0.493652	0.117159	0.143366	no	0.493652	0.143366	3	3	human
Q14938	NFIX	nuclear factor I X	SHLP2-APEX	1.12495	0.0284475	0.0401522	no	1.12495	0.0401522	1	2	human
Q99439	CNN2	calponin 2	SHLP2-APEX	-0.443526	0.422941	0.45974	no	-0.443526	0.45974	1	3	human
Q99417	MYCBP	MYC binding protein	SHLP2-APEX	-1.47493	0.0373173	0.0510731	no	-1.47493	0.0510731	1	2	human
O95714	HERC2	HECT and RLD domain containing E3 ubiquitin protein ligase 2	SHLP2-APEX	1.11769	0.000641436	0.00160746	no	1.11769	0.00160746	3	3	human
Q96T37	RBM15	RNA binding motif protein 15	SHLP2-APEX	-0.260206	0.479319	0.514669	no	-0.260206	0.514669	3	3	human
Q96SK2	TMEM209	transmembrane protein 209	SHLP2-APEX	-0.196259	0.781862	0.8027	no	-0.196259	0.8027	1	3	human
Q9NRF8	CTPS2	CTP synthase 2	SHLP2-APEX	1.08977	0.00015674	0.000531766	no	1.08977	0.000531766	3	3	human
Q9NXH9	TRMT1	tRNA methyltransferase 1	SHLP2-APEX	1.07508	0.000322678	0.0009381	no	1.07508	0.0009381	3	3	human
Q96P47	AGAP3	ArfGAP with GTPase domain, ankyrin repeat and PH domain 3	SHLP2-APEX	-1.26099	0.0993961	0.123927	no	-1.26099	0.123927	1	3	human
Q96N66	MBOAT7	membrane bound O-acyltransferase domain containing 7	SHLP2-APEX	-0.113561	0.750287	0.772858	no	-0.113561	0.772858	3	3	human
Q96KG9	SCYL1	SCY1 like pseudokinase 1	SHLP2-APEX	-1.08329	0.0849237	0.107846	no	-1.08329	0.107846	3	3	human
Q96KA5	CLPTM1L	CLPTM1 like	SHLP2-APEX	-0.497643	0.176658	0.208716	no	-0.497643	0.208716	3	3	human
Q96K37	SLC35E1	solute carrier family 35 member E1	SHLP2-APEX	-0.154927	0.726267	0.751045	no	-0.154927	0.751045	3	2	human
Q96JN8	NEURL4	neuralized E3 ubiquitin protein ligase 4	SHLP2-APEX	0.450075	0.337332	0.375512	no	0.450075	0.375512	3	2	human
P14735	IDE	insulin degrading enzyme	SHLP2-APEX	1.00066	0.00118097	0.00264041	no	1.00066	0.00264041	3	3	human
Q92613	JADE3	jade family PHD finger 3	SHLP2-APEX	0.990554	0.00494948	0.0087158	no	0.990554	0.0087158	1	3	human
Q9H936	SLC25A22	solute carrier family 25 member 22	SHLP2-APEX	0.990532	0.01721	0.0257038	no	0.990532	0.0257038	3	1	human
Q96HE9	PRR11	proline rich 11	SHLP2-APEX	-1.48588	0.154015	0.184081	no	-1.48588	0.184081	1	3	human
Q96GX2	ATXN7L3B	ataxin 7 like 3B	SHLP2-APEX	-0.528112	0.19924	0.233309	no	-0.528112	0.233309	1	2	human
Q9HB07	Q9HB07	NA	SHLP2-APEX	0.951718	0.0165615	0.0248154	no	0.951718	0.0248154	3	3	human
Q96GQ7	DDX27	DEAD-box helicase 27	SHLP2-APEX	-0.615387	0.231405	0.267084	no	-0.615387	0.267084	2	3	human
Q96GM8	TOE1	target of EGR1, exonuclease	SHLP2-APEX	-1.65439	0.0548191	0.0725558	no	-1.65439	0.0725558	1	3	human
Q96GD4	AURKB	aurora kinase B	SHLP2-APEX	0.490938	0.483264	0.518303	no	0.490938	0.518303	2	3	human
Q96GC9	VMP1	vacuole membrane protein 1	SHLP2-APEX	-1.64833	0.156337	0.186375	no	-1.64833	0.186375	1	2	human
Q96G23	CERS2	ceramide synthase 2	SHLP2-APEX	-0.116903	0.834733	0.851778	no	-0.116903	0.851778	3	2	human
Q96DI7	SNRNP40	small nuclear ribonucleoprotein U5 subunit 40	SHLP2-APEX	-0.157117	0.460858	0.496288	no	-0.157117	0.496288	2	1	human
Q96CS3	FAF2	Fas associated factor family member 2	SHLP2-APEX	-0.510111	0.385212	0.422956	no	-0.510111	0.422956	3	3	human
Q96CP6	GRAMD1A	GRAM domain containing 1A	SHLP2-APEX	-0.981125	0.211911	0.24674	no	-0.981125	0.24674	3	3	human
Q96CP2	FLYWCH2	FLYWCH family member 2	SHLP2-APEX	-2.83043	0.0558195	0.0737216	no	-2.83043	0.0737216	1	2	human
Q08J23	NSUN2	NOP2/Sun RNA methyltransferase 2	SHLP2-APEX	0.821665	0.000651979	0.00162907	no	0.821665	0.00162907	3	3	human
Q9UI30	TRMT112	tRNA methyltransferase subunit 11-2	SHLP2-APEX	0.790525	0.00445542	0.00795181	no	0.790525	0.00795181	3	3	human
Q9BWM7	SFXN3	sideroflexin 3	SHLP2-APEX	0.787316	0.000526686	0.00137161	no	0.787316	0.00137161	3	3	human
Q96A33	CCDC47	coiled-coil domain containing 47	SHLP2-APEX	-1.02444	0.0886235	0.111549	no	-1.02444	0.111549	3	3	human
Q9H9B4	SFXN1	sideroflexin 1	SHLP2-APEX	0.758478	0.000464058	0.00123282	no	0.758478	0.00123282	3	3	human
Q969V3	NCLN	nicalin	SHLP2-APEX	0.118737	0.595185	0.628856	no	0.118737	0.628856	3	3	human
Q969S3	ZNF622	zinc finger protein 622	SHLP2-APEX	-0.963769	0.129811	0.1577	no	-0.963769	0.1577	3	3	human
O95671	ASMTL	acetylserotonin O-methyltransferase like	SHLP2-APEX	0.720986	0.0237558	0.0341825	no	0.720986	0.0341825	3	1	human
Q92797	SYMPK	symplekin	SHLP2-APEX	-1.69471	0.0610345	0.0798111	no	-1.69471	0.0798111	1	3	human
Q92643	PIGK	phosphatidylinositol glycan anchor biosynthesis class K	SHLP2-APEX	-0.451192	0.217351	0.252597	no	-0.451192	0.252597	2	2	human
Q92604	LPGAT1	lysophosphatidylglycerol acyltransferase 1	SHLP2-APEX	0.373714	0.217489	0.252599	no	0.373714	0.252599	3	3	human
Q53GQ0	HSD17B12	hydroxysteroid 17-beta dehydrogenase 12	SHLP2-APEX	0.452219	0.032956	0.0455424	no	0.452219	0.0455424	3	3	human
Q92572	AP3S1	adaptor related protein complex 3 subunit sigma 1	SHLP2-APEX	-0.517148	0.387378	0.424715	no	-0.517148	0.424715	3	3	human
Q6NUQ4	TMEM214	transmembrane protein 214	SHLP2-APEX	-0.427649	0.00096715	0.00224938	no	-0.427649	0.00224938	1	2	human
P38435	GGCX	gamma-glutamyl carboxylase	SHLP2-APEX	-0.463965	0.0327649	0.0453121	no	-0.463965	0.0453121	2	3	human
Q9NXK8	FBXL12	F-box and leucine rich repeat protein 12	SHLP2-APEX	-0.515617	0.00326641	0.00610676	no	-0.515617	0.00610676	3	2	human
Q14690	PDCD11	programmed cell death 11	SHLP2-APEX	-0.525931	0.0300071	0.0420326	no	-0.525931	0.0420326	3	3	human
P28288	ABCD3	ATP binding cassette subfamily D member 3	SHLP2-APEX	-0.545366	0.00581565	0.0100029	no	-0.545366	0.0100029	3	3	human
P35232	PHB	prohibitin	SHLP2-APEX	-0.547831	0.013022	0.019998	no	-0.547831	0.019998	3	3	human
Q02487	DSC2	desmocollin 2	SHLP2-APEX	-0.555439	0.0298896	0.0419316	no	-0.555439	0.0419316	2	2	human
O43795	MYO1B	myosin IB	SHLP2-APEX	-0.644454	0.00171907	0.00354749	no	-0.644454	0.00354749	3	3	human
Q9H939	PSTPIP2	proline-serine-threonine phosphatase interacting protein 2	SHLP2-APEX	-0.646143	0.0265427	0.0376361	no	-0.646143	0.0376361	1	3	human
Q9NY93	DDX56	DEAD-box helicase 56	SHLP2-APEX	-0.659211	0.00955493	0.0154567	no	-0.659211	0.0154567	3	3	human
P26373	RPL13	ribosomal protein L13	SHLP2-APEX	-0.677458	0.0104711	0.0166345	no	-0.677458	0.0166345	3	3	human
Q8WZ42	TTN	titin	SHLP2-APEX	-0.288618	0.320623	0.359074	no	-0.288618	0.359074	2	2	human
Q8WYP5	AHCTF1	AT-hook containing transcription factor 1	SHLP2-APEX	-0.923574	0.652132	0.683944	no	-0.923574	0.683944	1	2	human
Q9Y4C2	TCAF1	TRPM8 channel associated factor 1	SHLP2-APEX	-0.716486	0.0112285	0.0176094	no	-0.716486	0.0176094	2	3	human
P62424	RPL7A	ribosomal protein L7a	SHLP2-APEX	-0.726672	0.00747625	0.0124762	no	-0.726672	0.0124762	3	3	human
Q8NBU5	ATAD1	ATPase family AAA domain containing 1	SHLP2-APEX	-0.731394	0.0179043	0.0265573	no	-0.731394	0.0265573	3	3	human
Q16881	TXNRD1	thioredoxin reductase 1	SHLP2-APEX	-0.733129	0.00825219	0.0135509	no	-0.733129	0.0135509	3	3	human
Q9NVH1	DNAJC11	DnaJ heat shock protein family (Hsp40) member C11	SHLP2-APEX	-0.737343	0.00291469	0.00555021	no	-0.737343	0.00555021	3	3	human
O43242	PSMD3	proteasome 26S subunit, non-ATPase 3	SHLP2-APEX	-0.750127	0.0296399	0.0416445	no	-0.750127	0.0416445	3	3	human
P23258	TUBG1	tubulin gamma 1	SHLP2-APEX	-0.755291	0.00396859	0.00722948	no	-0.755291	0.00722948	3	3	human
Q8WX92	NELFB	negative elongation factor complex member B	SHLP2-APEX	-0.254083	0.612743	0.646128	no	-0.254083	0.646128	3	2	human
Q8WUA4	GTF3C2	general transcription factor IIIC subunit 2	SHLP2-APEX	-0.774388	0.000450845	0.00120464	no	-0.774388	0.00120464	1	3	human
Q8N5C6	SRBD1	S1 RNA binding domain 1	SHLP2-APEX	-0.789799	0.0129301	0.0198735	no	-0.789799	0.0198735	3	3	human
P62750	RPL23A	ribosomal protein L23a	SHLP2-APEX	-0.790906	0.0173916	0.0259102	no	-0.790906	0.0259102	3	3	human
P53621	COPA	coatomer protein complex subunit alpha	SHLP2-APEX	-0.798426	0.000641593	0.00160746	no	-0.798426	0.00160746	3	3	human
Q9Y3E2	BOLA1	bolA family member 1	SHLP2-APEX	-0.798519	0.0200009	0.0292808	no	-0.798519	0.0292808	1	2	human
Q5T4S7	UBR4	ubiquitin protein ligase E3 component n-recognin 4	SHLP2-APEX	-0.809994	0.0310432	0.0432873	no	-0.809994	0.0432873	3	3	human
O75190	DNAJB6	DnaJ heat shock protein family (Hsp40) member B6	SHLP2-APEX	-0.828833	0.0317281	0.04401	no	-0.828833	0.04401	3	3	human
P53618	COPB1	coatomer protein complex subunit beta 1	SHLP2-APEX	-0.832014	0.0289166	0.0407521	no	-0.832014	0.0407521	3	3	human
Q8TAG9	EXOC6	exocyst complex component 6	SHLP2-APEX	-0.83669	0.0273328	0.0386674	no	-0.83669	0.0386674	1	3	human
O14579	COPE	coatomer protein complex subunit epsilon	SHLP2-APEX	-0.843877	0.0236975	0.0341251	no	-0.843877	0.0341251	3	3	human
Q9BVP2	GNL3	G protein nucleolar 3	SHLP2-APEX	-0.847216	0.0254487	0.0363076	no	-0.847216	0.0363076	3	3	human
Q8IX18	DHX40	DEAH-box helicase 40	SHLP2-APEX	-0.849842	0.0122606	0.0190343	no	-0.849842	0.0190343	3	3	human
P61326	MAGOH	mago homolog, exon junction complex subunit	SHLP2-APEX	-0.854348	0.00573474	0.00988214	no	-0.854348	0.00988214	2	3	human
Q9BTC8	MTA3	metastasis associated 1 family member 3	SHLP2-APEX	-0.867631	0.0133742	0.0204371	no	-0.867631	0.0204371	1	2	human
Q8WVX9	FAR1	fatty acyl-CoA reductase 1	SHLP2-APEX	-0.0304709	0.894015	0.903297	no	-0.0304709	0.903297	3	3	human
Q8IX90	SKA3	spindle and kinetochore associated complex subunit 3	SHLP2-APEX	-0.868811	0.00539109	0.0093422	no	-0.868811	0.0093422	1	3	human
P85298	ARHGAP8	Rho GTPase activating protein 8	SHLP2-APEX	-0.877954	0.00662307	0.0112143	no	-0.877954	0.0112143	2	2	human
Q5SSJ5	HP1BP3	heterochromatin protein 1 binding protein 3	SHLP2-APEX	-0.881728	0.0295064	0.0414884	no	-0.881728	0.0414884	3	3	human
O00148	DDX39A	DExD-box helicase 39A	SHLP2-APEX	-0.885744	0.019828	0.0290738	no	-0.885744	0.0290738	3	3	human
C9JAW5	C9JAW5	NA	SHLP2-APEX	-0.911654	0.00489117	0.00862132	no	-0.911654	0.00862132	3	2	human
Q13309	SKP2	S-phase kinase associated protein 2	SHLP2-APEX	-0.934452	0.0335185	0.0462506	no	-0.934452	0.0462506	3	3	human
O14972	VPS26C	VPS26 endosomal protein sorting factor C	SHLP2-APEX	-0.940329	0.00646065	0.0109695	no	-0.940329	0.0109695	3	2	human
Q9Y277	VDAC3	voltage dependent anion channel 3	SHLP2-APEX	-0.942579	0.0311618	0.0433872	no	-0.942579	0.0433872	3	3	human
P60604	UBE2G2	ubiquitin conjugating enzyme E2 G2	SHLP2-APEX	-0.947185	0.0122933	0.019069	no	-0.947185	0.019069	3	3	human
Q9Y6E2	BZW2	basic leucine zipper and W2 domains 2	SHLP2-APEX	-0.949621	0.0241896	0.0347256	no	-0.949621	0.0347256	3	3	human
Q99986	VRK1	VRK serine/threonine kinase 1	SHLP2-APEX	-0.955995	0.00739593	0.0123756	no	-0.955995	0.0123756	3	3	human
P51003	PAPOLA	poly(A) polymerase alpha	SHLP2-APEX	-0.959011	0.00278115	0.00532908	no	-0.959011	0.00532908	2	3	human
P78527	PRKDC	protein kinase, DNA-activated, catalytic subunit	SHLP2-APEX	-0.968433	0.000575787	0.00147456	no	-0.968433	0.00147456	3	3	human
P33991	MCM4	minichromosome maintenance complex component 4	SHLP2-APEX	-0.972407	0.00432302	0.00778311	no	-0.972407	0.00778311	3	3	human
Q8WTT2	NOC3L	NOC3 like DNA replication regulator	SHLP2-APEX	-1.50859	0.0394094	0.0537375	no	-1.50859	0.0537375	3	3	human
Q13162	PRDX4	peroxiredoxin 4	SHLP2-APEX	-0.993624	0.00459025	0.00816878	no	-0.993624	0.00816878	3	3	human
Q9Y3T9	NOC2L	NOC2 like nucleolar associated transcriptional repressor	SHLP2-APEX	-1.00663	0.000119193	0.000438146	no	-1.00663	0.000438146	3	3	human
Q9UIA9	XPO7	exportin 7	SHLP2-APEX	-1.01113	0.00768753	0.0127596	no	-1.01113	0.0127596	3	3	human
Q9H4L4	SENP3	SUMO specific peptidase 3	SHLP2-APEX	-1.01432	0.0213684	0.0311103	no	-1.01432	0.0311103	3	3	human
O00483	NDUFA4	NDUFA4 mitochondrial complex associated	SHLP2-APEX	-1.01811	0.0250503	0.0358221	no	-1.01811	0.0358221	3	3	human
Q5SRE5	NUP188	nucleoporin 188	SHLP2-APEX	-1.02011	0.00157326	0.00331694	no	-1.02011	0.00331694	3	3	human
P55291	CDH15	cadherin 15	SHLP2-APEX	-1.02669	0.00236713	0.00467608	no	-1.02669	0.00467608	3	3	human
Q8TDN6	BRIX1	biogenesis of ribosomes BRX1	SHLP2-APEX	-0.83237	0.29964	0.337414	no	-0.83237	0.337414	3	3	human
P53701	HCCS	holocytochrome c synthase	SHLP2-APEX	-1.03035	0.0107513	0.0170197	no	-1.03035	0.0170197	3	3	human
Q8TDD1	DDX54	DEAD-box helicase 54	SHLP2-APEX	-1.17388	0.159807	0.190143	no	-1.17388	0.190143	3	3	human
Q9UG63	ABCF2	ATP binding cassette subfamily F member 2	SHLP2-APEX	-1.04119	0.00243514	0.00476459	no	-1.04119	0.00476459	3	3	human
Q2TAA2	IAH1	isoamyl acetate hydrolyzing esterase 1 (putative)	SHLP2-APEX	-1.04327	0.00144172	0.00310692	no	-1.04327	0.00310692	3	3	human
Q9UBS4	DNAJB11	DnaJ heat shock protein family (Hsp40) member B11	SHLP2-APEX	-1.04661	0.0163427	0.0245074	no	-1.04661	0.0245074	3	3	human
P35606	COPB2	coatomer protein complex subunit beta 2	SHLP2-APEX	-1.05016	0.0024377	0.00476459	no	-1.05016	0.00476459	3	3	human
Q8N122	RPTOR	regulatory associated protein of MTOR complex 1	SHLP2-APEX	-1.05143	0.00111169	0.00250979	no	-1.05143	0.00250979	3	3	human
P49750	YLPM1	YLP motif containing 1	SHLP2-APEX	-1.05236	0.0151107	0.0228328	no	-1.05236	0.0228328	2	3	human
O95747	OXSR1	oxidative stress responsive kinase 1	SHLP2-APEX	-1.06334	0.0120985	0.0188301	no	-1.06334	0.0188301	2	3	human
O94906	PRPF6	pre-mRNA processing factor 6	SHLP2-APEX	-1.07102	0.0158759	0.0238655	no	-1.07102	0.0238655	3	3	human
Q5VW36	FOCAD	focadhesin	SHLP2-APEX	-1.07226	0.00275046	0.00528649	no	-1.07226	0.00528649	3	3	human
P50225	SULT1A1	sulfotransferase family 1A member 1	SHLP2-APEX	-1.07612	0.0215839	0.0313994	no	-1.07612	0.0313994	3	3	human
Q8NEW0	SLC30A7	solute carrier family 30 member 7	SHLP2-APEX	-1.07767	0.00791585	0.0130566	no	-1.07767	0.0130566	1	3	human
Q15382	RHEB	Ras homolog, mTORC1 binding	SHLP2-APEX	-1.07918	4.61932e-05	0.000205315	no	-1.07918	0.000205315	3	3	human
Q13144	EIF2B5	eukaryotic translation initiation factor 2B subunit epsilon	SHLP2-APEX	-1.08739	0.0112185	0.0176086	no	-1.08739	0.0176086	2	2	human
Q96AY4	TTC28	tetratricopeptide repeat domain 28	SHLP2-APEX	-1.08781	0.003987	0.00725587	no	-1.08781	0.00725587	2	3	human
Q9UBE0	SAE1	SUMO1 activating enzyme subunit 1	SHLP2-APEX	-1.09858	0.0100286	0.0160406	no	-1.09858	0.0160406	3	3	human
Q92888	ARHGEF1	Rho guanine nucleotide exchange factor 1	SHLP2-APEX	-1.10084	0.0109621	0.0173076	no	-1.10084	0.0173076	3	3	human
Q9NRW3	APOBEC3C	apolipoprotein B mRNA editing enzyme catalytic subunit 3C	SHLP2-APEX	-1.1031	0.031331	0.0435831	no	-1.1031	0.0435831	2	3	human
Q9Y6C9	MTCH2	mitochondrial carrier 2	SHLP2-APEX	-1.10888	0.0172297	0.0257124	no	-1.10888	0.0257124	1	3	human
O95104	SCAF4	SR-related CTD associated factor 4	SHLP2-APEX	-1.11408	0.000475828	0.00126047	no	-1.11408	0.00126047	2	3	human
Q96D46	NMD3	NMD3 ribosome export adaptor	SHLP2-APEX	-1.11679	0.0226452	0.0327117	no	-1.11679	0.0327117	3	3	human
Q96SZ5	ADO	2-aminoethanethiol dioxygenase	SHLP2-APEX	-1.11992	0.00759451	0.0126621	no	-1.11992	0.0126621	3	3	human
Q4G0J3	LARP7	La ribonucleoprotein 7, transcriptional regulator	SHLP2-APEX	-1.15097	0.0246393	0.0352889	no	-1.15097	0.0352889	2	3	human
Q9UI10	EIF2B4	eukaryotic translation initiation factor 2B subunit delta	SHLP2-APEX	-1.15111	0.0014566	0.00312806	no	-1.15111	0.00312806	3	3	human
Q9Y2L1	DIS3	DIS3 homolog, exosome endoribonuclease and 3'-5' exoribonuclease	SHLP2-APEX	-1.15512	0.0175161	0.0260557	no	-1.15512	0.0260557	3	3	human
Q96J01	THOC3	THO complex 3	SHLP2-APEX	-1.15593	0.0272572	0.0386196	no	-1.15593	0.0386196	1	3	human
Q92621	NUP205	nucleoporin 205	SHLP2-APEX	-1.15786	0.00122161	0.00270187	no	-1.15786	0.00270187	3	3	human
P62701	RPS4X	ribosomal protein S4 X-linked	SHLP2-APEX	-1.15849	0.0321912	0.0445855	no	-1.15849	0.0445855	3	3	human
Q9UGP8	SEC63	SEC63 homolog, protein translocation regulator	SHLP2-APEX	-1.15992	0.0186239	0.0274169	no	-1.15992	0.0274169	2	3	human
P62913	RPL11	ribosomal protein L11	SHLP2-APEX	-1.16314	0.0355522	0.0488018	no	-1.16314	0.0488018	3	3	human
Q86VP6	CAND1	cullin associated and neddylation dissociated 1	SHLP2-APEX	-1.16323	0.00761899	0.0126915	no	-1.16323	0.0126915	3	3	human
Q8WVM8	SCFD1	sec1 family domain containing 1	SHLP2-APEX	-1.16903	0.0304878	0.0426414	no	-1.16903	0.0426414	3	3	human
P10398	ARAF	A-Raf proto-oncogene, serine/threonine kinase	SHLP2-APEX	-1.17537	0.0106586	0.0168876	no	-1.17537	0.0168876	3	3	human
Q8NI27	THOC2	THO complex 2	SHLP2-APEX	-0.241617	0.757005	0.778911	no	-0.241617	0.778911	3	3	human
P52701	MSH6	mutS homolog 6	SHLP2-APEX	-1.18717	0.00124897	0.00274922	no	-1.18717	0.00274922	3	3	human
Q8NDT2	RBM15B	RNA binding motif protein 15B	SHLP2-APEX	-1.18988	0.0278822	0.0394145	no	-1.18988	0.0394145	3	3	human
O60832	DKC1	dyskerin pseudouridine synthase 1	SHLP2-APEX	-1.19049	0.0199389	0.0292132	no	-1.19049	0.0292132	3	3	human
Q13425	SNTB2	syntrophin beta 2	SHLP2-APEX	-1.19255	0.0180764	0.0267815	no	-1.19255	0.0267815	3	3	human
Q86YR5	GPSM1	G protein signaling modulator 1	SHLP2-APEX	-1.19483	0.00364566	0.00672066	no	-1.19483	0.00672066	2	3	human
Q8NHH9	ATL2	atlastin GTPase 2	SHLP2-APEX	-1.78255	0.0916432	0.115114	no	-1.78255	0.115114	1	3	human
P00568	AK1	adenylate kinase 1	SHLP2-APEX	-1.20415	0.00219621	0.0043761	no	-1.20415	0.0043761	3	2	human
O75147	OBSL1	obscurin like cytoskeletal adaptor 1	SHLP2-APEX	-1.20788	0.00014889	0.000508868	no	-1.20788	0.000508868	3	3	human
Q8NFQ8	TOR1AIP2	torsin 1A interacting protein 2	SHLP2-APEX	0.303365	0.357141	0.395185	no	0.303365	0.395185	2	3	human
P68363	TUBA1B	tubulin alpha 1b	SHLP2-APEX	-1.20937	0.00253623	0.00492593	no	-1.20937	0.00492593	3	3	human
Q9HC38	GLOD4	glyoxalase domain containing 4	SHLP2-APEX	-1.21073	0.0113686	0.017814	no	-1.21073	0.017814	3	3	human
Q14181	POLA2	DNA polymerase alpha 2, accessory subunit	SHLP2-APEX	-1.22185	0.00104315	0.00239217	no	-1.22185	0.00239217	1	3	human
Q13555	CAMK2G	calcium/calmodulin dependent protein kinase II gamma	SHLP2-APEX	-1.22291	0.0223126	0.0323069	no	-1.22291	0.0323069	1	3	human
Q6IBS0	TWF2	twinfilin actin binding protein 2	SHLP2-APEX	-1.22574	0.0290385	0.0408927	no	-1.22574	0.0408927	3	3	human
Q14807	KIF22	kinesin family member 22	SHLP2-APEX	-1.22611	0.000938537	0.00219665	no	-1.22611	0.00219665	3	3	human
Q96R06	SPAG5	sperm associated antigen 5	SHLP2-APEX	-1.24142	0.0251444	0.0359288	no	-1.24142	0.0359288	1	3	human
Q8NBA8	DTWD2	DTW domain containing 2	SHLP2-APEX	-1.24269	0.00356427	0.00659033	no	-1.24269	0.00659033	2	2	human
Q9BQE3	TUBA1C	tubulin alpha 1c	SHLP2-APEX	-1.24371	0.0134904	0.0205807	no	-1.24371	0.0205807	3	3	human
Q96N67	DOCK7	dedicator of cytokinesis 7	SHLP2-APEX	-1.24678	0.00298995	0.00565856	no	-1.24678	0.00565856	2	3	human
Q12769	NUP160	nucleoporin 160	SHLP2-APEX	-1.24995	0.0167815	0.0251043	no	-1.24995	0.0251043	1	3	human
Q13619	CUL4A	cullin 4A	SHLP2-APEX	-1.25326	0.0110627	0.0174085	no	-1.25326	0.0174085	3	2	human
Q00577	PURA	purine rich element binding protein A	SHLP2-APEX	-1.25673	0.0185287	0.027342	no	-1.25673	0.027342	3	3	human
Q9ULX6	AKAP8L	A-kinase anchoring protein 8 like	SHLP2-APEX	-1.25798	0.0224025	0.0323864	no	-1.25798	0.0323864	3	3	human
O43929	ORC4	origin recognition complex subunit 4	SHLP2-APEX	-1.26028	0.00987067	0.0158428	no	-1.26028	0.0158428	3	3	human
P62910	RPL32	ribosomal protein L32	SHLP2-APEX	-1.26863	0.00621876	0.0106173	no	-1.26863	0.0106173	3	3	human
Q9BW27	NUP85	nucleoporin 85	SHLP2-APEX	-1.27246	0.00287677	0.00548365	no	-1.27246	0.00548365	3	3	human
Q9Y679	AUP1	AUP1 lipid droplet regulating VLDL assembly factor	SHLP2-APEX	-1.27562	0.00176126	0.00362648	no	-1.27562	0.00362648	3	3	human
P63173	RPL38	ribosomal protein L38	SHLP2-APEX	-1.28095	0.0114351	0.0178879	no	-1.28095	0.0178879	3	3	human
P16615	ATP2A2	ATPase sarcoplasmic/endoplasmic reticulum Ca2+ transporting 2	SHLP2-APEX	-1.28613	0.000242243	0.000742799	no	-1.28613	0.000742799	3	3	human
Q8NF37	LPCAT1	lysophosphatidylcholine acyltransferase 1	SHLP2-APEX	-1.28756	0.00399838	0.00726228	no	-1.28756	0.00726228	3	3	human
Q9Y6K0	CEPT1	choline/ethanolamine phosphotransferase 1	SHLP2-APEX	-1.29185	0.000280625	0.000839605	no	-1.29185	0.000839605	3	3	human
P52272	HNRNPM	heterogeneous nuclear ribonucleoprotein M	SHLP2-APEX	-1.30741	0.00499715	0.00877421	no	-1.30741	0.00877421	3	3	human
Q8NEB9	PIK3C3	phosphatidylinositol 3-kinase catalytic subunit type 3	SHLP2-APEX	-1.3153	0.0313496	0.0435831	no	-1.3153	0.0435831	1	3	human
P11388	TOP2A	DNA topoisomerase II alpha	SHLP2-APEX	-1.31911	0.00115144	0.00258421	no	-1.31911	0.00258421	3	3	human
O00471	EXOC5	exocyst complex component 5	SHLP2-APEX	-1.32992	0.000237491	0.000732378	no	-1.32992	0.000732378	2	3	human
Q147X3	NAA30	N(alpha)-acetyltransferase 30, NatC catalytic subunit	SHLP2-APEX	-1.33625	0.0132	0.0202211	no	-1.33625	0.0202211	1	3	human
Q9UNY4	TTF2	transcription termination factor 2	SHLP2-APEX	-1.33669	0.00164439	0.00343168	no	-1.33669	0.00343168	3	3	human
Q8IY81	FTSJ3	FtsJ RNA 2'-O-methyltransferase 3	SHLP2-APEX	-1.3368	0.0232455	0.0335003	no	-1.3368	0.0335003	3	3	human
P39023	RPL3	ribosomal protein L3	SHLP2-APEX	-1.33933	0.0183368	0.0271456	no	-1.33933	0.0271456	3	3	human
Q14566	MCM6	minichromosome maintenance complex component 6	SHLP2-APEX	-1.34077	0.00122823	0.00271002	no	-1.34077	0.00271002	3	3	human
Q08AM6	VAC14	VAC14 component of PIKFYVE complex	SHLP2-APEX	-1.34762	0.021877	0.0317758	no	-1.34762	0.0317758	1	3	human
O00487	PSMD14	proteasome 26S subunit, non-ATPase 14	SHLP2-APEX	-1.35162	0.00982157	0.0157776	no	-1.35162	0.0157776	1	3	human
P50748	KNTC1	kinetochore associated 1	SHLP2-APEX	-1.35283	0.00384379	0.00703679	no	-1.35283	0.00703679	2	3	human
O76021	RSL1D1	ribosomal L1 domain containing 1	SHLP2-APEX	-1.35406	6.67241e-05	0.000270873	no	-1.35406	0.000270873	3	3	human
Q3SXM5	HSDL1	hydroxysteroid dehydrogenase like 1	SHLP2-APEX	-1.36465	6.35211e-05	0.000260636	no	-1.36465	0.000260636	3	3	human
Q8NBS9	TXNDC5	thioredoxin domain containing 5	SHLP2-APEX	-0.118279	0.711616	0.736605	no	-0.118279	0.736605	3	3	human
Q99653	CHP1	calcineurin like EF-hand protein 1	SHLP2-APEX	-1.37464	0.0195109	0.0286315	no	-1.37464	0.0286315	2	3	human
Q9Y4W2	LAS1L	LAS1 like ribosome biogenesis factor	SHLP2-APEX	-1.37661	0.00475955	0.00840535	no	-1.37661	0.00840535	3	3	human
O60749	SNX2	sorting nexin 2	SHLP2-APEX	-1.37957	0.00576306	0.00992169	no	-1.37957	0.00992169	3	3	human
P05386	RPLP1	ribosomal protein lateral stalk subunit P1	SHLP2-APEX	-1.37978	0.00120383	0.00267213	no	-1.37978	0.00267213	3	3	human
Q5VIR6	VPS53	VPS53 subunit of GARP complex	SHLP2-APEX	-1.38267	0.0261445	0.0370999	no	-1.38267	0.0370999	3	3	human
O00767	SCD	stearoyl-CoA desaturase	SHLP2-APEX	-1.38321	4.59552e-05	0.00020475	no	-1.38321	0.00020475	3	3	human
Q9NQC3	RTN4	reticulon 4	SHLP2-APEX	-1.38909	0.00352138	0.00651754	no	-1.38909	0.00651754	3	3	human
P18124	RPL7	ribosomal protein L7	SHLP2-APEX	-1.3892	0.0136081	0.0207431	no	-1.3892	0.0207431	3	3	human
P35354	PTGS2	prostaglandin-endoperoxide synthase 2	SHLP2-APEX	-1.38989	0.00113638	0.00255927	no	-1.38989	0.00255927	3	3	human
Q13885	TUBB2A	tubulin beta 2A class IIa	SHLP2-APEX	-1.39058	0.00951678	0.0154085	no	-1.39058	0.0154085	3	2	human
P61353	RPL27	ribosomal protein L27	SHLP2-APEX	-1.39222	0.000229928	0.000715718	no	-1.39222	0.000715718	3	3	human
Q9NU22	MDN1	midasin AAA ATPase 1	SHLP2-APEX	-1.39369	0.000726917	0.00177318	no	-1.39369	0.00177318	3	3	human
P50747	HLCS	holocarboxylase synthetase	SHLP2-APEX	-1.39421	0.00970151	0.0156255	no	-1.39421	0.0156255	3	3	human
P36915	GNL1	G protein nucleolar 1 (putative)	SHLP2-APEX	-1.39442	0.00340855	0.00634045	no	-1.39442	0.00634045	3	3	human
Q02543	RPL18A	ribosomal protein L18a	SHLP2-APEX	-1.3951	0.00151434	0.00321471	no	-1.3951	0.00321471	3	3	human
P46779	RPL28	ribosomal protein L28	SHLP2-APEX	-1.39629	0.00033541	0.00096179	no	-1.39629	0.00096179	3	3	human
Q8WWK9	CKAP2	cytoskeleton associated protein 2	SHLP2-APEX	-1.40479	5.46604e-05	0.000231805	no	-1.40479	0.000231805	3	3	human
P62495	ETF1	eukaryotic translation termination factor 1	SHLP2-APEX	-1.40599	0.0227211	0.0327957	no	-1.40599	0.0327957	3	3	human
P05387	RPLP2	ribosomal protein lateral stalk subunit P2	SHLP2-APEX	-1.41003	5.72141e-05	0.000238801	no	-1.41003	0.000238801	3	3	human
Q8IWS0	PHF6	PHD finger protein 6	SHLP2-APEX	-1.41077	0.0174043	0.0259102	no	-1.41077	0.0259102	3	3	human
P49257	LMAN1	lectin, mannose binding 1	SHLP2-APEX	-1.41177	0.00702393	0.0118173	no	-1.41177	0.0118173	3	3	human
P08243	ASNS	asparagine synthetase (glutamine-hydrolyzing)	SHLP2-APEX	-1.4138	0.0117926	0.0184005	no	-1.4138	0.0184005	3	3	human
Q8N766	EMC1	ER membrane protein complex subunit 1	SHLP2-APEX	0.131687	0.849721	0.864211	no	0.131687	0.864211	1	2	human
Q96QR8	PURB	purine rich element binding protein B	SHLP2-APEX	-1.41402	0.0127528	0.0196664	no	-1.41402	0.0196664	3	3	human
Q8N6R0	EEF1AKNMT	eEF1A lysine and N-terminal methyltransferase	SHLP2-APEX	-0.818827	0.36088	0.398845	no	-0.818827	0.398845	1	3	human
Q9UI12	ATP6V1H	ATPase H+ transporting V1 subunit H	SHLP2-APEX	-1.41932	0.000522872	0.0013636	no	-1.41932	0.0013636	3	3	human
O60831	PRAF2	PRA1 domain family member 2	SHLP2-APEX	-1.42456	0.00283929	0.00542339	no	-1.42456	0.00542339	3	3	human
Q9H9A6	LRRC40	leucine rich repeat containing 40	SHLP2-APEX	-1.43466	0.00460597	0.00818103	no	-1.43466	0.00818103	3	3	human
H3BMM5	H3BMM5	NA	SHLP2-APEX	-1.43576	0.00371956	0.00683645	no	-1.43576	0.00683645	2	3	human
Q8N5M9	JAGN1	jagunal homolog 1	SHLP2-APEX	0.0289845	0.949536	0.954699	no	0.0289845	0.954699	3	1	human
P35251	RFC1	replication factor C subunit 1	SHLP2-APEX	-1.43865	3.23051e-06	2.40855e-05	no	-1.43865	2.40855e-05	3	3	human
Q9BYJ9	YTHDF1	YTH N6-methyladenosine RNA binding protein 1	SHLP2-APEX	-1.44145	0.0167044	0.0250093	no	-1.44145	0.0250093	2	3	human
O14980	XPO1	exportin 1	SHLP2-APEX	-1.44667	0.00399198	0.00725779	no	-1.44667	0.00725779	3	3	human
Q9P2R3	ANKFY1	ankyrin repeat and FYVE domain containing 1	SHLP2-APEX	-1.45187	0.000696517	0.00171258	no	-1.45187	0.00171258	3	2	human
Q15386	UBE3C	ubiquitin protein ligase E3C	SHLP2-APEX	-1.45505	9.79141e-05	0.000371752	no	-1.45505	0.000371752	3	3	human
O00203	AP3B1	adaptor related protein complex 3 subunit beta 1	SHLP2-APEX	-1.46202	0.00186114	0.00379411	no	-1.46202	0.00379411	3	3	human
P30050	RPL12	ribosomal protein L12	SHLP2-APEX	-1.46254	0.00166395	0.00346468	no	-1.46254	0.00346468	3	3	human
Q8NHU6	TDRD7	tudor domain containing 7	SHLP2-APEX	-1.46272	0.0183982	0.0272147	no	-1.46272	0.0272147	1	3	human
Q969M3	YIPF5	Yip1 domain family member 5	SHLP2-APEX	-1.46524	0.00130178	0.00285526	no	-1.46524	0.00285526	3	3	human
Q02878	RPL6	ribosomal protein L6	SHLP2-APEX	-1.46577	6.3362e-05	0.000260636	no	-1.46577	0.000260636	3	3	human
Q9Y5L0	TNPO3	transportin 3	SHLP2-APEX	-1.47193	0.02803	0.0395931	no	-1.47193	0.0395931	3	3	human
Q15008	PSMD6	proteasome 26S subunit, non-ATPase 6	SHLP2-APEX	-1.47214	0.00501689	0.0087843	no	-1.47214	0.0087843	3	3	human
Q9H3S5	PIGM	phosphatidylinositol glycan anchor biosynthesis class M	SHLP2-APEX	-1.47224	0.00293035	0.00557431	no	-1.47224	0.00557431	2	1	human
Q5JTV8	TOR1AIP1	torsin 1A interacting protein 1	SHLP2-APEX	-1.47786	0.00764393	0.0127101	no	-1.47786	0.0127101	2	3	human
Q96PU5	NEDD4L	NEDD4 like E3 ubiquitin protein ligase	SHLP2-APEX	-1.48071	0.00163741	0.00342099	no	-1.48071	0.00342099	2	3	human
P84085	ARF5	ADP ribosylation factor 5	SHLP2-APEX	-1.48241	0.00735127	0.0123232	no	-1.48241	0.0123232	3	3	human
P41227	NAA10	N(alpha)-acetyltransferase 10, NatA catalytic subunit	SHLP2-APEX	-1.48341	0.00459867	0.0081759	no	-1.48341	0.0081759	3	3	human
Q12955	ANK3	ankyrin 3	SHLP2-APEX	-1.48504	2.01965e-09	1.09833e-07	no	-1.48504	1.09833e-07	3	3	human
Q6P158	DHX57	DExH-box helicase 57	SHLP2-APEX	-1.48754	0.000223453	0.000700278	no	-1.48754	0.000700278	3	3	human
Q8N3U4	STAG2	stromal antigen 2	SHLP2-APEX	-1.59119	0.211812	0.24674	no	-1.59119	0.24674	1	3	human
Q9BZZ2	SIGLEC1	sialic acid binding Ig like lectin 1	SHLP2-APEX	-1.49257	0.000131423	0.000466411	no	-1.49257	0.000466411	3	3	human
P49207	RPL34	ribosomal protein L34	SHLP2-APEX	-1.50453	0.000139987	0.000485619	no	-1.50453	0.000485619	3	3	human
Q8N2K0	ABHD12	abhydrolase domain containing 12	SHLP2-APEX	-1.43013	0.0392198	0.0535579	no	-1.43013	0.0535579	2	3	human
P24468	NR2F2	nuclear receptor subfamily 2 group F member 2	SHLP2-APEX	-1.50507	0.0014598	0.00312956	no	-1.50507	0.00312956	3	3	human
Q96KP1	EXOC2	exocyst complex component 2	SHLP2-APEX	-1.50511	0.00160461	0.00337534	no	-1.50511	0.00337534	3	3	human
P51572	BCAP31	B cell receptor associated protein 31	SHLP2-APEX	-1.50615	0.00359628	0.00664288	no	-1.50615	0.00664288	1	3	human
Q92522	H1-10	H1.10 linker histone	SHLP2-APEX	-1.50856	0.00770604	0.0127789	no	-1.50856	0.0127789	1	3	human
Q96CW1	AP2M1	adaptor related protein complex 2 subunit mu 1	SHLP2-APEX	-1.50866	0.00024115	0.000740674	no	-1.50866	0.000740674	3	3	human
Q8IY26	PLPP6	phospholipid phosphatase 6	SHLP2-APEX	-1.50974	0.0247524	0.0354235	no	-1.50974	0.0354235	3	2	human
Q9NXF1	TEX10	testis expressed 10	SHLP2-APEX	-1.51442	0.00119016	0.00264813	no	-1.51442	0.00264813	3	3	human
Q8N1F7	NUP93	nucleoporin 93	SHLP2-APEX	-0.556151	0.0565403	0.0745671	no	-0.556151	0.0745671	3	3	human
Q8N1B4	VPS52	VPS52 subunit of GARP complex	SHLP2-APEX	-0.678601	0.241087	0.277221	no	-0.678601	0.277221	3	3	human
P17858	PFKL	phosphofructokinase, liver type	SHLP2-APEX	-1.51675	0.0132361	0.0202596	no	-1.51675	0.0202596	3	3	human
P98170	XIAP	X-linked inhibitor of apoptosis	SHLP2-APEX	-1.52015	0.000760232	0.00183748	no	-1.52015	0.00183748	3	3	human
O95864	FADS2	fatty acid desaturase 2	SHLP2-APEX	-1.52214	0.00316514	0.00595962	no	-1.52214	0.00595962	3	3	human
P62273	RPS29	ribosomal protein S29	SHLP2-APEX	-1.52287	0.0244652	0.0350668	no	-1.52287	0.0350668	3	3	human
Q2NKX8	ERCC6L	ERCC excision repair 6 like, spindle assembly checkpoint helicase	SHLP2-APEX	-1.52298	0.0307014	0.0429077	no	-1.52298	0.0429077	1	3	human
Q9UL25	RAB21	RAB21, member RAS oncogene family	SHLP2-APEX	-1.52337	0.00963546	0.0155462	no	-1.52337	0.0155462	3	2	human
Q53H96	PYCR3	pyrroline-5-carboxylate reductase 3	SHLP2-APEX	-1.5269	0.0331728	0.0458077	no	-1.5269	0.0458077	3	2	human
Q9NRL2	BAZ1A	bromodomain adjacent to zinc finger domain 1A	SHLP2-APEX	-1.52714	0.00254464	0.00493708	no	-1.52714	0.00493708	3	3	human
Q9BSJ2	TUBGCP2	tubulin gamma complex associated protein 2	SHLP2-APEX	-1.5281	0.000100488	0.000380744	no	-1.5281	0.000380744	3	3	human
O95478	NSA2	NSA2 ribosome biogenesis factor	SHLP2-APEX	-1.53972	0.000483001	0.00127581	no	-1.53972	0.00127581	3	3	human
Q6PIW4	FIGNL1	fidgetin like 1	SHLP2-APEX	-1.54952	0.00274066	0.00527313	no	-1.54952	0.00527313	2	3	human
O75976	CPD	carboxypeptidase D	SHLP2-APEX	-1.54985	0.00293518	0.00557774	no	-1.54985	0.00557774	2	3	human
Q13322	GRB10	growth factor receptor bound protein 10	SHLP2-APEX	-1.551	0.00438686	0.00785979	no	-1.551	0.00785979	1	3	human
Q13564	NAE1	NEDD8 activating enzyme E1 subunit 1	SHLP2-APEX	-1.55318	0.0153007	0.0230947	no	-1.55318	0.0230947	2	3	human
P20585	MSH3	mutS homolog 3	SHLP2-APEX	-1.56221	0.0107668	0.0170298	no	-1.56221	0.0170298	1	3	human
P40429	RPL13A	ribosomal protein L13a	SHLP2-APEX	-1.56799	0.00861979	0.0140671	no	-1.56799	0.0140671	3	3	human
Q8N118	CYP4X1	cytochrome P450 family 4 subfamily X member 1	SHLP2-APEX	-1.56851	0.0210089	0.0306593	no	-1.56851	0.0306593	2	3	human
Q9Y5M8	SRPRB	SRP receptor subunit beta	SHLP2-APEX	-1.57088	0.000265362	0.000799112	no	-1.57088	0.000799112	3	3	human
Q96GM5	SMARCD1	SWI/SNF related, matrix associated, actin dependent regulator of chromatin, subfamily d, member 1	SHLP2-APEX	-1.57587	0.00105922	0.00241193	no	-1.57587	0.00241193	2	3	human
P38432	COIL	coilin	SHLP2-APEX	-1.58118	0.0356569	0.0489092	no	-1.58118	0.0489092	2	3	human
Q8WWY3	PRPF31	pre-mRNA processing factor 31	SHLP2-APEX	-1.58972	0.0286684	0.0404331	no	-1.58972	0.0404331	3	3	human
O15226	NKRF	NFKB repressing factor	SHLP2-APEX	-1.59538	0.000122941	0.000447476	no	-1.59538	0.000447476	3	3	human
Q9P2K5	MYEF2	myelin expression factor 2	SHLP2-APEX	-1.59564	0.00105252	0.00240557	no	-1.59564	0.00240557	2	3	human
Q9Y2I8	WDR37	WD repeat domain 37	SHLP2-APEX	-1.60055	0.0162819	0.0244361	no	-1.60055	0.0244361	3	3	human
Q8TDX7	NEK7	NIMA related kinase 7	SHLP2-APEX	-1.60107	0.00461054	0.00818127	no	-1.60107	0.00818127	3	3	human
Q07020	RPL18	ribosomal protein L18	SHLP2-APEX	-1.60362	0.0151017	0.0228328	no	-1.60362	0.0228328	3	3	human
Q9Y4R8	TELO2	telomere maintenance 2	SHLP2-APEX	-1.60559	2.70581e-05	0.000133915	no	-1.60559	0.000133915	3	3	human
Q15555	MAPRE2	microtubule associated protein RP/EB family member 2	SHLP2-APEX	-1.60585	0.000925672	0.00217204	no	-1.60585	0.00217204	3	3	human
P08708	RPS17	ribosomal protein S17	SHLP2-APEX	-1.61214	0.00475347	0.00840265	no	-1.61214	0.00840265	2	3	human
P05388	RPLP0	ribosomal protein lateral stalk subunit P0	SHLP2-APEX	-1.61734	0.00227679	0.00451439	no	-1.61734	0.00451439	3	3	human
Q15287	RNPS1	RNA binding protein with serine rich domain 1	SHLP2-APEX	-1.62059	0.0302974	0.0424072	no	-1.62059	0.0424072	2	3	human
P49756	RBM25	RNA binding motif protein 25	SHLP2-APEX	-1.62946	0.0137133	0.020869	no	-1.62946	0.020869	2	3	human
Q00535	CDK5	cyclin dependent kinase 5	SHLP2-APEX	-1.63798	0.0241101	0.0346384	no	-1.63798	0.0346384	1	3	human
Q8IY37	DHX37	DEAH-box helicase 37	SHLP2-APEX	-0.281597	0.46577	0.501285	no	-0.281597	0.501285	3	3	human
Q14527	HLTF	helicase like transcription factor	SHLP2-APEX	-1.64098	0.00947413	0.0153529	no	-1.64098	0.0153529	1	3	human
Q9UBU9	NXF1	nuclear RNA export factor 1	SHLP2-APEX	-1.64216	0.00108524	0.00246513	no	-1.64216	0.00246513	3	3	human
Q8IY18	SMC5	structural maintenance of chromosomes 5	SHLP2-APEX	-0.236066	0.696177	0.723977	no	-0.236066	0.723977	1	2	human
Q13547	HDAC1	histone deacetylase 1	SHLP2-APEX	-1.64816	0.00115164	0.00258421	no	-1.64816	0.00258421	3	3	human
Q92538	GBF1	golgi brefeldin A resistant guanine nucleotide exchange factor 1	SHLP2-APEX	-1.64981	0.00625134	0.010663	no	-1.64981	0.010663	2	3	human
Q92600	CNOT9	CCR4-NOT transcription complex subunit 9	SHLP2-APEX	-1.65287	0.00868651	0.0141635	no	-1.65287	0.0141635	1	3	human
Q8IXM2	C17orf49	chromosome 17 open reading frame 49	SHLP2-APEX	-2.85179	0.0402393	0.0547078	no	-2.85179	0.0547078	1	2	human
Q8IXB1	DNAJC10	DnaJ heat shock protein family (Hsp40) member C10	SHLP2-APEX	0.417077	0.125151	0.152388	no	0.417077	0.152388	3	3	human
P20700	LMNB1	lamin B1	SHLP2-APEX	-1.66849	0.00310862	0.00585917	no	-1.66849	0.00585917	3	3	human
Q9Y4I1	MYO5A	myosin VA	SHLP2-APEX	-1.67021	0.00226125	0.00449092	no	-1.67021	0.00449092	3	3	human
P40938	RFC3	replication factor C subunit 3	SHLP2-APEX	-1.67024	0.000252873	0.000767939	no	-1.67024	0.000767939	3	3	human
P11498	PC	pyruvate carboxylase	SHLP2-APEX	-1.6745	5.97311e-06	3.91641e-05	no	-1.6745	3.91641e-05	3	3	human
Q08AN1	ZNF616	zinc finger protein 616	SHLP2-APEX	-1.67573	0.0138812	0.0211072	no	-1.67573	0.0211072	1	3	human
Q14126	DSG2	desmoglein 2	SHLP2-APEX	-1.68241	0.00062971	0.0015874	no	-1.68241	0.0015874	2	3	human
O94822	LTN1	listerin E3 ubiquitin protein ligase 1	SHLP2-APEX	-1.68364	0.0033379	0.00622103	no	-1.68364	0.00622103	3	3	human
P02545	LMNA	lamin A/C	SHLP2-APEX	-1.68373	0.0223789	0.0323776	no	-1.68373	0.0323776	3	3	human
Q14318	FKBP8	FKBP prolyl isomerase 8	SHLP2-APEX	-1.68395	0.007803	0.0128934	no	-1.68395	0.0128934	2	3	human
Q8IWV8	UBR2	ubiquitin protein ligase E3 component n-recognin 2	SHLP2-APEX	0.531591	0.251684	0.287617	no	0.531591	0.287617	3	2	human
P61247	RPS3A	ribosomal protein S3A	SHLP2-APEX	-1.69011	0.0211503	0.0308414	no	-1.69011	0.0308414	3	3	human
Q8IVF7	FMNL3	formin like 3	SHLP2-APEX	-1.69071	0.01312	0.0201152	no	-1.69071	0.0201152	1	3	human
P37840	SNCA	synuclein alpha	SHLP2-APEX	-1.69087	0.00151157	0.00321251	no	-1.69087	0.00321251	2	3	human
P00374	DHFR	dihydrofolate reductase	SHLP2-APEX	-1.69217	0.00461523	0.00818174	no	-1.69217	0.00818174	3	3	human
O15270	SPTLC2	serine palmitoyltransferase long chain base subunit 2	SHLP2-APEX	-1.69322	0.0258519	0.036741	no	-1.69322	0.036741	1	3	human
Q13823	GNL2	G protein nucleolar 2	SHLP2-APEX	-1.69548	0.0293668	0.0413236	no	-1.69548	0.0413236	3	3	human
P05026	ATP1B1	ATPase Na+/K+ transporting subunit beta 1	SHLP2-APEX	-1.6967	0.0257771	0.0366912	no	-1.6967	0.0366912	3	3	human
Q92616	GCN1	GCN1 activator of EIF2AK4	SHLP2-APEX	-1.69839	0.00498332	0.00875871	no	-1.69839	0.00875871	3	3	human
Q96HS1	PGAM5	PGAM family member 5, mitochondrial serine/threonine protein phosphatase	SHLP2-APEX	-1.69865	0.00133175	0.00290721	no	-1.69865	0.00290721	3	3	human
P14314	PRKCSH	protein kinase C substrate 80K-H	SHLP2-APEX	-1.69911	0.012502	0.0193441	no	-1.69911	0.0193441	1	3	human
Q8IWA0	WDR75	WD repeat domain 75	SHLP2-APEX	0.361509	0.413075	0.450554	no	0.361509	0.450554	2	1	human
P35250	RFC2	replication factor C subunit 2	SHLP2-APEX	-1.69939	0.00416053	0.00751987	no	-1.69939	0.00751987	3	3	human
Q13085	ACACA	acetyl-CoA carboxylase alpha	SHLP2-APEX	-1.71349	2.75568e-05	0.000134345	no	-1.71349	0.000134345	3	3	human
Q9NVN8	GNL3L	G protein nucleolar 3 like	SHLP2-APEX	-1.71368	0.0129091	0.0198735	no	-1.71368	0.0198735	2	3	human
Q9NZB2	FAM120A	family with sequence similarity 120A	SHLP2-APEX	-1.71757	1.77428e-05	9.45429e-05	no	-1.71757	9.45429e-05	3	3	human
Q9UNM6	PSMD13	proteasome 26S subunit, non-ATPase 13	SHLP2-APEX	-1.71813	0.00599421	0.0102813	no	-1.71813	0.0102813	3	3	human
Q9UI26	IPO11	importin 11	SHLP2-APEX	-1.71821	0.0203969	0.029837	no	-1.71821	0.029837	3	3	human
Q9BPX3	NCAPG	non-SMC condensin I complex subunit G	SHLP2-APEX	-1.71912	0.00569225	0.00981806	no	-1.71912	0.00981806	3	3	human
Q13867	BLMH	bleomycin hydrolase	SHLP2-APEX	#NAME?	NA	0	yes	-1.72063	0.0225568	0	2	human
O14617	AP3D1	adaptor related protein complex 3 subunit delta 1	SHLP2-APEX	-1.72464	7.9198e-05	0.000312233	no	-1.72464	0.000312233	3	3	human
O94992	HEXIM1	HEXIM P-TEFb complex subunit 1	SHLP2-APEX	-1.72872	0.00193088	0.00391898	no	-1.72872	0.00391898	1	3	human
P24941	CDK2	cyclin dependent kinase 2	SHLP2-APEX	-1.73142	0.00206123	0.00413813	no	-1.73142	0.00413813	3	3	human
P04843	RPN1	ribophorin I	SHLP2-APEX	-1.73343	0.00542495	0.00939208	no	-1.73343	0.00939208	3	3	human
P50914	RPL14	ribosomal protein L14	SHLP2-APEX	-1.73417	0.000111781	0.000416699	no	-1.73417	0.000416699	3	3	human
Q9Y6M1	IGF2BP2	insulin like growth factor 2 mRNA binding protein 2	SHLP2-APEX	-1.73512	0.00763845	0.0127101	no	-1.73512	0.0127101	3	3	human
Q8IZ69	TRMT2A	tRNA methyltransferase 2 homolog A	SHLP2-APEX	-1.73726	1.54958e-05	8.42698e-05	no	-1.73726	8.42698e-05	3	3	human
Q69YL0	Q69YL0	NA	SHLP2-APEX	-1.73746	0.0308516	0.0430851	no	-1.73746	0.0430851	2	1	human
P84098	RPL19	ribosomal protein L19	SHLP2-APEX	-1.74164	0.00368991	0.00679546	no	-1.74164	0.00679546	3	3	human
Q7Z5K2	WAPL	WAPL cohesin release factor	SHLP2-APEX	-1.75569	0.000689253	0.00170151	no	-1.75569	0.00170151	1	3	human
P0DN79	CBS	cystathionine beta-synthase	SHLP2-APEX	-1.76234	0.00162954	0.0034092	no	-1.76234	0.0034092	2	3	human
Q5JWF2	GNAS	GNAS complex locus	SHLP2-APEX	-1.7638	0.000237595	0.000732378	no	-1.7638	0.000732378	3	3	human
P05166	PCCB	propionyl-CoA carboxylase subunit beta	SHLP2-APEX	-1.76425	6.07048e-06	3.96619e-05	no	-1.76425	3.96619e-05	3	3	human
Q53H12	AGK	acylglycerol kinase	SHLP2-APEX	-1.76885	0.00197511	0.00398253	no	-1.76885	0.00398253	3	2	human
Q12792	TWF1	twinfilin actin binding protein 1	SHLP2-APEX	-1.77092	0.000854994	0.00203722	no	-1.77092	0.00203722	3	3	human
P11387	TOP1	DNA topoisomerase I	SHLP2-APEX	-1.77411	0.0158707	0.0238655	no	-1.77411	0.0238655	3	3	human
P35610	SOAT1	sterol O-acyltransferase 1	SHLP2-APEX	-1.77551	0.0104478	0.0166248	no	-1.77551	0.0166248	1	3	human
O95347	SMC2	structural maintenance of chromosomes 2	SHLP2-APEX	-1.77804	1.42625e-05	7.8956e-05	no	-1.77804	7.8956e-05	3	3	human
Q86Y56	DNAAF5	dynein axonemal assembly factor 5	SHLP2-APEX	-1.16686	0.0775137	0.0995227	no	-1.16686	0.0995227	3	3	human
O00763	ACACB	acetyl-CoA carboxylase beta	SHLP2-APEX	-1.77939	0.00060772	0.00154047	no	-1.77939	0.00154047	3	3	human
P29016	CD1B	CD1b molecule	SHLP2-APEX	-1.77985	4.2912e-06	3.0284e-05	no	-1.77985	3.0284e-05	3	3	human
O00303	EIF3F	eukaryotic translation initiation factor 3 subunit F	SHLP2-APEX	-1.7821	0.0104809	0.0166345	no	-1.7821	0.0166345	3	3	human
Q86XN8	MEX3D	mex-3 RNA binding family member D	SHLP2-APEX	-0.310249	0.684891	0.713444	no	-0.310249	0.713444	1	3	human
Q8NFW8	CMAS	cytidine monophosphate N-acetylneuraminic acid synthetase	SHLP2-APEX	-1.78713	0.0273172	0.0386674	no	-1.78713	0.0386674	1	3	human
Q86XI2	NCAPG2	non-SMC condensin II complex subunit G2	SHLP2-APEX	-0.867622	0.263589	0.299371	no	-0.867622	0.299371	2	3	human
P36578	RPL4	ribosomal protein L4	SHLP2-APEX	-1.78902	0.000380673	0.00105211	no	-1.78902	0.00105211	3	3	human
Q9Y263	PLAA	phospholipase A2 activating protein	SHLP2-APEX	-1.79768	0.0325915	0.0451061	no	-1.79768	0.0451061	2	3	human
Q03252	LMNB2	lamin B2	SHLP2-APEX	-1.79805	0.00589988	0.010129	no	-1.79805	0.010129	3	3	human
Q9P2J5	LARS1	leucyl-tRNA synthetase 1	SHLP2-APEX	-1.80443	0.00211582	0.00423852	no	-1.80443	0.00423852	3	3	human
Q92878	RAD50	RAD50 double strand break repair protein	SHLP2-APEX	-1.80555	2.25712e-06	1.80667e-05	no	-1.80555	1.80667e-05	3	3	human
P35249	RFC4	replication factor C subunit 4	SHLP2-APEX	-1.80733	0.000320167	0.000932267	no	-1.80733	0.000932267	1	3	human
Q9NWB1	RBFOX1	RNA binding fox-1 homolog 1	SHLP2-APEX	-1.80781	0.0255213	0.036383	no	-1.80781	0.036383	1	3	human
Q15758	SLC1A5	solute carrier family 1 member 5	SHLP2-APEX	-1.81367	0.00743725	0.0124223	no	-1.81367	0.0124223	3	3	human
Q15907	RAB11B	RAB11B, member RAS oncogene family	SHLP2-APEX	-1.81804	0.0299254	0.0419501	no	-1.81804	0.0419501	3	3	human
P06702	S100A9	S100 calcium binding protein A9	SHLP2-APEX	#NAME?	NA	0	yes	-1.81935	0.0333773	0	2	human
Q13151	HNRNPA0	heterogeneous nuclear ribonucleoprotein A0	SHLP2-APEX	-1.82033	0.00305957	0.0057726	no	-1.82033	0.0057726	3	3	human
Q13501	SQSTM1	sequestosome 1	SHLP2-APEX	-1.82341	0.000207794	0.000659026	no	-1.82341	0.000659026	3	3	human
O14908	GIPC1	GIPC PDZ domain containing family member 1	SHLP2-APEX	-1.83339	0.00692027	0.0116535	no	-1.83339	0.0116535	2	3	human
P11216	PYGB	glycogen phosphorylase B	SHLP2-APEX	-1.83358	0.0217219	0.0315753	no	-1.83358	0.0315753	1	3	human
Q86VI3	IQGAP3	IQ motif containing GTPase activating protein 3	SHLP2-APEX	-0.775681	0.0795825	0.101903	no	-0.775681	0.101903	2	3	human
Q9H269	VPS16	VPS16 core subunit of CORVET and HOPS complexes	SHLP2-APEX	-1.84177	2.37089e-05	0.000118802	no	-1.84177	0.000118802	3	3	human
O94901	SUN1	Sad1 and UNC84 domain containing 1	SHLP2-APEX	-1.84474	0.0124847	0.0193335	no	-1.84474	0.0193335	3	3	human
P42345	MTOR	mechanistic target of rapamycin kinase	SHLP2-APEX	-1.84558	9.22017e-07	8.83321e-06	no	-1.84558	8.83321e-06	3	3	human
P50851	LRBA	LPS responsive beige-like anchor protein	SHLP2-APEX	-1.84699	0.00322948	0.00604996	no	-1.84699	0.00604996	2	3	human
Q9Y478	PRKAB1	protein kinase AMP-activated non-catalytic subunit beta 1	SHLP2-APEX	-1.85254	0.000336028	0.00096179	no	-1.85254	0.00096179	3	3	human
P52948	NUP98	nucleoporin 98	SHLP2-APEX	-1.8527	0.0100809	0.0160963	no	-1.8527	0.0160963	1	3	human
O00154	ACOT7	acyl-CoA thioesterase 7	SHLP2-APEX	-1.85572	0.000328692	0.000950835	no	-1.85572	0.000950835	3	3	human
Q86UY6	NAA40	N(alpha)-acetyltransferase 40, NatD catalytic subunit	SHLP2-APEX	-0.967631	0.0977414	0.122193	no	-0.967631	0.122193	2	2	human
Q07065	CKAP4	cytoskeleton associated protein 4	SHLP2-APEX	-1.85624	0.00537442	0.00932205	no	-1.85624	0.00932205	3	3	human
Q6ZVD8	PHLPP2	PH domain and leucine rich repeat protein phosphatase 2	SHLP2-APEX	-1.85825	0.00162354	0.00340354	no	-1.85825	0.00340354	2	3	human
Q9NRG9	AAAS	aladin WD repeat nucleoporin	SHLP2-APEX	-1.85902	0.000105119	0.000394248	no	-1.85902	0.000394248	3	3	human
O14976	GAK	cyclin G associated kinase	SHLP2-APEX	-1.86057	0.00831084	0.0136109	no	-1.86057	0.0136109	1	3	human
Q6P996	PDXDC1	pyridoxal dependent decarboxylase domain containing 1	SHLP2-APEX	-1.8607	0.00873711	0.0142209	no	-1.8607	0.0142209	3	3	human
Q14192	FHL2	four and a half LIM domains 2	SHLP2-APEX	-1.86091	1.41595e-05	7.88582e-05	no	-1.86091	7.88582e-05	3	3	human
Q14683	SMC1A	structural maintenance of chromosomes 1A	SHLP2-APEX	-1.86535	0.000406538	0.00110542	no	-1.86535	0.00110542	3	3	human
Q9NR50	EIF2B3	eukaryotic translation initiation factor 2B subunit gamma	SHLP2-APEX	-1.86952	0.000371976	0.00103582	no	-1.86952	0.00103582	3	3	human
O00410	IPO5	importin 5	SHLP2-APEX	-1.88016	0.00240572	0.00472708	no	-1.88016	0.00472708	3	3	human
P33981	TTK	TTK protein kinase	SHLP2-APEX	-1.88606	0.00210916	0.00422976	no	-1.88606	0.00422976	3	3	human
Q96EK5	KIFBP	kinesin family binding protein	SHLP2-APEX	-1.88762	0.00996534	0.0159532	no	-1.88762	0.0159532	3	3	human
Q14204	DYNC1H1	dynein cytoplasmic 1 heavy chain 1	SHLP2-APEX	-1.8909	0.000251148	0.00076503	no	-1.8909	0.00076503	3	3	human
Q8TCY9	URGCP	upregulator of cell proliferation	SHLP2-APEX	#NAME?	NA	0	yes	-1.89186	0.0443208	0	2	human
Q9UGV2	NDRG3	NDRG family member 3	SHLP2-APEX	-1.89235	0.015538	0.0234147	no	-1.89235	0.0234147	1	3	human
Q9UQE7	SMC3	structural maintenance of chromosomes 3	SHLP2-APEX	-1.8947	0.00111139	0.00250979	no	-1.8947	0.00250979	3	3	human
Q92974	ARHGEF2	Rho/Rac guanine nucleotide exchange factor 2	SHLP2-APEX	-1.89919	4.77363e-06	3.33073e-05	no	-1.89919	3.33073e-05	3	3	human
P20020	ATP2B1	ATPase plasma membrane Ca2+ transporting 1	SHLP2-APEX	-1.89991	0.000117287	0.000432862	no	-1.89991	0.000432862	3	3	human
Q96A65	EXOC4	exocyst complex component 4	SHLP2-APEX	-1.90083	0.000169634	0.000565141	no	-1.90083	0.000565141	3	3	human
P43490	NAMPT	nicotinamide phosphoribosyltransferase	SHLP2-APEX	-1.90242	0.00012719	0.000455764	no	-1.90242	0.000455764	3	3	human
Q9H3N1	TMX1	thioredoxin related transmembrane protein 1	SHLP2-APEX	-1.9032	0.00413539	0.00748173	no	-1.9032	0.00748173	2	3	human
Q01780	EXOSC10	exosome component 10	SHLP2-APEX	-1.90334	0.0104774	0.0166345	no	-1.90334	0.0166345	1	3	human
P30519	HMOX2	heme oxygenase 2	SHLP2-APEX	-1.90396	0.0124334	0.0192702	no	-1.90396	0.0192702	1	3	human
P60866	RPS20	ribosomal protein S20	SHLP2-APEX	-1.90747	0.00777201	0.0128652	no	-1.90747	0.0128652	3	3	human
P43246	MSH2	mutS homolog 2	SHLP2-APEX	-1.90938	1.20055e-05	6.82649e-05	no	-1.90938	6.82649e-05	3	3	human
Q9BTE6	AARSD1	alanyl-tRNA synthetase domain containing 1	SHLP2-APEX	-1.90942	0.00496347	0.00873211	no	-1.90942	0.00873211	2	3	human
P55060	CSE1L	chromosome segregation 1 like	SHLP2-APEX	-1.91213	0.00217371	0.00434506	no	-1.91213	0.00434506	3	3	human
Q7Z7L7	ZER1	zyg-11 related cell cycle regulator	SHLP2-APEX	0.884786	0.0945023	0.118384	no	0.884786	0.118384	2	1	human
Q86UP2	KTN1	kinectin 1	SHLP2-APEX	-1.91583	0.000907748	0.00213812	no	-1.91583	0.00213812	2	3	human
Q96RQ3	MCCC1	methylcrotonoyl-CoA carboxylase 1	SHLP2-APEX	-1.91897	2.19298e-07	2.79643e-06	no	-1.91897	2.79643e-06	3	3	human
Q8TEX9	IPO4	importin 4	SHLP2-APEX	-1.9212	0.0027367	0.005271	no	-1.9212	0.005271	3	3	human
Q68EM7	ARHGAP17	Rho GTPase activating protein 17	SHLP2-APEX	-1.92319	0.00652895	0.0110651	no	-1.92319	0.0110651	1	3	human
A3KN83	SBNO1	strawberry notch homolog 1	SHLP2-APEX	-1.92388	9.02946e-05	0.000346379	no	-1.92388	0.000346379	2	3	human
Q9HCE1	MOV10	Mov10 RISC complex RNA helicase	SHLP2-APEX	-1.92539	0.00270057	0.00520683	no	-1.92539	0.00520683	3	3	human
P45880	VDAC2	voltage dependent anion channel 2	SHLP2-APEX	-1.93262	0.00227795	0.00451439	no	-1.93262	0.00451439	3	3	human
Q01813	PFKP	phosphofructokinase, platelet	SHLP2-APEX	-1.93304	7.50811e-05	0.000298548	no	-1.93304	0.000298548	3	3	human
Q15645	TRIP13	thyroid hormone receptor interactor 13	SHLP2-APEX	-1.93397	5.64802e-05	0.000237345	no	-1.93397	0.000237345	3	3	human
P07237	P4HB	prolyl 4-hydroxylase subunit beta	SHLP2-APEX	-1.94442	0.0336637	0.0464162	no	-1.94442	0.0464162	3	3	human
P17812	CTPS1	CTP synthase 1	SHLP2-APEX	-1.94557	0.000174016	0.000576622	no	-1.94557	0.000576622	3	3	human
P05023	ATP1A1	ATPase Na+/K+ transporting subunit alpha 1	SHLP2-APEX	-1.94906	0.000453269	0.00120937	no	-1.94906	0.00120937	3	3	human
Q9UEW8	STK39	serine/threonine kinase 39	SHLP2-APEX	-1.95405	8.70785e-05	0.000336134	no	-1.95405	0.000336134	3	3	human
Q00839	HNRNPU	heterogeneous nuclear ribonucleoprotein U	SHLP2-APEX	-1.95505	2.62931e-06	2.05131e-05	no	-1.95505	2.05131e-05	3	3	human
P10412	H1-4	H1.4 linker histone, cluster member	SHLP2-APEX	-1.9563	0.00146238	0.00312956	no	-1.9563	0.00312956	3	3	human
P05165	PCCA	propionyl-CoA carboxylase subunit alpha	SHLP2-APEX	-1.96603	1.78256e-08	4.11008e-07	no	-1.96603	4.11008e-07	3	3	human
P14868	DARS1	aspartyl-tRNA synthetase 1	SHLP2-APEX	-1.96702	0.00178632	0.0036699	no	-1.96702	0.0036699	3	3	human
P02786	TFRC	transferrin receptor	SHLP2-APEX	-1.96806	0.0227968	0.0328793	no	-1.96806	0.0328793	1	3	human
Q9NP72	RAB18	RAB18, member RAS oncogene family	SHLP2-APEX	-1.97364	0.0032593	0.00609964	no	-1.97364	0.00609964	2	3	human
O60763	USO1	USO1 vesicle transport factor	SHLP2-APEX	-1.97909	4.79475e-05	0.000211587	no	-1.97909	0.000211587	3	3	human
O00429	DNM1L	dynamin 1 like	SHLP2-APEX	-1.97998	0.00219633	0.0043761	no	-1.97998	0.0043761	3	3	human
P54709	ATP1B3	ATPase Na+/K+ transporting subunit beta 3	SHLP2-APEX	-1.98538	0.000750061	0.00182228	no	-1.98538	0.00182228	3	3	human
Q9UMX5	NENF	neudesin neurotrophic factor	SHLP2-APEX	-1.98563	0.00164788	0.0034351	no	-1.98563	0.0034351	3	3	human
Q8WXD5	GEMIN6	gem nuclear organelle associated protein 6	SHLP2-APEX	-1.98855	0.0105746	0.0167688	no	-1.98855	0.0167688	1	3	human
Q2TAZ0	ATG2A	autophagy related 2A	SHLP2-APEX	#NAME?	NA	0	yes	-1.99027	0.0422124	0	2	human
O15269	SPTLC1	serine palmitoyltransferase long chain base subunit 1	SHLP2-APEX	-1.99109	0.00444645	0.00794347	no	-1.99109	0.00794347	3	3	human
Q12789	GTF3C1	general transcription factor IIIC subunit 1	SHLP2-APEX	-1.99116	0.000234936	0.000728854	no	-1.99116	0.000728854	3	3	human
P43378	PTPN9	protein tyrosine phosphatase non-receptor type 9	SHLP2-APEX	-1.99283	0.000602857	0.00153326	no	-1.99283	0.00153326	3	3	human
P62333	PSMC6	proteasome 26S subunit, ATPase 6	SHLP2-APEX	-1.99345	0.00322143	0.00604099	no	-1.99345	0.00604099	3	3	human
Q14149	MORC3	MORC family CW-type zinc finger 3	SHLP2-APEX	-2.00263	0.0100492	0.0160596	no	-2.00263	0.0160596	1	3	human
Q7Z3J2	VPS35L	VPS35 endosomal protein sorting factor like	SHLP2-APEX	-0.214901	0.700315	0.726645	no	-0.214901	0.726645	1	3	human
Q14738	PPP2R5D	protein phosphatase 2 regulatory subunit B'delta	SHLP2-APEX	-2.02064	0.00143488	0.00309579	no	-2.02064	0.00309579	3	3	human
P62195	PSMC5	proteasome 26S subunit, ATPase 5	SHLP2-APEX	-2.02071	0.000328486	0.000950835	no	-2.02071	0.000950835	3	3	human
P19367	HK1	hexokinase 1	SHLP2-APEX	-2.02276	0.0338074	0.0465797	no	-2.02276	0.0465797	1	3	human
Q8IWA4	MFN1	mitofusin 1	SHLP2-APEX	-2.02362	0.00243157	0.00476459	no	-2.02362	0.00476459	3	2	human
Q29RF7	PDS5A	PDS5 cohesin associated factor A	SHLP2-APEX	-2.02395	0.000148571	0.000508719	no	-2.02395	0.000508719	3	3	human
Q8IX01	SUGP2	SURP and G-patch domain containing 2	SHLP2-APEX	-2.03243	1.67263e-05	9.01662e-05	no	-2.03243	9.01662e-05	3	3	human
O60216	RAD21	RAD21 cohesin complex component	SHLP2-APEX	-2.03482	0.00263732	0.00509552	no	-2.03482	0.00509552	3	3	human
O76071	CIAO1	cytosolic iron-sulfur assembly component 1	SHLP2-APEX	-2.03539	0.00106402	0.0024199	no	-2.03539	0.0024199	3	3	human
P47914	RPL29	ribosomal protein L29	SHLP2-APEX	-2.03594	0.0351695	0.0483483	no	-2.03594	0.0483483	1	3	human
Q15477	SKIV2L	Ski2 like RNA helicase	SHLP2-APEX	-2.04003	1.91392e-05	9.85747e-05	no	-2.04003	9.85747e-05	3	3	human
Q15003	NCAPH	non-SMC condensin I complex subunit H	SHLP2-APEX	-2.04025	4.15287e-06	2.96473e-05	no	-2.04025	2.96473e-05	3	3	human
Q9BZF1	OSBPL8	oxysterol binding protein like 8	SHLP2-APEX	-2.04231	5.13105e-05	0.000220635	no	-2.04231	0.000220635	3	3	human
Q96SW2	CRBN	cereblon	SHLP2-APEX	-2.05274	0.00146458	0.00313065	no	-2.05274	0.00313065	3	3	human
P19338	NCL	nucleolin	SHLP2-APEX	-2.05568	0.00373362	0.00685548	no	-2.05568	0.00685548	3	3	human
O43169	CYB5B	cytochrome b5 type B	SHLP2-APEX	-2.05603	0.00438227	0.00785918	no	-2.05603	0.00785918	2	3	human
Q9Y3B4	SF3B6	splicing factor 3b subunit 6	SHLP2-APEX	-2.05954	0.0040357	0.0073157	no	-2.05954	0.0073157	3	3	human
P11021	HSPA5	heat shock protein family A (Hsp70) member 5	SHLP2-APEX	-2.06	2.30044e-05	0.000116216	no	-2.06	0.000116216	3	3	human
Q5SNT2	TMEM201	transmembrane protein 201	SHLP2-APEX	-2.0602	0.00425749	0.00767262	no	-2.0602	0.00767262	3	3	human
Q9P2S5	WRAP73	WD repeat containing, antisense to TP73	SHLP2-APEX	#NAME?	NA	0	yes	-2.06369	0.0409225	0	2	human
Q8WVY7	UBLCP1	ubiquitin like domain containing CTD phosphatase 1	SHLP2-APEX	-2.06595	0.00184278	0.00376082	no	-2.06595	0.00376082	2	3	human
Q7L1Q6	BZW1	basic leucine zipper and W2 domains 1	SHLP2-APEX	-1.78469	0.0410682	0.0557118	no	-1.78469	0.0557118	1	3	human
Q9H3U1	UNC45A	unc-45 myosin chaperone A	SHLP2-APEX	-2.07295	0.000172834	0.000574766	no	-2.07295	0.000574766	3	3	human
P28340	POLD1	DNA polymerase delta 1, catalytic subunit	SHLP2-APEX	-2.07508	0.000138508	0.000483212	no	-2.07508	0.000483212	3	3	human
P30101	PDIA3	protein disulfide isomerase family A member 3	SHLP2-APEX	-2.0753	0.0053151	0.00923649	no	-2.0753	0.00923649	3	3	human
Q9UIG0	BAZ1B	bromodomain adjacent to zinc finger domain 1B	SHLP2-APEX	-2.08206	7.94934e-06	4.96566e-05	no	-2.08206	4.96566e-05	3	3	human
Q7KZI7	MARK2	microtubule affinity regulating kinase 2	SHLP2-APEX	-0.466902	0.599894	0.633469	no	-0.466902	0.633469	1	2	human
P01893	P01893	NA	SHLP2-APEX	-2.08328	0.00249572	0.00486716	no	-2.08328	0.00486716	3	3	human
Q71UM5	RPS27L	ribosomal protein S27 like	SHLP2-APEX	-0.384101	0.705765	0.73107	no	-0.384101	0.73107	3	3	human
Q71UI9	H2AZ2	H2A.Z variant histone 2	SHLP2-APEX	1.15947	0.0392876	0.053611	no	1.15947	0.053611	2	3	human
Q71U36	TUBA1A	tubulin alpha 1a	SHLP2-APEX	-0.770664	0.256574	0.292122	no	-0.770664	0.292122	3	3	human
Q9UJX3	ANAPC7	anaphase promoting complex subunit 7	SHLP2-APEX	-2.08571	2.76102e-05	0.000134345	no	-2.08571	0.000134345	3	3	human
Q71DI3	H3C14	H3 clustered histone 14	SHLP2-APEX	-1.27623	0.434236	0.470359	no	-1.27623	0.470359	3	3	human
Q9Y3E5	PTRH2	peptidyl-tRNA hydrolase 2	SHLP2-APEX	-2.08748	0.00522289	0.00910191	no	-2.08748	0.00910191	2	3	human
P62979	RPS27A	ribosomal protein S27a	SHLP2-APEX	-2.09268	0.00102212	0.00235648	no	-2.09268	0.00235648	3	3	human
P19388	POLR2E	RNA polymerase II subunit E	SHLP2-APEX	-2.09414	0.00532151	0.00923894	no	-2.09414	0.00923894	3	3	human
Q8N3C0	ASCC3	activating signal cointegrator 1 complex subunit 3	SHLP2-APEX	-2.09475	0.00141768	0.00306772	no	-2.09475	0.00306772	1	3	human
Q6ZXV5	TMTC3	transmembrane O-mannosyltransferase targeting cadherins 3	SHLP2-APEX	0.0230336	0.915308	0.922794	no	0.0230336	0.922794	2	1	human
Q8WUH6	TMEM263	transmembrane protein 263	SHLP2-APEX	-2.09494	0.00501086	0.00878207	no	-2.09494	0.00878207	3	3	human
P58107	EPPK1	epiplakin 1	SHLP2-APEX	-2.09707	0.00105566	0.00240914	no	-2.09707	0.00240914	3	3	human
Q8IUR0	TRAPPC5	trafficking protein particle complex 5	SHLP2-APEX	-2.09934	0.01465	0.022185	no	-2.09934	0.022185	3	3	human
Q9H0D6	XRN2	5'-3' exoribonuclease 2	SHLP2-APEX	-2.1031	1.18919e-05	6.78644e-05	no	-2.1031	6.78644e-05	3	3	human
O60678	PRMT3	protein arginine methyltransferase 3	SHLP2-APEX	-2.1041	0.0319724	0.0443156	no	-2.1041	0.0443156	3	3	human
Q14699	RFTN1	raftlin, lipid raft linker 1	SHLP2-APEX	-2.10436	0.0260911	0.0370526	no	-2.10436	0.0370526	2	3	human
Q16186	ADRM1	adhesion regulating molecule 1	SHLP2-APEX	-2.10585	0.000335598	0.00096179	no	-2.10585	0.00096179	3	3	human
Q9GZR7	DDX24	DEAD-box helicase 24	SHLP2-APEX	-2.10962	0.000355409	0.000998709	no	-2.10962	0.000998709	3	3	human
Q7Z7L1	SLFN11	schlafen family member 11	SHLP2-APEX	-2.1122	0.000108816	0.000406465	no	-2.1122	0.000406465	3	3	human
Q6YHU6	THADA	THADA armadillo repeat containing	SHLP2-APEX	-1.62475	0.0453932	0.0612195	no	-1.62475	0.0612195	1	3	human
A6NHR9	SMCHD1	structural maintenance of chromosomes flexible hinge domain containing 1	SHLP2-APEX	-2.11576	0.0309989	0.0432582	no	-2.11576	0.0432582	2	3	human
P31751	AKT2	AKT serine/threonine kinase 2	SHLP2-APEX	-2.11583	0.00112659	0.00254031	no	-2.11583	0.00254031	3	3	human
O43264	ZW10	zw10 kinetochore protein	SHLP2-APEX	-2.11704	0.00259684	0.00502255	no	-2.11704	0.00502255	3	3	human
P56937	HSD17B7	hydroxysteroid 17-beta dehydrogenase 7	SHLP2-APEX	-2.11734	0.0133681	0.0204371	no	-2.11734	0.0204371	2	3	human
Q9BX63	BRIP1	BRCA1 interacting protein C-terminal helicase 1	SHLP2-APEX	#NAME?	NA	0	yes	-2.11735	0.0472472	0	2	human
P33992	MCM5	minichromosome maintenance complex component 5	SHLP2-APEX	-2.11806	0.00343513	0.00637067	no	-2.11806	0.00637067	3	3	human
Q12907	LMAN2	lectin, mannose binding 2	SHLP2-APEX	-2.11977	0.000969302	0.00225156	no	-2.11977	0.00225156	2	3	human
Q9Y2R4	DDX52	DExD-box helicase 52	SHLP2-APEX	-2.12076	1.182e-05	6.76631e-05	no	-2.12076	6.76631e-05	3	3	human
Q6UXN9	WDR82	WD repeat domain 82	SHLP2-APEX	-1.75859	0.0547704	0.0725433	no	-1.75859	0.0725433	2	3	human
P51617	IRAK1	interleukin 1 receptor associated kinase 1	SHLP2-APEX	-2.12661	0.000231357	0.000718956	no	-2.12661	0.000718956	3	3	human
O43854	EDIL3	EGF like repeats and discoidin domains 3	SHLP2-APEX	-2.12885	0.0238754	0.0343279	no	-2.12885	0.0343279	2	3	human
Q5BKZ1	ZNF326	zinc finger protein 326	SHLP2-APEX	-2.13224	0.000113482	0.000421663	no	-2.13224	0.000421663	3	3	human
P04637	TP53	tumor protein p53	SHLP2-APEX	-2.13911	0.0103059	0.0164414	no	-2.13911	0.0164414	3	3	human
P60842	EIF4A1	eukaryotic translation initiation factor 4A1	SHLP2-APEX	-2.14167	0.000583676	0.00149063	no	-2.14167	0.00149063	3	3	human
Q9HAD4	WDR41	WD repeat domain 41	SHLP2-APEX	-2.14253	1.21029e-06	1.09697e-05	no	-2.14253	1.09697e-05	3	3	human
P11532	DMD	dystrophin	SHLP2-APEX	-2.14256	0.00144761	0.00311598	no	-2.14256	0.00311598	1	3	human
P62314	SNRPD1	small nuclear ribonucleoprotein D1 polypeptide	SHLP2-APEX	-2.14529	0.000128858	0.000460849	no	-2.14529	0.000460849	3	3	human
Q9NTJ3	SMC4	structural maintenance of chromosomes 4	SHLP2-APEX	-2.14832	0.000126285	0.000453463	no	-2.14832	0.000453463	3	3	human
O43852	CALU	calumenin	SHLP2-APEX	-2.15331	0.00161848	0.00339678	no	-2.15331	0.00339678	3	3	human
P57678	GEMIN4	gem nuclear organelle associated protein 4	SHLP2-APEX	-2.15666	0.0244542	0.0350668	no	-2.15666	0.0350668	1	3	human
Q69YN2	CWF19L1	CWF19 like cell cycle control factor 1	SHLP2-APEX	-2.16303	0.00871767	0.0142017	no	-2.16303	0.0142017	2	3	human
Q8IYI6	EXOC8	exocyst complex component 8	SHLP2-APEX	-2.16376	0.00191482	0.00389067	no	-2.16376	0.00389067	1	3	human
P43487	RANBP1	RAN binding protein 1	SHLP2-APEX	-2.17294	0.0156485	0.023562	no	-2.17294	0.023562	3	3	human
Q7Z3U7	MON2	MON2 homolog, regulator of endosome-to-Golgi trafficking	SHLP2-APEX	-2.1781	0.000123759	0.00044781	no	-2.1781	0.00044781	3	3	human
Q9BXW9	FANCD2	FA complementation group D2	SHLP2-APEX	-2.17844	2.3862e-06	1.8936e-05	no	-2.17844	1.8936e-05	3	3	human
Q13616	CUL1	cullin 1	SHLP2-APEX	-2.18014	0.000693873	0.00170835	no	-2.18014	0.00170835	3	3	human
Q9Y3R0	GRIP1	glutamate receptor interacting protein 1	SHLP2-APEX	-2.18457	1.79256e-05	9.52426e-05	no	-2.18457	9.52426e-05	1	3	human
P49458	SRP9	signal recognition particle 9	SHLP2-APEX	-2.18571	0.000981269	0.00227364	no	-2.18571	0.00227364	3	3	human
O95399	UTS2	urotensin 2	SHLP2-APEX	-2.1871	0.000355212	0.000998709	no	-2.1871	0.000998709	3	3	human
Q13155	AIMP2	aminoacyl tRNA synthetase complex interacting multifunctional protein 2	SHLP2-APEX	-2.1872	0.000284132	0.000848725	no	-2.1872	0.000848725	3	3	human
P20042	EIF2S2	eukaryotic translation initiation factor 2 subunit beta	SHLP2-APEX	-2.18789	0.00663039	0.0112165	no	-2.18789	0.0112165	2	3	human
Q13015	MLLT11	MLLT11 transcription factor 7 cofactor	SHLP2-APEX	-2.19032	0.00568371	0.00981249	no	-2.19032	0.00981249	3	3	human
Q15345	LRRC41	leucine rich repeat containing 41	SHLP2-APEX	-2.19815	0.00138307	0.00301213	no	-2.19815	0.00301213	3	3	human
Q09161	NCBP1	nuclear cap binding protein subunit 1	SHLP2-APEX	-2.19972	0.0177015	0.0262892	no	-2.19972	0.0262892	1	3	human
P19784	CSNK2A2	casein kinase 2 alpha 2	SHLP2-APEX	-2.20264	0.00417984	0.00754739	no	-2.20264	0.00754739	2	3	human
P61421	ATP6V0D1	ATPase H+ transporting V0 subunit d1	SHLP2-APEX	-2.20346	0.00961641	0.015529	no	-2.20346	0.015529	1	3	human
Q9Y6G9	DYNC1LI1	dynein cytoplasmic 1 light intermediate chain 1	SHLP2-APEX	-2.20637	0.00280493	0.0053633	no	-2.20637	0.0053633	3	3	human
Q9NZL4	HSPBP1	HSPA (Hsp70) binding protein 1	SHLP2-APEX	-2.20916	0.0010926	0.00247576	no	-2.20916	0.00247576	2	3	human
P62070	RRAS2	RAS related 2	SHLP2-APEX	-2.21993	0.0342826	0.0471992	no	-2.21993	0.0471992	1	3	human
P51532	SMARCA4	SWI/SNF related, matrix associated, actin dependent regulator of chromatin, subfamily a, member 4	SHLP2-APEX	-2.22282	0.00504039	0.00880877	no	-2.22282	0.00880877	2	3	human
Q9NRZ9	HELLS	helicase, lymphoid specific	SHLP2-APEX	-2.22436	4.17769e-05	0.000190619	no	-2.22436	0.000190619	3	3	human
Q8WXH0	SYNE2	spectrin repeat containing nuclear envelope protein 2	SHLP2-APEX	-2.23046	0.00122082	0.00270187	no	-2.23046	0.00270187	3	3	human
Q6P4A7	SFXN4	sideroflexin 4	SHLP2-APEX	0.316868	0.155644	0.185669	no	0.316868	0.185669	3	3	human
O95782	AP2A1	adaptor related protein complex 2 subunit alpha 1	SHLP2-APEX	-2.23329	0.00320699	0.00602003	no	-2.23329	0.00602003	3	3	human
P11142	HSPA8	heat shock protein family A (Hsp70) member 8	SHLP2-APEX	-2.23465	0.000157542	0.000533507	no	-2.23465	0.000533507	3	3	human
Q6P3W7	SCYL2	SCY1 like pseudokinase 2	SHLP2-APEX	0.0826906	0.912599	0.920565	no	0.0826906	0.920565	1	3	human
Q9GZS3	WDR61	WD repeat domain 61	SHLP2-APEX	-2.23562	0.00171871	0.00354749	no	-2.23562	0.00354749	1	3	human
P25789	PSMA4	proteasome 20S subunit alpha 4	SHLP2-APEX	-2.23617	0.00829613	0.0135989	no	-2.23617	0.0135989	3	3	human
Q9BQ67	GRWD1	glutamate rich WD repeat containing 1	SHLP2-APEX	-2.23648	4.52383e-05	0.000202043	no	-2.23648	0.000202043	3	3	human
Q14258	TRIM25	tripartite motif containing 25	SHLP2-APEX	-2.23863	6.54613e-05	0.000267192	no	-2.23863	0.000267192	3	3	human
P28370	SMARCA1	SWI/SNF related, matrix associated, actin dependent regulator of chromatin, subfamily a, member 1	SHLP2-APEX	-2.24033	0.000548022	0.00141719	no	-2.24033	0.00141719	2	3	human
P21359	NF1	neurofibromin 1	SHLP2-APEX	-2.24288	0.00435112	0.00782609	no	-2.24288	0.00782609	1	3	human
P84103	SRSF3	serine and arginine rich splicing factor 3	SHLP2-APEX	-2.24311	0.0219941	0.0318708	no	-2.24311	0.0318708	3	3	human
Q9Y383	LUC7L2	LUC7 like 2, pre-mRNA splicing factor	SHLP2-APEX	-2.24331	0.0179107	0.0265573	no	-2.24331	0.0265573	2	3	human
Q13131	PRKAA1	protein kinase AMP-activated catalytic subunit alpha 1	SHLP2-APEX	-2.25105	0.00130999	0.00286986	no	-2.25105	0.00286986	3	3	human
P00387	CYB5R3	cytochrome b5 reductase 3	SHLP2-APEX	-2.25274	8.08553e-05	0.000315404	no	-2.25274	0.000315404	3	3	human
P26368	U2AF2	U2 small nuclear RNA auxiliary factor 2	SHLP2-APEX	-2.25277	0.0176787	0.0262765	no	-2.25277	0.0262765	3	3	human
Q9UNE7	STUB1	STIP1 homology and U-box containing protein 1	SHLP2-APEX	-2.2541	0.00442918	0.00792027	no	-2.2541	0.00792027	1	3	human
P13667	PDIA4	protein disulfide isomerase family A member 4	SHLP2-APEX	-2.25488	0.0155219	0.0234094	no	-2.25488	0.0234094	2	3	human
Q9Y5Y2	NUBP2	nucleotide binding protein 2	SHLP2-APEX	-2.25784	0.0208668	0.0304761	no	-2.25784	0.0304761	3	3	human
Q96T76	MMS19	MMS19 homolog, cytosolic iron-sulfur assembly component	SHLP2-APEX	-2.25823	0.000196991	0.000633454	no	-2.25823	0.000633454	3	3	human
Q6P1M0	SLC27A4	solute carrier family 27 member 4	SHLP2-APEX	0.312445	0.107965	0.132819	no	0.312445	0.132819	3	3	human
Q9BYI3	FAM126A	family with sequence similarity 126 member A	SHLP2-APEX	#NAME?	NA	0	yes	-2.26489	0.0444273	0	2	human
P54652	HSPA2	heat shock protein family A (Hsp70) member 2	SHLP2-APEX	-2.26536	4.35037e-05	0.000196191	no	-2.26536	0.000196191	3	3	human
P11171	EPB41	erythrocyte membrane protein band 4.1	SHLP2-APEX	-2.26547	0.000143117	0.000494625	no	-2.26547	0.000494625	2	3	human
Q9ULH0	KIDINS220	kinase D interacting substrate 220	SHLP2-APEX	#NAME?	NA	0	yes	-2.26753	0.0202975	0	2	human
Q86YA3	ZGRF1	zinc finger GRF-type containing 1	SHLP2-APEX	-2.26916	0.000201205	0.000641522	no	-2.26916	0.000641522	3	3	human
Q8TCJ2	STT3B	STT3 oligosaccharyltransferase complex catalytic subunit B	SHLP2-APEX	-2.26951	0.00781717	0.0129053	no	-2.26951	0.0129053	2	3	human
P17066	HSPA6	heat shock protein family A (Hsp70) member 6	SHLP2-APEX	-2.27222	0.000367611	0.00102676	no	-2.27222	0.00102676	3	3	human
Q96CW5	TUBGCP3	tubulin gamma complex associated protein 3	SHLP2-APEX	-2.27346	0.000376416	0.00104194	no	-2.27346	0.00104194	3	3	human
O95573	ACSL3	acyl-CoA synthetase long chain family member 3	SHLP2-APEX	-2.27427	0.000102816	0.000387812	no	-2.27427	0.000387812	3	3	human
P42285	MTREX	Mtr4 exosome RNA helicase	SHLP2-APEX	-2.27474	0.0104448	0.0166248	no	-2.27474	0.0166248	1	3	human
P12956	XRCC6	X-ray repair cross complementing 6	SHLP2-APEX	-2.27609	0.0110114	0.0173572	no	-2.27609	0.0173572	3	3	human
P62906	RPL10A	ribosomal protein L10a	SHLP2-APEX	-2.27617	1.96532e-06	1.62669e-05	no	-2.27617	1.62669e-05	3	3	human
P27824	CANX	calnexin	SHLP2-APEX	-2.27858	0.016232	0.024381	no	-2.27858	0.024381	3	3	human
P48507	GCLM	glutamate-cysteine ligase modifier subunit	SHLP2-APEX	-2.29176	0.00737835	0.0123574	no	-2.29176	0.0123574	3	3	human
Q6NXE6	ARMC6	armadillo repeat containing 6	SHLP2-APEX	-0.578736	0.408577	0.445961	no	-0.578736	0.445961	2	3	human
Q96HY6	DDRGK1	DDRGK domain containing 1	SHLP2-APEX	#NAME?	NA	0	yes	-2.29423	0.030735	0	2	human
P27797	CALR	calreticulin	SHLP2-APEX	-2.3093	0.0204777	0.0299315	no	-2.3093	0.0299315	2	3	human
P49427	CDC34	cell division cycle 34	SHLP2-APEX	-2.30985	0.00244392	0.00477171	no	-2.30985	0.00477171	3	3	human
Q15021	NCAPD2	non-SMC condensin I complex subunit D2	SHLP2-APEX	-2.31009	0.00043939	0.00117744	no	-2.31009	0.00117744	3	3	human
P51153	RAB13	RAB13, member RAS oncogene family	SHLP2-APEX	-2.3105	0.0127212	0.0196503	no	-2.3105	0.0196503	1	3	human
P67870	CSNK2B	casein kinase 2 beta	SHLP2-APEX	-2.31259	0.00670562	0.0113334	no	-2.31259	0.0113334	2	3	human
Q6NTF9	RHBDD2	rhomboid domain containing 2	SHLP2-APEX	-0.373116	0.376509	0.414137	no	-0.373116	0.414137	2	2	human
P53999	SUB1	SUB1 regulator of transcription	SHLP2-APEX	-2.31564	0.0219471	0.0318277	no	-2.31564	0.0318277	2	3	human
O95071	UBR5	ubiquitin protein ligase E3 component n-recognin 5	SHLP2-APEX	-2.31678	0.0110271	0.0173672	no	-2.31678	0.0173672	1	3	human
Q6KC79	NIPBL	NIPBL cohesin loading factor	SHLP2-APEX	-1.15676	0.119952	0.146591	no	-1.15676	0.146591	1	3	human
P63010	AP2B1	adaptor related protein complex 2 subunit beta 1	SHLP2-APEX	-2.32451	5.09923e-05	0.000220635	no	-2.32451	0.000220635	3	3	human
P56192	MARS1	methionyl-tRNA synthetase 1	SHLP2-APEX	-2.32538	7.70712e-05	0.000305149	no	-2.32538	0.000305149	3	3	human
Q9BY77	POLDIP3	DNA polymerase delta interacting protein 3	SHLP2-APEX	-2.32595	0.00149301	0.00318406	no	-2.32595	0.00318406	2	3	human
Q10567	AP1B1	adaptor related protein complex 1 subunit beta 1	SHLP2-APEX	-2.32706	0.00062536	0.00158179	no	-2.32706	0.00158179	3	3	human
O76094	SRP72	signal recognition particle 72	SHLP2-APEX	-2.32967	0.000429108	0.00115659	no	-2.32967	0.00115659	3	3	human
O60942	RNGTT	RNA guanylyltransferase and 5'-phosphatase	SHLP2-APEX	-2.32984	0.000349596	0.000988384	no	-2.32984	0.000988384	1	3	human
Q9P265	DIP2B	disco interacting protein 2 homolog B	SHLP2-APEX	#NAME?	NA	0	yes	-2.33145	0.0218808	0	2	human
Q9NZJ0	DTL	denticleless E3 ubiquitin protein ligase homolog	SHLP2-APEX	-2.33575	0.000704579	0.00172552	no	-2.33575	0.00172552	3	3	human
P09012	SNRPA	small nuclear ribonucleoprotein polypeptide A	SHLP2-APEX	-2.33888	0.000310028	0.000909908	no	-2.33888	0.000909908	2	3	human
Q96AG4	LRRC59	leucine rich repeat containing 59	SHLP2-APEX	-2.3415	0.0130864	0.0200803	no	-2.3415	0.0200803	3	3	human
P09884	POLA1	DNA polymerase alpha 1, catalytic subunit	SHLP2-APEX	-2.34167	0.000165594	0.000554681	no	-2.34167	0.000554681	3	3	human
P84077	ARF1	ADP ribosylation factor 1	SHLP2-APEX	-2.34992	0.000132292	0.000468247	no	-2.34992	0.000468247	3	3	human
Q13546	RIPK1	receptor interacting serine/threonine kinase 1	SHLP2-APEX	-2.35279	0.0127799	0.0196916	no	-2.35279	0.0196916	1	3	human
Q96QD8	SLC38A2	solute carrier family 38 member 2	SHLP2-APEX	-2.35442	0.00523782	0.00911933	no	-2.35442	0.00911933	1	3	human
O75663	TIPRL	TOR signaling pathway regulator	SHLP2-APEX	-2.35614	0.0347918	0.0478646	no	-2.35614	0.0478646	1	3	human
Q9P289	STK26	serine/threonine kinase 26	SHLP2-APEX	-2.35664	0.000705772	0.00172615	no	-2.35664	0.00172615	3	3	human
Q96ME7	ZNF512	zinc finger protein 512	SHLP2-APEX	-2.35954	0.000490162	0.00129203	no	-2.35954	0.00129203	3	3	human
Q6DKI1	RPL7L1	ribosomal protein L7 like 1	SHLP2-APEX	-0.313408	0.267926	0.30411	no	-0.313408	0.30411	3	3	human
O43175	PHGDH	phosphoglycerate dehydrogenase	SHLP2-APEX	-2.36325	0.000219497	0.00068905	no	-2.36325	0.00068905	3	3	human
Q14061	COX17	cytochrome c oxidase copper chaperone COX17	SHLP2-APEX	-2.37141	0.00910444	0.0147797	no	-2.37141	0.0147797	2	3	human
Q8TCG1	CIP2A	cell proliferation regulating inhibitor of protein phosphatase 2A	SHLP2-APEX	-2.37402	4.6533e-05	0.000205836	no	-2.37402	0.000205836	3	3	human
Q16850	CYP51A1	cytochrome P450 family 51 subfamily A member 1	SHLP2-APEX	-2.37652	0.000161472	0.000543829	no	-2.37652	0.000543829	3	3	human
O00232	PSMD12	proteasome 26S subunit, non-ATPase 12	SHLP2-APEX	-2.37743	0.000249358	0.000760829	no	-2.37743	0.000760829	3	3	human
E9PAV3	E9PAV3	NA	SHLP2-APEX	-2.37798	0.00804149	0.0132402	no	-2.37798	0.0132402	3	3	human
Q5VZL5	ZMYM4	zinc finger MYM-type containing 4	SHLP2-APEX	-2.3784	0.0117634	0.0183704	no	-2.3784	0.0183704	3	3	human
Q66PJ3	ARL6IP4	ADP ribosylation factor like GTPase 6 interacting protein 4	SHLP2-APEX	2.87879	0.0589183	0.0773721	no	2.87879	0.0773721	1	3	human
Q66K74	MAP1S	microtubule associated protein 1S	SHLP2-APEX	-1.684	0.105481	0.130371	no	-1.684	0.130371	1	3	human
Q9UM54	MYO6	myosin VI	SHLP2-APEX	-2.38329	1.62182e-05	8.79395e-05	no	-2.38329	8.79395e-05	3	3	human
P63165	SUMO1	small ubiquitin like modifier 1	SHLP2-APEX	-2.38859	0.000123756	0.00044781	no	-2.38859	0.00044781	2	2	human
P63244	RACK1	receptor for activated C kinase 1	SHLP2-APEX	-2.39103	0.00823009	0.0135266	no	-2.39103	0.0135266	3	3	human
Q9NQG5	RPRD1B	regulation of nuclear pre-mRNA domain containing 1B	SHLP2-APEX	-2.39231	0.00683376	0.0115288	no	-2.39231	0.0115288	2	3	human
Q9H0B6	KLC2	kinesin light chain 2	SHLP2-APEX	-2.393	0.00958291	0.0154885	no	-2.393	0.0154885	1	3	human
P61009	SPCS3	signal peptidase complex subunit 3	SHLP2-APEX	-2.3944	0.0145559	0.0220606	no	-2.3944	0.0220606	1	3	human
P52292	KPNA2	karyopherin subunit alpha 2	SHLP2-APEX	-2.39809	2.41787e-05	0.000120828	no	-2.39809	0.000120828	3	3	human
Q969E2	SCAMP4	secretory carrier membrane protein 4	SHLP2-APEX	-2.39901	0.012926	0.0198735	no	-2.39901	0.0198735	3	2	human
Q5VYK3	Q5VYK3	NA	SHLP2-APEX	-1.39772	0.0399182	0.054351	no	-1.39772	0.054351	3	3	human
Q99567	NUP88	nucleoporin 88	SHLP2-APEX	-2.40051	7.606e-06	4.76729e-05	no	-2.40051	4.76729e-05	3	3	human
P18754	RCC1	regulator of chromosome condensation 1	SHLP2-APEX	#NAME?	NA	0	yes	-2.40177	0.0324588	0	2	human
O95197	RTN3	reticulon 3	SHLP2-APEX	-2.4025	0.000754563	0.00182855	no	-2.4025	0.00182855	3	3	human
Q8WVV9	HNRNPLL	heterogeneous nuclear ribonucleoprotein L like	SHLP2-APEX	-2.40299	0.00104922	0.00240101	no	-2.40299	0.00240101	1	3	human
P80723	BASP1	brain abundant membrane attached signal protein 1	SHLP2-APEX	-2.40352	0.00331381	0.00618288	no	-2.40352	0.00618288	2	3	human
Q9Y312	AAR2	AAR2 splicing factor	SHLP2-APEX	-2.40525	0.000146775	0.000504413	no	-2.40525	0.000504413	3	3	human
Q14839	CHD4	chromodomain helicase DNA binding protein 4	SHLP2-APEX	-2.40551	3.75438e-06	2.71166e-05	no	-2.40551	2.71166e-05	3	3	human
P49915	GMPS	guanine monophosphate synthase	SHLP2-APEX	-2.40713	0.00200354	0.00403106	no	-2.40713	0.00403106	3	3	human
O96019	ACTL6A	actin like 6A	SHLP2-APEX	-2.40789	0.00405205	0.00733814	no	-2.40789	0.00733814	3	3	human
Q13643	FHL3	four and a half LIM domains 3	SHLP2-APEX	-2.40879	0.00890168	0.0144633	no	-2.40879	0.0144633	3	3	human
P78406	RAE1	ribonucleic acid export 1	SHLP2-APEX	-2.4136	0.0058319	0.0100215	no	-2.4136	0.0100215	2	3	human
Q9UPQ3	AGAP1	ArfGAP with GTPase domain, ankyrin repeat and PH domain 1	SHLP2-APEX	#NAME?	NA	0	yes	-2.41713	0.0411403	0	2	human
Q14980	NUMA1	nuclear mitotic apparatus protein 1	SHLP2-APEX	-2.41769	0.00117351	0.0026269	no	-2.41769	0.0026269	3	3	human
Q01130	SRSF2	serine and arginine rich splicing factor 2	SHLP2-APEX	-2.41798	0.0190472	0.0279954	no	-2.41798	0.0279954	3	3	human
Q13838	DDX39B	DExD-box helicase 39B	SHLP2-APEX	-2.42255	0.00296279	0.00562443	no	-2.42255	0.00562443	2	3	human
P51812	RPS6KA3	ribosomal protein S6 kinase A3	SHLP2-APEX	-2.42909	0.000665625	0.00166092	no	-2.42909	0.00166092	3	3	human
P62873	GNB1	G protein subunit beta 1	SHLP2-APEX	-2.43082	0.00469609	0.00830916	no	-2.43082	0.00830916	3	3	human
O00178	GTPBP1	GTP binding protein 1	SHLP2-APEX	-2.43179	0.000785411	0.00189338	no	-2.43179	0.00189338	3	3	human
Q9Y5B9	SUPT16H	SPT16 homolog, facilitates chromatin remodeling subunit	SHLP2-APEX	-2.43376	0.00118346	0.00264278	no	-2.43376	0.00264278	3	3	human
P61956	SUMO2	small ubiquitin like modifier 2	SHLP2-APEX	-2.43381	0.00828607	0.0135944	no	-2.43381	0.0135944	2	3	human
Q6UN15	FIP1L1	factor interacting with PAPOLA and CPSF1	SHLP2-APEX	-2.43821	0.0185974	0.0273997	no	-2.43821	0.0273997	1	3	human
O95793	STAU1	staufen double-stranded RNA binding protein 1	SHLP2-APEX	-2.43839	0.000431599	0.00116161	no	-2.43839	0.00116161	2	3	human
Q9BY42	RTF2	replication termination factor 2	SHLP2-APEX	#NAME?	NA	0	yes	-2.43931	0.0431755	0	2	human
P20618	PSMB1	proteasome 20S subunit beta 1	SHLP2-APEX	-2.44698	5.59462e-05	0.000236667	no	-2.44698	0.000236667	3	3	human
O75122	CLASP2	cytoplasmic linker associated protein 2	SHLP2-APEX	-2.45101	0.0121424	0.0188826	no	-2.45101	0.0188826	1	3	human
P31689	DNAJA1	DnaJ heat shock protein family (Hsp40) member A1	SHLP2-APEX	-2.45102	0.000273835	0.00082195	no	-2.45102	0.00082195	3	3	human
P54619	PRKAG1	protein kinase AMP-activated non-catalytic subunit gamma 1	SHLP2-APEX	-2.4511	0.000288598	0.000858295	no	-2.4511	0.000858295	3	3	human
Q99460	PSMD1	proteasome 26S subunit, non-ATPase 1	SHLP2-APEX	-2.45858	0.000160984	0.000543175	no	-2.45858	0.000543175	3	3	human
Q92542	NCSTN	nicastrin	SHLP2-APEX	#NAME?	NA	0	yes	-2.46211	0.0150889	0	2	human
Q5TEC6	Q5TEC6	NA	SHLP2-APEX	-0.704448	0.633831	0.66702	no	-0.704448	0.66702	3	3	human
P0DN76	U2AF1	U2 small nuclear RNA auxiliary factor 1	SHLP2-APEX	-2.46618	0.00600464	0.0102897	no	-2.46618	0.0102897	3	3	human
Q9P0L0	VAPA	VAMP associated protein A	SHLP2-APEX	-2.46741	0.0118028	0.0184009	no	-2.46741	0.0184009	3	3	human
Q15750	TAB1	TGF-beta activated kinase 1 (MAP3K7) binding protein 1	SHLP2-APEX	-2.46832	0.0113827	0.0178209	no	-2.46832	0.0178209	1	3	human
Q15424	SAFB	scaffold attachment factor B	SHLP2-APEX	-2.46929	0.00334099	0.00622103	no	-2.46929	0.00622103	3	3	human
P62306	SNRPF	small nuclear ribonucleoprotein polypeptide F	SHLP2-APEX	-2.4719	0.00132394	0.00289358	no	-2.4719	0.00289358	3	3	human
Q6P2E9	EDC4	enhancer of mRNA decapping 4	SHLP2-APEX	-2.47349	0.000391467	0.00107074	no	-2.47349	0.00107074	3	3	human
Q99829	CPNE1	copine 1	SHLP2-APEX	#NAME?	NA	0	yes	-2.47422	0.0405772	0	2	human
P68400	CSNK2A1	casein kinase 2 alpha 1	SHLP2-APEX	-2.47782	0.00976511	0.0157006	no	-2.47782	0.0157006	3	3	human
P08238	HSP90AB1	heat shock protein 90 alpha family class B member 1	SHLP2-APEX	-2.47885	0.00168482	0.00349632	no	-2.47885	0.00349632	3	3	human
Q14498	RBM39	RNA binding motif protein 39	SHLP2-APEX	-2.48635	0.000651769	0.00162907	no	-2.48635	0.00162907	3	3	human
Q8TEQ6	GEMIN5	gem nuclear organelle associated protein 5	SHLP2-APEX	-2.48644	6.80555e-05	0.000274189	no	-2.48644	0.000274189	3	3	human
Q14331	FRG1	FSHD region gene 1	SHLP2-APEX	-2.48682	0.000490538	0.00129203	no	-2.48682	0.00129203	3	3	human
Q8NFH8	REPS2	RALBP1 associated Eps domain containing 2	SHLP2-APEX	#NAME?	NA	0	yes	-2.49503	0.0278658	0	2	human
P41252	IARS1	isoleucyl-tRNA synthetase 1	SHLP2-APEX	-2.49922	0.000666954	0.00166199	no	-2.49922	0.00166199	3	3	human
Q9NYU2	UGGT1	UDP-glucose glycoprotein glucosyltransferase 1	SHLP2-APEX	#NAME?	NA	0	yes	-2.50121	0.0151334	0	2	human
Q5T447	HECTD3	HECT domain E3 ubiquitin protein ligase 3	SHLP2-APEX	-1.53693	0.0415336	0.0563017	no	-1.53693	0.0563017	3	3	human
P22102	GART	phosphoribosylglycinamide formyltransferase, phosphoribosylglycinamide synthetase, phosphoribosylaminoimidazole synthetase	SHLP2-APEX	-2.50125	0.000119911	0.000439041	no	-2.50125	0.000439041	3	3	human
P49736	MCM2	minichromosome maintenance complex component 2	SHLP2-APEX	-2.5015	0.00179471	0.00367488	no	-2.5015	0.00367488	3	3	human
Q96QE3	ATAD5	ATPase family AAA domain containing 5	SHLP2-APEX	#NAME?	NA	0	yes	-2.50173	0.0123673	0	2	human
Q96S55	WRNIP1	WRN helicase interacting protein 1	SHLP2-APEX	-2.50219	0.000351031	0.000990927	no	-2.50219	0.000990927	3	3	human
O95497	VNN1	vanin 1	SHLP2-APEX	#NAME?	NA	0	yes	-2.5025	0.0148672	0	2	human
Q99459	CDC5L	cell division cycle 5 like	SHLP2-APEX	-2.50363	6.68026e-05	0.000270873	no	-2.50363	0.000270873	3	3	human
P57740	NUP107	nucleoporin 107	SHLP2-APEX	-2.50397	0.000214276	0.000677259	no	-2.50397	0.000677259	3	3	human
Q9HD20	ATP13A1	ATPase 13A1	SHLP2-APEX	-2.5074	2.74828e-07	3.3756e-06	no	-2.5074	3.3756e-06	3	3	human
Q9Y2K3	MYH15	myosin heavy chain 15	SHLP2-APEX	-2.50854	0.0258406	0.036741	no	-2.50854	0.036741	1	2	human
P18031	PTPN1	protein tyrosine phosphatase non-receptor type 1	SHLP2-APEX	-2.50888	0.000397831	0.00108654	no	-2.50888	0.00108654	3	3	human
P49840	GSK3A	glycogen synthase kinase 3 alpha	SHLP2-APEX	-2.50888	0.0109705	0.0173076	no	-2.50888	0.0173076	2	3	human
Q13257	MAD2L1	mitotic arrest deficient 2 like 1	SHLP2-APEX	-2.50965	8.90197e-06	5.39904e-05	no	-2.50965	5.39904e-05	2	3	human
Q5VUA4	ZNF318	zinc finger protein 318	SHLP2-APEX	#NAME?	NA	0	yes	-2.51124	0.0351038	0	2	human
P35658	NUP214	nucleoporin 214	SHLP2-APEX	-2.51179	2.47543e-05	0.000123039	no	-2.51179	0.000123039	3	3	human
O60884	DNAJA2	DnaJ heat shock protein family (Hsp40) member A2	SHLP2-APEX	-2.51296	0.00362757	0.00669399	no	-2.51296	0.00669399	3	3	human
O60664	PLIN3	perilipin 3	SHLP2-APEX	-2.51463	0.0169093	0.0252751	no	-2.51463	0.0252751	1	3	human
P54136	RARS1	arginyl-tRNA synthetase 1	SHLP2-APEX	-2.51625	0.000793401	0.00190767	no	-2.51625	0.00190767	3	3	human
Q9UBB4	ATXN10	ataxin 10	SHLP2-APEX	-2.51672	0.000602821	0.00153326	no	-2.51672	0.00153326	3	3	human
Q96P16	RPRD1A	regulation of nuclear pre-mRNA domain containing 1A	SHLP2-APEX	-2.51795	0.00503278	0.00880379	no	-2.51795	0.00880379	2	3	human
Q9HAV4	XPO5	exportin 5	SHLP2-APEX	-2.51926	0.000301073	0.000887853	no	-2.51926	0.000887853	3	3	human
A6NDU8	C5orf51	chromosome 5 open reading frame 51	SHLP2-APEX	-2.5231	0.000420468	0.00113821	no	-2.5231	0.00113821	2	3	human
O60287	URB1	URB1 ribosome biogenesis homolog	SHLP2-APEX	#NAME?	NA	0	yes	-2.52826	0.0364122	0	2	human
Q9H0U4	RAB1B	RAB1B, member RAS oncogene family	SHLP2-APEX	-2.52847	0.00203295	0.00408578	no	-2.52847	0.00408578	3	3	human
O43324	EEF1E1	eukaryotic translation elongation factor 1 epsilon 1	SHLP2-APEX	-2.53046	0.0121866	0.0189353	no	-2.53046	0.0189353	3	3	human
Q9BU89	DOHH	deoxyhypusine hydroxylase	SHLP2-APEX	#NAME?	NA	0	yes	-2.53068	0.0404735	0	2	human
Q12904	AIMP1	aminoacyl tRNA synthetase complex interacting multifunctional protein 1	SHLP2-APEX	-2.53444	0.000388504	0.00106437	no	-2.53444	0.00106437	3	3	human
P42694	HELZ	helicase with zinc finger	SHLP2-APEX	-2.53534	1.8701e-05	9.68574e-05	no	-2.53534	9.68574e-05	2	3	human
Q13618	CUL3	cullin 3	SHLP2-APEX	-2.5398	0.00173501	0.00357641	no	-2.5398	0.00357641	2	3	human
Q5QJE6	DNTTIP2	deoxynucleotidyltransferase terminal interacting protein 2	SHLP2-APEX	0.40781	0.141263	0.170159	no	0.40781	0.170159	2	2	human
Q9H3K6	BOLA2	bolA family member 2	SHLP2-APEX	-2.54087	0.00386335	0.0070595	no	-2.54087	0.0070595	3	3	human
Q13620	CUL4B	cullin 4B	SHLP2-APEX	-2.54131	0.000131024	0.00046589	no	-2.54131	0.00046589	3	3	human
O60841	EIF5B	eukaryotic translation initiation factor 5B	SHLP2-APEX	-2.54339	0.000890334	0.00210246	no	-2.54339	0.00210246	1	3	human
Q9H2U1	DHX36	DEAH-box helicase 36	SHLP2-APEX	-2.54477	0.00170647	0.00353334	no	-2.54477	0.00353334	3	3	human
Q5M775	SPECC1	sperm antigen with calponin homology and coiled-coil domains 1	SHLP2-APEX	-0.464288	0.100651	0.125245	no	-0.464288	0.125245	2	3	human
Q6PGP7	TTC37	tetratricopeptide repeat domain 37	SHLP2-APEX	-2.5471	0.000236975	0.000732378	no	-2.5471	0.000732378	3	3	human
P42166	TMPO	thymopoietin	SHLP2-APEX	-2.55005	3.37321e-05	0.000159516	no	-2.55005	0.000159516	3	3	human
Q09472	EP300	E1A binding protein p300	SHLP2-APEX	#NAME?	NA	0	yes	-2.55312	0.0140926	0	2	human
Q5JVF3	PCID2	PCI domain containing 2	SHLP2-APEX	0.758212	0.193604	0.227574	no	0.758212	0.227574	2	2	human
Q92845	KIFAP3	kinesin associated protein 3	SHLP2-APEX	#NAME?	NA	0	yes	-2.55326	0.0162025	0	2	human
Q7Z2T5	TRMT1L	tRNA methyltransferase 1 like	SHLP2-APEX	-2.55933	0.00278126	0.00532908	no	-2.55933	0.00532908	3	3	human
Q9Y285	FARSA	phenylalanyl-tRNA synthetase subunit alpha	SHLP2-APEX	-2.56049	5.40406e-05	0.000230764	no	-2.56049	0.000230764	3	3	human
Q5JTH9	RRP12	ribosomal RNA processing 12 homolog	SHLP2-APEX	-0.738158	0.0981248	0.122556	no	-0.738158	0.122556	3	3	human
P61106	RAB14	RAB14, member RAS oncogene family	SHLP2-APEX	-2.56065	0.00386383	0.0070595	no	-2.56065	0.0070595	1	3	human
Q9NSD9	FARSB	phenylalanyl-tRNA synthetase subunit beta	SHLP2-APEX	-2.56121	0.00139941	0.00304056	no	-2.56121	0.00304056	1	3	human
Q96PK6	RBM14	RNA binding motif protein 14	SHLP2-APEX	-2.56191	2.34232e-06	1.86679e-05	no	-2.56191	1.86679e-05	3	3	human
O00442	RTCA	RNA 3'-terminal phosphate cyclase	SHLP2-APEX	#NAME?	NA	0	yes	-2.56609	0.0492102	0	2	human
Q12996	CSTF3	cleavage stimulation factor subunit 3	SHLP2-APEX	#NAME?	NA	0	yes	-2.56618	0.0146603	0	2	human
Q9NR09	BIRC6	baculoviral IAP repeat containing 6	SHLP2-APEX	-2.56623	1.83912e-05	9.60602e-05	no	-2.56623	9.60602e-05	3	3	human
Q9UPW5	AGTPBP1	ATP/GTP binding protein 1	SHLP2-APEX	#NAME?	NA	0	yes	-2.57029	0.0464014	0	2	human
Q15075	EEA1	early endosome antigen 1	SHLP2-APEX	#NAME?	NA	0	yes	-2.57327	0.0161375	0	2	human
O60264	SMARCA5	SWI/SNF related, matrix associated, actin dependent regulator of chromatin, subfamily a, member 5	SHLP2-APEX	-2.57474	2.84519e-06	2.16492e-05	no	-2.57474	2.16492e-05	3	3	human
P46934	NEDD4	NEDD4 E3 ubiquitin protein ligase	SHLP2-APEX	-2.58163	0.00836718	0.0136911	no	-2.58163	0.0136911	2	3	human
Q92990	GLMN	glomulin, FKBP associated protein	SHLP2-APEX	#NAME?	NA	0	yes	-2.58394	0.0349466	0	2	human
P55011	SLC12A2	solute carrier family 12 member 2	SHLP2-APEX	-2.5855	0.00419687	0.00757074	no	-2.5855	0.00757074	1	3	human
Q5HYI8	RABL3	RAB, member of RAS oncogene family like 3	SHLP2-APEX	-0.242	0.182907	0.215548	no	-0.242	0.215548	2	3	human
Q9Y295	DRG1	developmentally regulated GTP binding protein 1	SHLP2-APEX	-2.58931	9.16911e-06	5.50763e-05	no	-2.58931	5.50763e-05	3	3	human
P42356	PI4KA	phosphatidylinositol 4-kinase alpha	SHLP2-APEX	-2.59609	0.00136071	0.00296692	no	-2.59609	0.00296692	3	3	human
Q5C9Z4	NOM1	nucleolar protein with MIF4G domain 1	SHLP2-APEX	-1.01229	0.661045	0.692506	no	-1.01229	0.692506	1	2	human
O75607	NPM3	nucleophosmin/nucleoplasmin 3	SHLP2-APEX	#NAME?	NA	0	yes	-2.60134	0.0129188	0	2	human
Q9BZQ8	NIBAN1	niban apoptosis regulator 1	SHLP2-APEX	-2.60139	0.000581306	0.00148663	no	-2.60139	0.00148663	3	3	human
Q5BJH7	YIF1B	Yip1 interacting factor homolog B, membrane trafficking protein	SHLP2-APEX	-0.61185	0.274823	0.311174	no	-0.61185	0.311174	1	3	human
Q5BJF2	TMEM97	transmembrane protein 97	SHLP2-APEX	-0.526198	0.479708	0.514788	no	-0.526198	0.514788	3	3	human
P46013	MKI67	marker of proliferation Ki-67	SHLP2-APEX	-2.60734	8.21394e-06	5.07945e-05	no	-2.60734	5.07945e-05	3	3	human
Q9HCD5	NCOA5	nuclear receptor coactivator 5	SHLP2-APEX	#NAME?	NA	0	yes	-2.60789	0.0421005	0	2	human
P63313	TMSB10	thymosin beta 10	SHLP2-APEX	-2.61011	0.000842681	0.00201047	no	-2.61011	0.00201047	2	3	human
P50570	DNM2	dynamin 2	SHLP2-APEX	-2.61022	0.000677197	0.00168121	no	-2.61022	0.00168121	2	3	human
P41091	EIF2S3	eukaryotic translation initiation factor 2 subunit gamma	SHLP2-APEX	-2.61143	0.00102838	0.00236796	no	-2.61143	0.00236796	3	3	human
Q9Y3T6	R3HCC1	R3H domain and coiled-coil containing 1	SHLP2-APEX	#NAME?	NA	0	yes	-2.61227	0.0405792	0	2	human
P43304	GPD2	glycerol-3-phosphate dehydrogenase 2	SHLP2-APEX	-2.61422	1.12667e-06	1.04234e-05	no	-2.61422	1.04234e-05	3	3	human
Q5SY16	NOL9	nucleolar protein 9	SHLP2-APEX	-2.6149	1.68431e-06	1.42205e-05	no	-2.6149	1.42205e-05	3	3	human
Q13330	MTA1	metastasis associated 1	SHLP2-APEX	-2.62058	3.40203e-05	0.00016006	no	-2.62058	0.00016006	3	3	human
Q9P2E9	RRBP1	ribosome binding protein 1	SHLP2-APEX	#NAME?	NA	0	yes	-2.62301	0.0102972	0	2	human
Q02153	GUCY1B1	guanylate cyclase 1 soluble subunit beta 1	SHLP2-APEX	#NAME?	NA	0	yes	-2.62368	0.0285388	0	2	human
P27708	CAD	carbamoyl-phosphate synthetase 2, aspartate transcarbamylase, and dihydroorotase	SHLP2-APEX	-2.62483	4.93401e-05	0.000216698	no	-2.62483	0.000216698	3	3	human
O43447	PPIH	peptidylprolyl isomerase H	SHLP2-APEX	#NAME?	NA	0	yes	-2.62887	0.0444913	0	2	human
P49790	NUP153	nucleoporin 153	SHLP2-APEX	-2.63221	2.99848e-05	0.00014438	no	-2.63221	0.00014438	3	3	human
Q8N3X1	FNBP4	formin binding protein 4	SHLP2-APEX	#NAME?	NA	0	yes	-2.63237	0.0379248	0	2	human
P06400	RB1	RB transcriptional corepressor 1	SHLP2-APEX	#NAME?	NA	0	yes	-2.64339	0.0285376	0	2	human
Q15366	PCBP2	poly(rC) binding protein 2	SHLP2-APEX	-2.64451	0.000314607	0.000920424	no	-2.64451	0.000920424	3	3	human
P46940	IQGAP1	IQ motif containing GTPase activating protein 1	SHLP2-APEX	-2.64504	0.000126108	0.000453463	no	-2.64504	0.000453463	3	3	human
Q96IZ7	RSRC1	arginine and serine rich coiled-coil 1	SHLP2-APEX	#NAME?	NA	0	yes	-2.64821	0.0184466	0	2	human
Q02880	TOP2B	DNA topoisomerase II beta	SHLP2-APEX	-2.64897	0.000700439	0.00171993	no	-2.64897	0.00171993	2	3	human
O14818	PSMA7	proteasome 20S subunit alpha 7	SHLP2-APEX	-2.65111	0.000331814	0.000957137	no	-2.65111	0.000957137	3	3	human
Q15334	LLGL1	LLGL scribble cell polarity complex component 1	SHLP2-APEX	-2.65175	6.42178e-06	4.13724e-05	no	-2.65175	4.13724e-05	3	3	human
Q86VV8	RTTN	rotatin	SHLP2-APEX	#NAME?	NA	0	yes	-2.65771	0.0155408	0	2	human
P07814	EPRS1	glutamyl-prolyl-tRNA synthetase 1	SHLP2-APEX	-2.66138	6.35731e-05	0.000260636	no	-2.66138	0.000260636	3	3	human
Q15369	ELOC	elongin C	SHLP2-APEX	-2.66351	0.000123584	0.00044781	no	-2.66351	0.00044781	3	3	human
P41240	CSK	C-terminal Src kinase	SHLP2-APEX	-2.66715	0.000147041	0.000504413	no	-2.66715	0.000504413	3	3	human
P52630	STAT2	signal transducer and activator of transcription 2	SHLP2-APEX	#NAME?	NA	0	yes	-2.66735	0.0444984	0	2	human
Q92541	RTF1	RTF1 homolog, Paf1/RNA polymerase II complex component	SHLP2-APEX	#NAME?	NA	0	yes	-2.66858	0.0195927	0	2	human
Q96J84	KIRREL1	kirre like nephrin family adhesion molecule 1	SHLP2-APEX	#NAME?	NA	0	yes	-2.6686	0.0328694	0	2	human
Q9UJF2	RASAL2	RAS protein activator like 2	SHLP2-APEX	#NAME?	NA	0	yes	-2.6695	0.0124105	0	2	human
O00264	PGRMC1	progesterone receptor membrane component 1	SHLP2-APEX	-2.66981	0.000825786	0.00197526	no	-2.66981	0.00197526	3	3	human
Q86XL3	ANKLE2	ankyrin repeat and LEM domain containing 2	SHLP2-APEX	-2.67039	0.00195403	0.00394918	no	-2.67039	0.00394918	1	3	human
Q9H6S0	YTHDC2	YTH domain containing 2	SHLP2-APEX	-2.67157	0.000100786	0.000381089	no	-2.67157	0.000381089	3	3	human
Q86X83	COMMD2	COMM domain containing 2	SHLP2-APEX	#NAME?	NA	0	yes	-2.67248	0.0340702	0	2	human
Q9UHB9	SRP68	signal recognition particle 68	SHLP2-APEX	-2.67484	0.000789731	0.00190132	no	-2.67484	0.00190132	3	3	human
P04818	TYMS	thymidylate synthetase	SHLP2-APEX	-2.67931	0.00604657	0.0103424	no	-2.67931	0.0103424	2	3	human
P78347	GTF2I	general transcription factor IIi	SHLP2-APEX	-2.67939	0.00168957	0.00350226	no	-2.67939	0.00350226	1	3	human
O60502	OGA	O-GlcNAcase	SHLP2-APEX	-2.68101	0.000630097	0.0015874	no	-2.68101	0.0015874	3	3	human
O75146	HIP1R	huntingtin interacting protein 1 related	SHLP2-APEX	-2.68214	0.0143404	0.0217517	no	-2.68214	0.0217517	1	3	human
Q8TC07	TBC1D15	TBC1 domain family member 15	SHLP2-APEX	-2.6832	0.000130361	0.000464859	no	-2.6832	0.000464859	3	3	human
Q9GZR1	SENP6	SUMO specific peptidase 6	SHLP2-APEX	#NAME?	NA	0	yes	-2.69147	0.0384373	0	2	human
Q49A26	GLYR1	glyoxylate reductase 1 homolog	SHLP2-APEX	0.512885	0.107859	0.132789	no	0.512885	0.132789	3	3	human
P62857	RPS28	ribosomal protein S28	SHLP2-APEX	#NAME?	NA	0	yes	-2.69393	0.0185782	0	2	human
P17844	DDX5	DEAD-box helicase 5	SHLP2-APEX	-2.69652	1.81669e-05	9.53359e-05	no	-2.69652	9.53359e-05	3	3	human
Q3ZCM7	TUBB8	tubulin beta 8 class VIII	SHLP2-APEX	-0.744539	0.500427	0.535778	no	-0.744539	0.535778	3	3	human
Q12830	BPTF	bromodomain PHD finger transcription factor	SHLP2-APEX	-2.70055	0.00633338	0.0107732	no	-2.70055	0.0107732	1	3	human
P18615	NELFE	negative elongation factor complex member E	SHLP2-APEX	#NAME?	NA	0	yes	-2.70091	0.0234072	0	2	human
Q14185	DOCK1	dedicator of cytokinesis 1	SHLP2-APEX	#NAME?	NA	0	yes	-2.70137	0.0130436	0	2	human
Q86W50	METTL16	methyltransferase like 16	SHLP2-APEX	#NAME?	NA	0	yes	-2.70162	0.0155135	0	2	human
Q8N7H5	PAF1	PAF1 homolog, Paf1/RNA polymerase II complex component	SHLP2-APEX	-2.70326	0.00303951	0.00574648	no	-2.70326	0.00574648	1	3	human
O00231	PSMD11	proteasome 26S subunit, non-ATPase 11	SHLP2-APEX	-2.70363	3.48958e-05	0.000162158	no	-2.70363	0.000162158	3	3	human
Q9UIF9	BAZ2A	bromodomain adjacent to zinc finger domain 2A	SHLP2-APEX	#NAME?	NA	0	yes	-2.70381	0.0497118	0	2	human
Q9UBB6	NCDN	neurochondrin	SHLP2-APEX	-2.7065	0.000672574	0.00167374	no	-2.7065	0.00167374	2	3	human
O43747	AP1G1	adaptor related protein complex 1 subunit gamma 1	SHLP2-APEX	-2.70702	0.00381162	0.00698482	no	-2.70702	0.00698482	2	3	human
Q13049	TRIM32	tripartite motif containing 32	SHLP2-APEX	#NAME?	NA	0	yes	-2.70941	0.0379115	0	2	human
Q13586	STIM1	stromal interaction molecule 1	SHLP2-APEX	#NAME?	NA	0	yes	-2.71036	0.0181475	0	2	human
P05198	EIF2S1	eukaryotic translation initiation factor 2 subunit alpha	SHLP2-APEX	-2.71191	0.00094558	0.00221034	no	-2.71191	0.00221034	3	3	human
Q9H1B7	IRF2BPL	interferon regulatory factor 2 binding protein like	SHLP2-APEX	#NAME?	NA	0	yes	-2.71529	0.040945	0	2	human
Q9BV44	THUMPD3	THUMP domain containing 3	SHLP2-APEX	-2.71752	4.44398e-05	0.000198957	no	-2.71752	0.000198957	3	3	human
Q58FF8	Q58FF8	NA	SHLP2-APEX	-2.7189	3.50802e-05	0.000162158	no	-2.7189	0.000162158	3	3	human
Q9BZX2	UCK2	uridine-cytidine kinase 2	SHLP2-APEX	-2.72333	0.00189308	0.00385496	no	-2.72333	0.00385496	2	3	human
Q13576	IQGAP2	IQ motif containing GTPase activating protein 2	SHLP2-APEX	-2.72413	0.0354171	0.0486525	no	-2.72413	0.0486525	1	2	human
Q96T51	RUFY1	RUN and FYVE domain containing 1	SHLP2-APEX	-2.7299	0.00177146	0.00364341	no	-2.7299	0.00364341	2	3	human
Q9Y5Q9	GTF3C3	general transcription factor IIIC subunit 3	SHLP2-APEX	-2.73118	0.00141581	0.00306772	no	-2.73118	0.00306772	1	3	human
Q969X6	UTP4	UTP4 small subunit processome component	SHLP2-APEX	#NAME?	NA	0	yes	-2.74178	0.0175606	0	2	human
Q9Y4D8	Q9Y4D8	NA	SHLP2-APEX	#NAME?	NA	0	yes	-2.74178	0.0445569	0	2	human
Q99570	PIK3R4	phosphoinositide-3-kinase regulatory subunit 4	SHLP2-APEX	-2.74248	0.00231188	0.00457183	no	-2.74248	0.00457183	1	3	human
O14929	HAT1	histone acetyltransferase 1	SHLP2-APEX	-2.74307	0.0218957	0.0317779	no	-2.74307	0.0317779	2	3	human
P04040	CAT	catalase	SHLP2-APEX	-2.7435	0.000175639	0.00058096	no	-2.7435	0.00058096	3	3	human
Q9UNF1	MAGED2	MAGE family member D2	SHLP2-APEX	-2.74413	4.51523e-06	3.1744e-05	no	-2.74413	3.1744e-05	3	3	human
P19623	SRM	spermidine synthase	SHLP2-APEX	-2.74448	0.000574453	0.00147456	no	-2.74448	0.00147456	2	3	human
Q09666	AHNAK	AHNAK nucleoprotein	SHLP2-APEX	#NAME?	NA	0	yes	-2.74477	0.0291359	0	2	human
Q9UPS8	ANKRD26	ankyrin repeat domain 26	SHLP2-APEX	#NAME?	NA	0	yes	-2.74514	0.0484742	0	2	human
O43290	SART1	spliceosome associated factor 1, recruiter of U4/U6.U5 tri-snRNP	SHLP2-APEX	#NAME?	NA	0	yes	-2.74538	0.0389249	0	2	human
O95625	ZBTB11	zinc finger and BTB domain containing 11	SHLP2-APEX	#NAME?	NA	0	yes	-2.74878	0.0290042	0	2	human
Q9P2D0	IBTK	inhibitor of Bruton tyrosine kinase	SHLP2-APEX	#NAME?	NA	0	yes	-2.75679	0.039637	0	2	human
Q9BT78	COPS4	COP9 signalosome subunit 4	SHLP2-APEX	-2.75818	7.03457e-05	0.000282146	no	-2.75818	0.000282146	3	3	human
Q13416	ORC2	origin recognition complex subunit 2	SHLP2-APEX	#NAME?	NA	0	yes	-2.75828	0.0288382	0	2	human
Q13098	GPS1	G protein pathway suppressor 1	SHLP2-APEX	-2.76797	0.00069287	0.00170815	no	-2.76797	0.00170815	3	3	human
O15173	PGRMC2	progesterone receptor membrane component 2	SHLP2-APEX	#NAME?	NA	0	yes	-2.77052	0.0221635	0	2	human
P25788	PSMA3	proteasome 20S subunit alpha 3	SHLP2-APEX	-2.77181	0.00500163	0.00877421	no	-2.77181	0.00877421	2	3	human
Q9H2D6	TRIOBP	TRIO and F-actin binding protein	SHLP2-APEX	#NAME?	NA	0	yes	-2.7721	0.0195589	0	2	human
Q16778	H2BC21	H2B clustered histone 21	SHLP2-APEX	-1.81538	0.262196	0.297972	no	-1.81538	0.297972	3	3	human
Q8N5S9	CAMKK1	calcium/calmodulin dependent protein kinase kinase 1	SHLP2-APEX	#NAME?	NA	0	yes	-2.77296	0.0375497	0	2	human
Q96I15	SCLY	selenocysteine lyase	SHLP2-APEX	#NAME?	NA	0	yes	-2.77297	0.0226095	0	2	human
Q5JSZ5	PRRC2B	proline rich coiled-coil 2B	SHLP2-APEX	-2.7748	0.00189903	0.00386281	no	-2.7748	0.00386281	1	3	human
Q7Z3E5	ARMC9	armadillo repeat containing 9	SHLP2-APEX	#NAME?	NA	0	yes	-2.77552	0.0371857	0	2	human
Q16763	UBE2S	ubiquitin conjugating enzyme E2 S	SHLP2-APEX	-1.34167	0.0617722	0.0807185	no	-1.34167	0.0807185	3	3	human
P08621	SNRNP70	small nuclear ribonucleoprotein U1 subunit 70	SHLP2-APEX	-2.77721	0.00240184	0.00472448	no	-2.77721	0.00472448	1	3	human
P0DMV9	HSPA1A	heat shock protein family A (Hsp70) member 1A	SHLP2-APEX	-2.77911	2.05865e-06	1.67685e-05	no	-2.77911	1.67685e-05	3	3	human
O60610	DIAPH1	diaphanous related formin 1	SHLP2-APEX	-2.78127	0.000463762	0.00123282	no	-2.78127	0.00123282	3	3	human
O14727	APAF1	apoptotic peptidase activating factor 1	SHLP2-APEX	#NAME?	NA	0	yes	-2.78312	0.0261598	0	2	human
Q9BTC0	DIDO1	death inducer-obliterator 1	SHLP2-APEX	#NAME?	NA	0	yes	-2.78418	0.0393787	0	2	human
Q9H900	ZWILCH	zwilch kinetochore protein	SHLP2-APEX	#NAME?	NA	0	yes	-2.78469	0.0476414	0	2	human
P30260	CDC27	cell division cycle 27	SHLP2-APEX	-2.78742	0.00132304	0.00289358	no	-2.78742	0.00289358	2	3	human
Q9UJK0	TSR3	TSR3 ribosome maturation factor	SHLP2-APEX	#NAME?	NA	0	yes	-2.78858	0.0265635	0	2	human
O43502	RAD51C	RAD51 paralog C	SHLP2-APEX	#NAME?	NA	0	yes	-2.78904	0.0201197	0	2	human
Q7L266	ASRGL1	asparaginase and isoaspartyl peptidase 1	SHLP2-APEX	#NAME?	NA	0	yes	-2.79019	0.0432518	0	2	human
Q6W2J9	BCOR	BCL6 corepressor	SHLP2-APEX	#NAME?	NA	0	yes	-2.79148	0.0275366	0	2	human
Q8TAQ2	SMARCC2	SWI/SNF related, matrix associated, actin dependent regulator of chromatin subfamily c member 2	SHLP2-APEX	-2.79314	0.000201235	0.000641522	no	-2.79314	0.000641522	3	3	human
O95819	MAP4K4	mitogen-activated protein kinase kinase kinase kinase 4	SHLP2-APEX	-2.79446	0.000959827	0.00223516	no	-2.79446	0.00223516	2	3	human
Q2TAY7	SMU1	SMU1 DNA replication regulator and spliceosomal factor	SHLP2-APEX	#NAME?	NA	0	yes	-2.79628	0.027674	0	2	human
Q17RN3	FAM98C	family with sequence similarity 98 member C	SHLP2-APEX	#NAME?	NA	0	yes	-2.79909	0.0190078	0	2	human
Q8N806	UBR7	ubiquitin protein ligase E3 component n-recognin 7 (putative)	SHLP2-APEX	#NAME?	NA	0	yes	-2.80334	0.0390757	0	2	human
O95260	ATE1	arginyltransferase 1	SHLP2-APEX	#NAME?	NA	0	yes	-2.80516	0.0285672	0	2	human
P50750	CDK9	cyclin dependent kinase 9	SHLP2-APEX	#NAME?	NA	0	yes	-2.80553	0.0233338	0	2	human
Q16629	SRSF7	serine and arginine rich splicing factor 7	SHLP2-APEX	-0.411818	0.475908	0.511304	no	-0.411818	0.511304	2	3	human
P48553	TRAPPC10	trafficking protein particle complex 10	SHLP2-APEX	#NAME?	NA	0	yes	-2.80918	0.045396	0	2	human
O60684	KPNA6	karyopherin subunit alpha 6	SHLP2-APEX	-2.81243	2.72127e-05	0.000133915	no	-2.81243	0.000133915	3	3	human
O94888	UBXN7	UBX domain protein 7	SHLP2-APEX	#NAME?	NA	0	yes	-2.81432	0.0347709	0	2	human
O75475	PSIP1	PC4 and SFRS1 interacting protein 1	SHLP2-APEX	-2.81495	0.00996155	0.0159532	no	-2.81495	0.0159532	1	3	human
Q9HD15	SRA1	steroid receptor RNA activator 1	SHLP2-APEX	#NAME?	NA	0	yes	-2.82202	0.0361742	0	2	human
O75525	KHDRBS3	KH RNA binding domain containing, signal transduction associated 3	SHLP2-APEX	#NAME?	NA	0	yes	-2.82304	0.0418727	0	2	human
Q9ULJ6	ZMIZ1	zinc finger MIZ-type containing 1	SHLP2-APEX	#NAME?	NA	0	yes	-2.82357	0.0189641	0	2	human
Q9Y570	PPME1	protein phosphatase methylesterase 1	SHLP2-APEX	-2.82698	0.000425537	0.00114864	no	-2.82698	0.00114864	3	3	human
Q5TCQ9	MAGI3	membrane associated guanylate kinase, WW and PDZ domain containing 3	SHLP2-APEX	#NAME?	NA	0	yes	-2.82889	0.0467509	0	2	human
Q8IVH8	MAP4K3	mitogen-activated protein kinase kinase kinase kinase 3	SHLP2-APEX	#NAME?	NA	0	yes	-2.8301	0.0233956	0	2	human
Q7Z7K6	CENPV	centromere protein V	SHLP2-APEX	-2.83355	0.00447905	0.00798626	no	-2.83355	0.00798626	3	3	human
Q15024	EXOSC7	exosome component 7	SHLP2-APEX	#NAME?	NA	0	yes	-2.83447	0.0432381	0	2	human
Q96AP0	ACD	ACD shelterin complex subunit and telomerase recruitment factor	SHLP2-APEX	#NAME?	NA	0	yes	-2.8357	0.0159043	0	2	human
Q96C92	ENTR1	endosome associated trafficking regulator 1	SHLP2-APEX	#NAME?	NA	0	yes	-2.83779	0.0304219	0	2	human
E7EVH7	E7EVH7	NA	SHLP2-APEX	-2.83868	1.02293e-07	1.51312e-06	no	-2.83868	1.51312e-06	3	3	human
Q00341	HDLBP	high density lipoprotein binding protein	SHLP2-APEX	-2.84116	8.94352e-05	0.000343795	no	-2.84116	0.000343795	3	3	human
O76074	PDE5A	phosphodiesterase 5A	SHLP2-APEX	#NAME?	NA	0	yes	-2.84263	0.0271126	0	2	human
Q15911	ZFHX3	zinc finger homeobox 3	SHLP2-APEX	-4.33139	0.115937	0.141965	no	-4.33139	0.141965	1	2	human
H3BP13	H3BP13	NA	SHLP2-APEX	#NAME?	NA	0	yes	-2.84489	0.0387622	0	2	human
O75683	SURF6	surfeit 6	SHLP2-APEX	-2.84508	0.00109146	0.00247576	no	-2.84508	0.00247576	3	3	human
Q9H9E3	COG4	component of oligomeric golgi complex 4	SHLP2-APEX	#NAME?	NA	0	yes	-2.8457	0.0115105	0	2	human
P35659	DEK	DEK proto-oncogene	SHLP2-APEX	-2.84602	0.000748628	0.00182133	no	-2.84602	0.00182133	2	3	human
Q15800	MSMO1	methylsterol monooxygenase 1	SHLP2-APEX	-1.07133	0.164933	0.195739	no	-1.07133	0.195739	1	2	human
Q13148	TARDBP	TAR DNA binding protein	SHLP2-APEX	-2.85126	0.000288747	0.000858295	no	-2.85126	0.000858295	3	3	human
P63162	SNRPN	small nuclear ribonucleoprotein polypeptide N	SHLP2-APEX	-2.85448	0.000360559	0.00101011	no	-2.85448	0.00101011	3	3	human
Q9UNS2	COPS3	COP9 signalosome subunit 3	SHLP2-APEX	-2.8562	0.000567736	0.00146001	no	-2.8562	0.00146001	2	3	human
Q15738	NSDHL	NAD(P) dependent steroid dehydrogenase-like	SHLP2-APEX	0.392697	0.237281	0.273201	no	0.392697	0.273201	3	3	human
Q9HCM4	EPB41L5	erythrocyte membrane protein band 4.1 like 5	SHLP2-APEX	-2.86048	0.00082317	0.00197156	no	-2.86048	0.00197156	2	3	human
Q9Y2I7	PIKFYVE	phosphoinositide kinase, FYVE-type zinc finger containing	SHLP2-APEX	#NAME?	NA	0	yes	-2.86073	0.0404194	0	2	human
Q15678	PTPN14	protein tyrosine phosphatase non-receptor type 14	SHLP2-APEX	-1.20793	0.0820421	0.104474	no	-1.20793	0.104474	1	3	human
Q15370	ELOB	elongin B	SHLP2-APEX	-2.86184	0.00215364	0.00430961	no	-2.86184	0.00430961	3	3	human
P26641	EEF1G	eukaryotic translation elongation factor 1 gamma	SHLP2-APEX	-2.86216	0.000197735	0.000634743	no	-2.86216	0.000634743	3	3	human
Q7Z6Z7	HUWE1	HECT, UBA and WWE domain containing E3 ubiquitin protein ligase 1	SHLP2-APEX	-2.86305	1.81429e-05	9.53359e-05	no	-2.86305	9.53359e-05	3	3	human
Q14684	RRP1B	ribosomal RNA processing 1B	SHLP2-APEX	-2.86372	1.60073e-06	1.37663e-05	no	-2.86372	1.37663e-05	3	3	human
Q5W0V3	FAM160B1	family with sequence similarity 160 member B1	SHLP2-APEX	#NAME?	NA	0	yes	-2.86372	0.0436066	0	2	human
P50579	METAP2	methionyl aminopeptidase 2	SHLP2-APEX	#NAME?	NA	0	yes	-2.87135	0.0361513	0	2	human
Q15459	SF3A1	splicing factor 3a subunit 1	SHLP2-APEX	-2.87284	0.00435623	0.00782766	no	-2.87284	0.00782766	2	3	human
P16298	PPP3CB	protein phosphatase 3 catalytic subunit beta	SHLP2-APEX	#NAME?	NA	0	yes	-2.87726	0.0427152	0	2	human
P51531	SMARCA2	SWI/SNF related, matrix associated, actin dependent regulator of chromatin, subfamily a, member 2	SHLP2-APEX	#NAME?	NA	0	yes	-2.87746	0.0169007	0	2	human
Q15464	SHB	SH2 domain containing adaptor protein B	SHLP2-APEX	0.712703	0.237322	0.273201	no	0.712703	0.273201	3	1	human
O00221	NFKBIE	NFKB inhibitor epsilon	SHLP2-APEX	#NAME?	NA	0	yes	-2.88655	0.0197897	0	2	human
O95163	ELP1	elongator complex protein 1	SHLP2-APEX	-2.88819	0.000415873	0.00112915	no	-2.88819	0.00112915	3	3	human
Q9Y487	ATP6V0A2	ATPase H+ transporting V0 subunit a2	SHLP2-APEX	#NAME?	NA	0	yes	-2.89022	0.0103801	0	2	human
Q14011	CIRBP	cold inducible RNA binding protein	SHLP2-APEX	-2.89267	0.0141064	0.0214144	no	-2.89267	0.0214144	1	3	human
Q14669	TRIP12	thyroid hormone receptor interactor 12	SHLP2-APEX	-2.89279	1.1726e-07	1.69386e-06	no	-2.89279	1.69386e-06	3	3	human
Q86V81	ALYREF	Aly/REF export factor	SHLP2-APEX	-2.89394	0.00109458	0.00247721	no	-2.89394	0.00247721	3	3	human
O15111	CHUK	component of inhibitor of nuclear factor kappa B kinase complex	SHLP2-APEX	-2.89548	0.00118736	0.00264509	no	-2.89548	0.00264509	1	3	human
Q12926	ELAVL2	ELAV like RNA binding protein 2	SHLP2-APEX	#NAME?	NA	0	yes	-2.8966	0.0257146	0	2	human
Q8N163	CCAR2	cell cycle and apoptosis regulator 2	SHLP2-APEX	-2.89955	0.00118545	0.00264401	no	-2.89955	0.00264401	2	3	human
Q5PRF9	SAMD4B	sterile alpha motif domain containing 4B	SHLP2-APEX	-2.90139	0.000938421	0.00219665	no	-2.90139	0.00219665	2	3	human
Q9Y4F1	FARP1	FERM, ARH/RhoGEF and pleckstrin domain protein 1	SHLP2-APEX	#NAME?	NA	0	yes	-2.90443	0.0295009	0	2	human
Q6P6C2	ALKBH5	alkB homolog 5, RNA demethylase	SHLP2-APEX	#NAME?	NA	0	yes	-2.90502	0.0126937	0	2	human
Q5BKX5	C19orf54	chromosome 19 open reading frame 54	SHLP2-APEX	#NAME?	NA	0	yes	-2.90555	0.0460569	0	2	human
Q15392	DHCR24	24-dehydrocholesterol reductase	SHLP2-APEX	0.109318	0.540492	0.575012	no	0.109318	0.575012	2	2	human
P01111	NRAS	NRAS proto-oncogene, GTPase	SHLP2-APEX	#NAME?	NA	0	yes	-2.90776	0.0403344	0	2	human
Q14CX7	NAA25	N(alpha)-acetyltransferase 25, NatB auxiliary subunit	SHLP2-APEX	#NAME?	NA	0	yes	-2.90801	0.0427714	0	2	human
P49792	RANBP2	RAN binding protein 2	SHLP2-APEX	-2.90819	9.30254e-07	8.86619e-06	no	-2.90819	8.86619e-06	3	3	human
Q08AE8	SPIRE1	spire type actin nucleation factor 1	SHLP2-APEX	#NAME?	NA	0	yes	-2.90875	0.018831	0	2	human
P07741	APRT	adenine phosphoribosyltransferase	SHLP2-APEX	-2.91037	0.0136243	0.0207507	no	-2.91037	0.0207507	1	3	human
P46459	NSF	N-ethylmaleimide sensitive factor, vesicle fusing ATPase	SHLP2-APEX	-2.91118	0.00013741	0.000482109	no	-2.91118	0.000482109	3	3	human
P0DP91	ERCC6	ERCC excision repair 6, chromatin remodeling factor	SHLP2-APEX	#NAME?	NA	0	yes	-2.9121	0.0136711	0	2	human
Q96F07	CYFIP2	cytoplasmic FMR1 interacting protein 2	SHLP2-APEX	-2.91226	0.000141996	0.000491666	no	-2.91226	0.000491666	2	3	human
P61160	ACTR2	actin related protein 2	SHLP2-APEX	-2.91499	0.000888686	0.00210125	no	-2.91499	0.00210125	3	3	human
P62316	SNRPD2	small nuclear ribonucleoprotein D2 polypeptide	SHLP2-APEX	-2.91577	2.71344e-05	0.000133915	no	-2.91577	0.000133915	3	3	human
P45984	MAPK9	mitogen-activated protein kinase 9	SHLP2-APEX	#NAME?	NA	0	yes	-2.91601	0.0286122	0	2	human
Q14676	MDC1	mediator of DNA damage checkpoint 1	SHLP2-APEX	-2.91607	9.75892e-06	5.78341e-05	no	-2.91607	5.78341e-05	3	3	human
Q9C0B5	ZDHHC5	zinc finger DHHC-type containing 5	SHLP2-APEX	#NAME?	NA	0	yes	-2.9171	0.0312066	0	2	human
P50402	EMD	emerin	SHLP2-APEX	-2.91847	3.31379e-07	3.92769e-06	no	-2.91847	3.92769e-06	3	3	human
O95777	LSM8	LSM8 homolog, U6 small nuclear RNA associated	SHLP2-APEX	#NAME?	NA	0	yes	-2.9222	0.0204877	0	2	human
Q15293	RCN1	reticulocalbin 1	SHLP2-APEX	-0.941737	0.147688	0.177553	no	-0.941737	0.177553	3	3	human
Q9UDY8	MALT1	MALT1 paracaspase	SHLP2-APEX	-2.92828	1.04655e-07	1.53577e-06	no	-2.92828	1.53577e-06	3	3	human
Q15286	RAB35	RAB35, member RAS oncogene family	SHLP2-APEX	-1.13173	0.393407	0.430419	no	-1.13173	0.430419	1	2	human
Q8IU85	CAMK1D	calcium/calmodulin dependent protein kinase ID	SHLP2-APEX	#NAME?	NA	0	yes	-2.93028	0.0219783	0	2	human
Q7Z460	CLASP1	cytoplasmic linker associated protein 1	SHLP2-APEX	-2.9321	1.67965e-06	1.42205e-05	no	-2.9321	1.42205e-05	3	3	human
Q9Y3R5	DOP1B	DOP1 leucine zipper like protein B	SHLP2-APEX	#NAME?	NA	0	yes	-2.93346	0.0258729	0	2	human
Q92696	RABGGTA	Rab geranylgeranyltransferase subunit alpha	SHLP2-APEX	#NAME?	NA	0	yes	-2.94031	0.0470976	0	2	human
Q15233	NONO	non-POU domain containing octamer binding	SHLP2-APEX	-2.94525	2.79472e-06	2.14417e-05	no	-2.94525	2.14417e-05	3	3	human
Q9NXR1	NDE1	nudE neurodevelopment protein 1	SHLP2-APEX	#NAME?	NA	0	yes	-2.94614	0.0434283	0	2	human
Q92769	HDAC2	histone deacetylase 2	SHLP2-APEX	-2.94804	0.000478368	0.00126538	no	-2.94804	0.00126538	3	3	human
Q9HDC9	APMAP	adipocyte plasma membrane associated protein	SHLP2-APEX	#NAME?	NA	0	yes	-2.9499	0.025108	0	2	human
Q12874	SF3A3	splicing factor 3a subunit 3	SHLP2-APEX	-2.95098	0.0184481	0.0272449	no	-2.95098	0.0272449	1	3	human
Q86VS8	HOOK3	hook microtubule tethering protein 3	SHLP2-APEX	#NAME?	NA	0	yes	-2.95134	0.0461525	0	2	human
O43581	SYT7	synaptotagmin 7	SHLP2-APEX	#NAME?	NA	0	yes	-2.95202	0.026838	0	2	human
Q9H0H5	RACGAP1	Rac GTPase activating protein 1	SHLP2-APEX	#NAME?	NA	0	yes	-2.95571	0.0268489	0	2	human
Q96N21	TEPSIN	TEPSIN adaptor related protein complex 4 accessory protein	SHLP2-APEX	#NAME?	NA	0	yes	-2.95609	0.0290257	0	2	human
Q9UHI6	DDX20	DEAD-box helicase 20	SHLP2-APEX	-2.95664	5.04116e-05	0.000219189	no	-2.95664	0.000219189	3	3	human
Q13433	SLC39A6	solute carrier family 39 member 6	SHLP2-APEX	#NAME?	NA	0	yes	-2.95702	0.0107958	0	2	human
Q9UHW5	GPN3	GPN-loop GTPase 3	SHLP2-APEX	#NAME?	NA	0	yes	-2.95894	0.0112348	0	2	human
Q15084	PDIA6	protein disulfide isomerase family A member 6	SHLP2-APEX	-0.719536	0.13212	0.160295	no	-0.719536	0.160295	3	3	human
Q9UHD1	CHORDC1	cysteine and histidine rich domain containing 1	SHLP2-APEX	-2.96337	0.000138978	0.000483936	no	-2.96337	0.000483936	3	3	human
Q99504	EYA3	EYA transcriptional coactivator and phosphatase 3	SHLP2-APEX	#NAME?	NA	0	yes	-2.96846	0.0480507	0	2	human
Q14202	ZMYM3	zinc finger MYM-type containing 3	SHLP2-APEX	#NAME?	NA	0	yes	-2.97158	0.0407015	0	2	human
P09497	CLTB	clathrin light chain B	SHLP2-APEX	-2.97244	0.000680264	0.00168381	no	-2.97244	0.00168381	3	3	human
Q15061	WDR43	WD repeat domain 43	SHLP2-APEX	0.23377	0.195316	0.229295	no	0.23377	0.229295	2	3	human
P55795	HNRNPH2	heterogeneous nuclear ribonucleoprotein H2	SHLP2-APEX	-2.97429	0.000917104	0.00215741	no	-2.97429	0.00215741	3	3	human
Q9NPI6	DCP1A	decapping mRNA 1A	SHLP2-APEX	#NAME?	NA	0	yes	-2.97874	0.0235885	0	2	human
Q8N4J0	CARNMT1	carnosine N-methyltransferase 1	SHLP2-APEX	#NAME?	NA	0	yes	-2.98027	0.0276365	0	2	human
Q08945	SSRP1	structure specific recognition protein 1	SHLP2-APEX	-2.98128	0.000317697	0.000926991	no	-2.98128	0.000926991	2	3	human
P17980	PSMC3	proteasome 26S subunit, ATPase 3	SHLP2-APEX	-2.98227	0.000121073	0.000442419	no	-2.98227	0.000442419	3	3	human
Q9BTT6	LRRC1	leucine rich repeat containing 1	SHLP2-APEX	#NAME?	NA	0	yes	-2.98343	0.046696	0	2	human
Q15046	KARS1	lysyl-tRNA synthetase 1	SHLP2-APEX	0.455227	0.0855363	0.108475	no	0.455227	0.108475	3	3	human
Q93009	USP7	ubiquitin specific peptidase 7	SHLP2-APEX	-2.98419	6.39292e-06	4.13304e-05	no	-2.98419	4.13304e-05	2	3	human
Q9H5N1	RABEP2	rabaptin, RAB GTPase binding effector protein 2	SHLP2-APEX	#NAME?	NA	0	yes	-2.98709	0.0213662	0	2	human
P42224	STAT1	signal transducer and activator of transcription 1	SHLP2-APEX	-2.99181	6.88563e-06	4.39018e-05	no	-2.99181	4.39018e-05	3	3	human
Q8IZ83	ALDH16A1	aldehyde dehydrogenase 16 family member A1	SHLP2-APEX	-2.99316	0.00733839	0.0123128	no	-2.99316	0.0123128	2	3	human
Q9UET6	FTSJ1	FtsJ RNA 2'-O-methyltransferase 1	SHLP2-APEX	-2.99463	0.00989201	0.0158632	no	-2.99463	0.0158632	1	3	human
Q9Y281	CFL2	cofilin 2	SHLP2-APEX	#NAME?	NA	0	yes	-2.99656	0.0314348	0	2	human
P63000	RAC1	Rac family small GTPase 1	SHLP2-APEX	-2.99705	0.00805398	0.0132489	no	-2.99705	0.0132489	2	3	human
O95319	CELF2	CUGBP Elav-like family member 2	SHLP2-APEX	#NAME?	NA	0	yes	-2.99943	0.0345665	0	2	human
P01040	CSTA	cystatin A	SHLP2-APEX	#NAME?	NA	0	yes	-3.00063	0.0280795	0	2	human
Q9Y3B2	EXOSC1	exosome component 1	SHLP2-APEX	#NAME?	NA	0	yes	-3.00727	0.0219381	0	2	human
P11586	MTHFD1	methylenetetrahydrofolate dehydrogenase, cyclohydrolase and formyltetrahydrofolate synthetase 1	SHLP2-APEX	-3.00888	0.000372849	0.00103669	no	-3.00888	0.00103669	3	3	human
Q15005	SPCS2	signal peptidase complex subunit 2	SHLP2-APEX	-0.129108	0.852957	0.866548	no	-0.129108	0.866548	1	3	human
Q15004	PCLAF	PCNA clamp associated factor	SHLP2-APEX	0.0750244	0.737921	0.761393	no	0.0750244	0.761393	3	2	human
P49754	VPS41	VPS41 subunit of HOPS complex	SHLP2-APEX	#NAME?	NA	0	yes	-3.01276	0.0156403	0	2	human
Q96F45	ZNF503	zinc finger protein 503	SHLP2-APEX	#NAME?	NA	0	yes	-3.01445	0.0453993	0	2	human
Q14694	USP10	ubiquitin specific peptidase 10	SHLP2-APEX	-3.01466	9.74481e-08	1.4891e-06	no	-3.01466	1.4891e-06	3	3	human
Q7Z478	DHX29	DExH-box helicase 29	SHLP2-APEX	-3.01515	1.63989e-05	8.86594e-05	no	-3.01515	8.86594e-05	3	3	human
Q9H7E2	TDRD3	tudor domain containing 3	SHLP2-APEX	#NAME?	NA	0	yes	-3.01707	0.0492945	0	2	human
Q9BUH6	PAXX	PAXX non-homologous end joining factor	SHLP2-APEX	#NAME?	NA	0	yes	-3.01932	0.0327455	0	2	human
Q7Z4Q2	HEATR3	HEAT repeat containing 3	SHLP2-APEX	-3.01972	5.22449e-06	3.50003e-05	no	-3.01972	3.50003e-05	3	3	human
Q14978	NOLC1	nucleolar and coiled-body phosphoprotein 1	SHLP2-APEX	1.28616	0.0955561	0.119623	no	1.28616	0.119623	2	3	human
Q9BRX9	WDR83	WD repeat domain 83	SHLP2-APEX	#NAME?	NA	0	yes	-3.02096	0.0474808	0	2	human
P57737	CORO7	coronin 7	SHLP2-APEX	#NAME?	NA	0	yes	-3.02096	0.0168794	0	2	human
Q14966	ZNF638	zinc finger protein 638	SHLP2-APEX	-1.29397	0.111698	0.137229	no	-1.29397	0.137229	1	3	human
O75694	NUP155	nucleoporin 155	SHLP2-APEX	-3.0238	1.13322e-05	6.5479e-05	no	-3.0238	6.5479e-05	3	3	human
Q15717	ELAVL1	ELAV like RNA binding protein 1	SHLP2-APEX	-3.02582	0.000381922	0.00105329	no	-3.02582	0.00105329	3	3	human
Q9Y2U8	LEMD3	LEM domain containing 3	SHLP2-APEX	#NAME?	NA	0	yes	-3.03343	0.0440454	0	2	human
Q14739	LBR	lamin B receptor	SHLP2-APEX	0.019614	0.926833	0.933904	no	0.019614	0.933904	3	3	human
Q9Y2D8	SSX2IP	SSX family member 2 interacting protein	SHLP2-APEX	#NAME?	NA	0	yes	-3.03408	0.0439205	0	2	human
P43686	PSMC4	proteasome 26S subunit, ATPase 4	SHLP2-APEX	-3.03748	0.000555436	0.00143436	no	-3.03748	0.00143436	3	3	human
Q96P70	IPO9	importin 9	SHLP2-APEX	-3.03772	0.00237662	0.00468507	no	-3.03772	0.00468507	2	3	human
Q14697	GANAB	glucosidase II alpha subunit	SHLP2-APEX	-0.775283	0.366305	0.403875	no	-0.775283	0.403875	3	3	human
Q9ULW3	ABT1	activator of basal transcription 1	SHLP2-APEX	#NAME?	NA	0	yes	-3.03826	0.01654	0	2	human
P49354	FNTA	farnesyltransferase, CAAX box, alpha	SHLP2-APEX	#NAME?	NA	0	yes	-3.03938	0.0388747	0	2	human
Q14692	BMS1	BMS1 ribosome biogenesis factor	SHLP2-APEX	-0.984786	0.0804356	0.102757	no	-0.984786	0.102757	1	3	human
Q9BT23	LIMD2	LIM domain containing 2	SHLP2-APEX	#NAME?	NA	0	yes	-3.04268	0.0262368	0	2	human
P61962	DCAF7	DDB1 and CUL4 associated factor 7	SHLP2-APEX	-3.04379	0.00797736	0.0131463	no	-3.04379	0.0131463	1	3	human
Q9NRF9	POLE3	DNA polymerase epsilon 3, accessory subunit	SHLP2-APEX	#NAME?	NA	0	yes	-3.04429	0.0116427	0	2	human
Q96KP4	CNDP2	carnosine dipeptidase 2	SHLP2-APEX	-3.0454	0.000519872	0.00135961	no	-3.0454	0.00135961	3	3	human
Q31612	Q31612	NA	SHLP2-APEX	-3.04717	6.56935e-09	2.29184e-07	no	-3.04717	2.29184e-07	3	3	human
P61201	COPS2	COP9 signalosome subunit 2	SHLP2-APEX	-3.05329	0.0108162	0.0170933	no	-3.05329	0.0170933	1	3	human
Q15648	MED1	mediator complex subunit 1	SHLP2-APEX	#NAME?	NA	0	yes	-3.0556	0.0430728	0	2	human
O14828	SCAMP3	secretory carrier membrane protein 3	SHLP2-APEX	-3.05624	0.000546957	0.00141642	no	-3.05624	0.00141642	3	3	human
O95983	MBD3	methyl-CpG binding domain protein 3	SHLP2-APEX	-3.05701	0.00218299	0.00435891	no	-3.05701	0.00435891	1	3	human
Q8WUM4	PDCD6IP	programmed cell death 6 interacting protein	SHLP2-APEX	-3.05777	2.16101e-06	1.74485e-05	no	-3.05777	1.74485e-05	3	3	human
Q14573	ITPR3	inositol 1,4,5-trisphosphate receptor type 3	SHLP2-APEX	-1.93287	0.123747	0.150929	no	-1.93287	0.150929	1	3	human
P62318	SNRPD3	small nuclear ribonucleoprotein D3 polypeptide	SHLP2-APEX	-3.05928	0.00551936	0.00954659	no	-3.05928	0.00954659	3	3	human
Q5T6V5	C9orf64	chromosome 9 open reading frame 64	SHLP2-APEX	#NAME?	NA	0	yes	-3.06074	0.0142246	0	2	human
O94776	MTA2	metastasis associated 1 family member 2	SHLP2-APEX	-3.06121	2.28002e-05	0.0001155	no	-3.06121	0.0001155	3	3	human
Q9Y294	ASF1A	anti-silencing function 1A histone chaperone	SHLP2-APEX	#NAME?	NA	0	yes	-3.06437	0.0121555	0	2	human
Q14160	SCRIB	scribble planar cell polarity protein	SHLP2-APEX	-3.06719	4.95601e-05	0.000217148	no	-3.06719	0.000217148	3	3	human
Q9NR12	PDLIM7	PDZ and LIM domain 7	SHLP2-APEX	#NAME?	NA	0	yes	-3.06784	0.0254943	0	2	human
Q9BZL4	PPP1R12C	protein phosphatase 1 regulatory subunit 12C	SHLP2-APEX	#NAME?	NA	0	yes	-3.07228	0.0376426	0	2	human
Q5H9R7	PPP6R3	protein phosphatase 6 regulatory subunit 3	SHLP2-APEX	-3.07318	0.00330234	0.0061677	no	-3.07318	0.0061677	1	3	human
Q9GZZ1	NAA50	N(alpha)-acetyltransferase 50, NatE catalytic subunit	SHLP2-APEX	#NAME?	NA	0	yes	-3.07629	0.0203175	0	2	human
Q9BSJ8	ESYT1	extended synaptotagmin 1	SHLP2-APEX	-3.07709	0.00012138	0.000442666	no	-3.07709	0.000442666	3	3	human
Q96RR4	CAMKK2	calcium/calmodulin dependent protein kinase kinase 2	SHLP2-APEX	#NAME?	NA	0	yes	-3.07834	0.0252614	0	2	human
Q14C86	GAPVD1	GTPase activating protein and VPS9 domains 1	SHLP2-APEX	-3.07962	2.89757e-05	0.000140252	no	-3.07962	0.000140252	3	3	human
Q14257	RCN2	reticulocalbin 2	SHLP2-APEX	-1.29074	0.194473	0.22845	no	-1.29074	0.22845	3	3	human
Q14254	FLOT2	flotillin 2	SHLP2-APEX	-0.209135	0.786383	0.805999	no	-0.209135	0.805999	2	3	human
O00299	CLIC1	chloride intracellular channel 1	SHLP2-APEX	-3.08182	0.00223459	0.00444274	no	-3.08182	0.00444274	2	3	human
Q14161	GIT2	GIT ArfGAP 2	SHLP2-APEX	#NAME?	NA	0	yes	-3.08242	0.0282511	0	2	human
P25205	MCM3	minichromosome maintenance complex component 3	SHLP2-APEX	-3.08406	0.000384331	0.00105591	no	-3.08406	0.00105591	3	3	human
P06737	PYGL	glycogen phosphorylase L	SHLP2-APEX	#NAME?	NA	0	yes	-3.08545	0.0192026	0	2	human
Q14232	EIF2B1	eukaryotic translation initiation factor 2B subunit alpha	SHLP2-APEX	0.323276	0.509607	0.544032	no	0.323276	0.544032	3	3	human
Q14203	DCTN1	dynactin subunit 1	SHLP2-APEX	-0.711761	0.0920371	0.115452	no	-0.711761	0.115452	3	3	human
Q658Y4	FAM91A1	family with sequence similarity 91 member A1	SHLP2-APEX	#NAME?	NA	0	yes	-3.09029	0.0362566	0	2	human
Q96BY7	ATG2B	autophagy related 2B	SHLP2-APEX	#NAME?	NA	0	yes	-3.09182	0.028407	0	2	human
Q8NHQ8	RASSF8	Ras association domain family member 8	SHLP2-APEX	#NAME?	NA	0	yes	-3.09673	0.0444849	0	2	human
P05556	ITGB1	integrin subunit beta 1	SHLP2-APEX	-3.09685	0.0014505	0.00311858	no	-3.09685	0.00311858	1	3	human
O14745	SLC9A3R1	SLC9A3 regulator 1	SHLP2-APEX	#NAME?	NA	0	yes	-3.09992	0.0175064	0	2	human
P49643	PRIM2	DNA primase subunit 2	SHLP2-APEX	#NAME?	NA	0	yes	-3.10012	0.048396	0	2	human
O75179	ANKRD17	ankyrin repeat domain 17	SHLP2-APEX	-3.10096	4.01971e-06	2.892e-05	no	-3.10096	2.892e-05	1	3	human
P49327	FASN	fatty acid synthase	SHLP2-APEX	-3.10334	6.28328e-06	4.07642e-05	no	-3.10334	4.07642e-05	3	3	human
P26358	DNMT1	DNA methyltransferase 1	SHLP2-APEX	-3.10572	0.00388503	0.00708425	no	-3.10572	0.00708425	1	3	human
Q14165	MLEC	malectin	SHLP2-APEX	-1.08706	0.180264	0.212705	no	-1.08706	0.212705	1	3	human
Q9UNS1	TIMELESS	timeless circadian regulator	SHLP2-APEX	#NAME?	NA	0	yes	-3.10729	0.0424479	0	2	human
Q12968	NFATC3	nuclear factor of activated T cells 3	SHLP2-APEX	#NAME?	NA	0	yes	-3.10956	0.048301	0	2	human
Q14999	CUL7	cullin 7	SHLP2-APEX	#NAME?	NA	0	yes	-3.11012	0.0489757	0	2	human
P09211	GSTP1	glutathione S-transferase pi 1	SHLP2-APEX	-3.11254	0.0311132	0.0433521	no	-3.11254	0.0433521	1	3	human
O95373	IPO7	importin 7	SHLP2-APEX	-3.1155	2.46638e-05	0.00012292	no	-3.1155	0.00012292	3	3	human
Q14147	DHX34	DExH-box helicase 34	SHLP2-APEX	-1.3959	0.0982664	0.122601	no	-1.3959	0.122601	3	1	human
P56962	STX17	syntaxin 17	SHLP2-APEX	#NAME?	NA	0	yes	-3.11707	0.0430842	0	2	human
Q9Y5Q8	GTF3C5	general transcription factor IIIC subunit 5	SHLP2-APEX	-3.11775	5.79429e-07	6.0873e-06	no	-3.11775	6.0873e-06	3	3	human
P37198	NUP62	nucleoporin 62	SHLP2-APEX	-3.11894	1.54197e-05	8.41032e-05	no	-3.11894	8.41032e-05	3	3	human
Q59GN2	Q59GN2	NA	SHLP2-APEX	-3.12076	0.00195969	0.00395576	no	-3.12076	0.00395576	3	3	human
Q14008	CKAP5	cytoskeleton associated protein 5	SHLP2-APEX	-3.12098	5.18114e-06	3.48361e-05	no	-3.12098	3.48361e-05	3	3	human
P25685	DNAJB1	DnaJ heat shock protein family (Hsp40) member B1	SHLP2-APEX	#NAME?	NA	0	yes	-3.12195	0.0223794	0	2	human
O00423	EML1	EMAP like 1	SHLP2-APEX	#NAME?	NA	0	yes	-3.12259	0.0288766	0	2	human
Q9Y2V7	COG6	component of oligomeric golgi complex 6	SHLP2-APEX	#NAME?	NA	0	yes	-3.12397	0.0233807	0	2	human
Q12906	ILF3	interleukin enhancer binding factor 3	SHLP2-APEX	-3.12755	0.000382751	0.00105329	no	-3.12755	0.00105329	3	3	human
Q7L2J0	MEPCE	methylphosphate capping enzyme	SHLP2-APEX	#NAME?	NA	0	yes	-3.12785	0.0304651	0	2	human
P38159	RBMX	RNA binding motif protein X-linked	SHLP2-APEX	-3.12848	9.05718e-05	0.000346723	no	-3.12848	0.000346723	3	3	human
Q8NFH5	NUP35	nucleoporin 35	SHLP2-APEX	#NAME?	NA	0	yes	-3.12892	0.0182683	0	2	human
Q6P3X3	TTC27	tetratricopeptide repeat domain 27	SHLP2-APEX	-3.12976	0.00243709	0.00476459	no	-3.12976	0.00476459	2	3	human
E9PCH4	E9PCH4	NA	SHLP2-APEX	-3.13035	0.00229756	0.00454839	no	-3.13035	0.00454839	1	3	human
Q9NQA3	Q9NQA3	NA	SHLP2-APEX	#NAME?	NA	0	yes	-3.1314	0.0207444	0	2	human
P25398	RPS12	ribosomal protein S12	SHLP2-APEX	-3.13552	0.000179989	0.000594285	no	-3.13552	0.000594285	3	3	human
Q13435	SF3B2	splicing factor 3b subunit 2	SHLP2-APEX	-3.13872	0.00633057	0.0107732	no	-3.13872	0.0107732	2	3	human
P07384	CAPN1	calpain 1	SHLP2-APEX	-3.13968	0.00256955	0.00497497	no	-3.13968	0.00497497	2	3	human
Q96FW1	OTUB1	OTU deubiquitinase, ubiquitin aldehyde binding 1	SHLP2-APEX	-3.14095	6.7329e-05	0.00027241	no	-3.14095	0.00027241	3	3	human
A2RUB1	MEIOC	meiosis specific with coiled-coil domain	SHLP2-APEX	#NAME?	NA	0	yes	-3.14363	0.0405879	0	2	human
Q9BR61	ACBD6	acyl-CoA binding domain containing 6	SHLP2-APEX	#NAME?	NA	0	yes	-3.14456	0.0389505	0	2	human
O96017	CHEK2	checkpoint kinase 2	SHLP2-APEX	#NAME?	NA	0	yes	-3.14973	0.0359605	0	2	human
P06748	NPM1	nucleophosmin 1	SHLP2-APEX	-3.15001	7.03265e-06	4.46851e-05	no	-3.15001	4.46851e-05	3	3	human
Q13200	PSMD2	proteasome 26S subunit, non-ATPase 2	SHLP2-APEX	-3.15109	0.000682785	0.00168779	no	-3.15109	0.00168779	3	3	human
P62191	PSMC1	proteasome 26S subunit, ATPase 1	SHLP2-APEX	-3.15197	0.000159201	0.00053814	no	-3.15197	0.00053814	3	3	human
Q93008	USP9X	ubiquitin specific peptidase 9 X-linked	SHLP2-APEX	-3.15264	3.14808e-06	2.36618e-05	no	-3.15264	2.36618e-05	3	3	human
Q6GQQ9	OTUD7B	OTU deubiquitinase 7B	SHLP2-APEX	#NAME?	NA	0	yes	-3.15386	0.0429317	0	2	human
P48426	PIP4K2A	phosphatidylinositol-5-phosphate 4-kinase type 2 alpha	SHLP2-APEX	#NAME?	NA	0	yes	-3.15839	0.0291884	0	2	human
Q9UBI9	HECA	hdc homolog, cell cycle regulator	SHLP2-APEX	#NAME?	NA	0	yes	-3.16503	0.0176395	0	2	human
Q9H7Z6	KAT8	lysine acetyltransferase 8	SHLP2-APEX	#NAME?	NA	0	yes	-3.16507	0.0344299	0	2	human
Q9H8Y5	ANKZF1	ankyrin repeat and zinc finger peptidyl tRNA hydrolase 1	SHLP2-APEX	#NAME?	NA	0	yes	-3.16555	0.0406868	0	3	human
P62487	POLR2G	RNA polymerase II subunit G	SHLP2-APEX	#NAME?	NA	0	yes	-3.1656	0.0235057	0	2	human
Q13617	CUL2	cullin 2	SHLP2-APEX	-1.6941	0.0369087	0.0505887	no	-1.6941	0.0505887	1	3	human
Q9Y4E1	WASHC2C	WASH complex subunit 2C	SHLP2-APEX	#NAME?	NA	0	yes	-3.16648	0.0438824	0	2	human
Q15365	PCBP1	poly(rC) binding protein 1	SHLP2-APEX	-3.16768	7.99233e-05	0.00031333	no	-3.16768	0.00031333	3	3	human
Q8WUM0	NUP133	nucleoporin 133	SHLP2-APEX	-3.16779	0.000303588	0.000893844	no	-3.16779	0.000893844	3	3	human
P58546	MTPN	myotrophin	SHLP2-APEX	-3.16851	0.00723265	0.0121464	no	-3.16851	0.0121464	1	3	human
Q13595	TRA2A	transformer 2 alpha homolog	SHLP2-APEX	0.258092	0.688387	0.716682	no	0.258092	0.716682	2	3	human
P61758	VBP1	VHL binding protein 1	SHLP2-APEX	-3.1738	0.00156274	0.00329852	no	-3.1738	0.00329852	2	3	human
Q9UFW8	CGGBP1	CGG triplet repeat binding protein 1	SHLP2-APEX	#NAME?	NA	0	yes	-3.1804	0.0108167	0	2	human
Q13573	SNW1	SNW domain containing 1	SHLP2-APEX	-1.03871	0.321597	0.359948	no	-1.03871	0.359948	1	3	human
Q71RC2	LARP4	La ribonucleoprotein 4	SHLP2-APEX	-3.18184	0.000436333	0.00117094	no	-3.18184	0.00117094	2	3	human
Q9H7N4	SCAF1	SR-related CTD associated factor 1	SHLP2-APEX	#NAME?	NA	0	yes	-3.1835	0.0436919	0	2	human
Q6PJG6	BRAT1	BRCA1 associated ATM activator 1	SHLP2-APEX	-3.18668	0.00286205	0.00546123	no	-3.18668	0.00546123	1	3	human
Q13557	CAMK2D	calcium/calmodulin dependent protein kinase II delta	SHLP2-APEX	-1.71254	0.302806	0.340564	no	-1.71254	0.340564	1	3	human
Q13526	PIN1	peptidylprolyl cis/trans isomerase, NIMA-interacting 1	SHLP2-APEX	-3.18818	0.00193901	0.00393118	no	-3.18818	0.00393118	3	3	human
P63167	DYNLL1	dynein light chain LC8-type 1	SHLP2-APEX	-3.18874	1.42206e-07	1.91926e-06	no	-3.18874	1.91926e-06	3	3	human
O15037	KHNYN	KH and NYN domain containing	SHLP2-APEX	#NAME?	NA	0	yes	-3.18933	0.0301368	0	2	human
P49588	AARS1	alanyl-tRNA synthetase 1	SHLP2-APEX	-3.19164	0.000341833	0.000973883	no	-3.19164	0.000973883	3	3	human
Q13523	PRPF4B	pre-mRNA processing factor 4B	SHLP2-APEX	-0.19309	0.421792	0.459031	no	-0.19309	0.459031	2	3	human
Q13509	TUBB3	tubulin beta 3 class III	SHLP2-APEX	-0.240616	0.764162	0.785838	no	-0.240616	0.785838	3	3	human
Q8WUX2	CHAC2	ChaC cation transport regulator homolog 2	SHLP2-APEX	#NAME?	NA	0	yes	-3.19241	0.015659	0	2	human
A6NKT7	RGPD3	RANBP2 like and GRIP domain containing 3	SHLP2-APEX	-3.19339	0.0185771	0.0273915	no	-3.19339	0.0273915	1	3	human
Q86YD1	PTOV1	PTOV1 extended AT-hook containing adaptor protein	SHLP2-APEX	#NAME?	NA	0	yes	-3.19449	0.0223865	0	2	human
P35998	PSMC2	proteasome 26S subunit, ATPase 2	SHLP2-APEX	-3.19516	7.37805e-05	0.000294644	no	-3.19516	0.000294644	3	3	human
O43396	TXNL1	thioredoxin like 1	SHLP2-APEX	-3.19519	0.0298638	0.0419273	no	-3.19519	0.0419273	1	3	human
O15027	SEC16A	SEC16 homolog A, endoplasmic reticulum export factor	SHLP2-APEX	-3.19695	0.00161085	0.00338462	no	-3.19695	0.00338462	1	3	human
Q96KR1	ZFR	zinc finger RNA binding protein	SHLP2-APEX	-3.20115	1.87e-05	9.68574e-05	no	-3.20115	9.68574e-05	2	3	human
Q9HCU5	PREB	prolactin regulatory element binding	SHLP2-APEX	#NAME?	NA	0	yes	-3.202	0.0215392	0	2	human
O14654	IRS4	insulin receptor substrate 4	SHLP2-APEX	-3.20225	2.46861e-08	5.07163e-07	no	-3.20225	5.07163e-07	3	3	human
Q13459	MYO9B	myosin IXB	SHLP2-APEX	-1.4395	0.45181	0.487396	no	-1.4395	0.487396	1	2	human
Q7L2H7	EIF3M	eukaryotic translation initiation factor 3 subunit M	SHLP2-APEX	-3.20656	0.00120333	0.00267213	no	-3.20656	0.00267213	3	3	human
O15372	EIF3H	eukaryotic translation initiation factor 3 subunit H	SHLP2-APEX	-3.20807	0.0140063	0.0212799	no	-3.20807	0.0212799	1	3	human
P00441	SOD1	superoxide dismutase 1	SHLP2-APEX	-3.20887	0.00885706	0.0144034	no	-3.20887	0.0144034	2	3	human
Q9H0C8	ILKAP	ILK associated serine/threonine phosphatase	SHLP2-APEX	-3.20946	1.20359e-05	6.82649e-05	no	-3.20946	6.82649e-05	3	3	human
Q96CN7	ISOC1	isochorismatase domain containing 1	SHLP2-APEX	#NAME?	NA	0	yes	-3.21044	0.0318292	0	2	human
Q12873	CHD3	chromodomain helicase DNA binding protein 3	SHLP2-APEX	#NAME?	NA	0	yes	-3.21129	0.024577	0	2	human
Q13428	TCOF1	treacle ribosome biogenesis factor 1	SHLP2-APEX	-1.12572	0.10986	0.13506	no	-1.12572	0.13506	1	3	human
Q9BWH6	RPAP1	RNA polymerase II associated protein 1	SHLP2-APEX	#NAME?	NA	0	yes	-3.21221	0.0338148	0	2	human
P26599	PTBP1	polypyrimidine tract binding protein 1	SHLP2-APEX	-3.2141	4.36708e-05	0.000196466	no	-3.2141	0.000196466	3	3	human
Q02241	KIF23	kinesin family member 23	SHLP2-APEX	#NAME?	NA	0	yes	-3.21641	0.0203815	0	2	human
Q93074	MED12	mediator complex subunit 12	SHLP2-APEX	#NAME?	NA	0	yes	-3.21821	0.0260831	0	2	human
Q8NHV4	NEDD1	NEDD1 gamma-tubulin ring complex targeting factor	SHLP2-APEX	#NAME?	NA	0	yes	-3.21934	0.0420555	0	2	human
P62136	PPP1CA	protein phosphatase 1 catalytic subunit alpha	SHLP2-APEX	-3.22376	0.00933623	0.0151427	no	-3.22376	0.0151427	1	3	human
P09496	CLTA	clathrin light chain A	SHLP2-APEX	-3.22487	0.000126303	0.000453463	no	-3.22487	0.000453463	3	3	human
Q13362	PPP2R5C	protein phosphatase 2 regulatory subunit B'gamma	SHLP2-APEX	0.180537	0.602857	0.636234	no	0.180537	0.636234	3	1	human
Q5VU43	PDE4DIP	phosphodiesterase 4D interacting protein	SHLP2-APEX	#NAME?	NA	0	yes	-3.22682	0.0284936	0	2	human
Q01658	DR1	down-regulator of transcription 1	SHLP2-APEX	#NAME?	NA	0	yes	-3.22698	0.0206765	0	2	human
Q9BTE3	MCMBP	minichromosome maintenance complex binding protein	SHLP2-APEX	-3.23016	1.34126e-08	3.44443e-07	no	-3.23016	3.44443e-07	3	3	human
Q13325	IFIT5	interferon induced protein with tetratricopeptide repeats 5	SHLP2-APEX	-1.05172	0.11203	0.137481	no	-1.05172	0.137481	3	2	human
P60983	GMFB	glia maturation factor beta	SHLP2-APEX	#NAME?	NA	0	yes	-3.23114	0.0338368	0	2	human
P47897	QARS1	glutaminyl-tRNA synthetase 1	SHLP2-APEX	-3.23317	0.00050995	0.00133744	no	-3.23317	0.00133744	3	3	human
Q92688	ANP32B	acidic nuclear phosphoprotein 32 family member B	SHLP2-APEX	#NAME?	NA	0	yes	-3.23325	0.0355208	0	2	human
A5YKK6	CNOT1	CCR4-NOT transcription complex subunit 1	SHLP2-APEX	-3.23624	7.01399e-05	0.000281932	no	-3.23624	0.000281932	3	3	human
Q8NEY8	PPHLN1	periphilin 1	SHLP2-APEX	#NAME?	NA	0	yes	-3.23651	0.0170325	0	2	human
Q9BU76	C1orf35	chromosome 1 open reading frame 35	SHLP2-APEX	#NAME?	NA	0	yes	-3.23742	0.0108204	0	2	human
Q08211	DHX9	DExH-box helicase 9	SHLP2-APEX	-3.23763	0.000137772	0.000482461	no	-3.23763	0.000482461	3	3	human
Q8IWV7	UBR1	ubiquitin protein ligase E3 component n-recognin 1	SHLP2-APEX	#NAME?	NA	0	yes	-3.2378	0.0165052	0	2	human
O43683	BUB1	BUB1 mitotic checkpoint serine/threonine kinase	SHLP2-APEX	#NAME?	NA	0	yes	-3.23807	0.0312608	0	2	human
Q13247	SRSF6	serine and arginine rich splicing factor 6	SHLP2-APEX	-0.767654	0.306361	0.344144	no	-0.767654	0.344144	2	3	human
Q13243	SRSF5	serine and arginine rich splicing factor 5	SHLP2-APEX	-0.647954	0.0619646	0.0809129	no	-0.647954	0.0809129	3	3	human
Q16566	CAMK4	calcium/calmodulin dependent protein kinase IV	SHLP2-APEX	#NAME?	NA	0	yes	-3.24728	0.0401576	0	2	human
Q9UBF6	RNF7	ring finger protein 7	SHLP2-APEX	#NAME?	NA	0	yes	-3.24731	0.049124	0	2	human
Q8IVV7	GID4	GID complex subunit 4 homolog	SHLP2-APEX	#NAME?	NA	0	yes	-3.24763	0.0276299	0	2	human
Q9UJY4	GGA2	golgi associated, gamma adaptin ear containing, ARF binding protein 2	SHLP2-APEX	#NAME?	NA	0	yes	-3.24814	0.0273922	0	2	human
Q9Y2X9	ZNF281	zinc finger protein 281	SHLP2-APEX	#NAME?	NA	0	yes	-3.25204	0.0389222	0	2	human
Q04760	GLO1	glyoxalase I	SHLP2-APEX	-3.25219	0.00114187	0.00256851	no	-3.25219	0.00256851	2	3	human
Q13177	PAK2	p21 (RAC1) activated kinase 2	SHLP2-APEX	-1.27183	0.0868851	0.109959	no	-1.27183	0.109959	1	3	human
P43243	MATR3	matrin 3	SHLP2-APEX	-3.25332	3.17966e-05	0.000151525	no	-3.25332	0.000151525	3	3	human
Q04917	YWHAH	tyrosine 3-monooxygenase/tryptophan 5-monooxygenase activation protein eta	SHLP2-APEX	-3.2539	0.00515245	0.00898762	no	-3.2539	0.00898762	1	3	human
P30040	ERP29	endoplasmic reticulum protein 29	SHLP2-APEX	#NAME?	NA	0	yes	-3.2551	0.0429334	0	2	human
Q13045	FLII	FLII actin remodeling protein	SHLP2-APEX	-3.25725	1.13635e-08	3.1135e-07	no	-3.25725	3.1135e-07	3	3	human
Q9Y3Y2	CHTOP	chromatin target of PRMT1	SHLP2-APEX	-3.2579	0.000382806	0.00105329	no	-3.2579	0.00105329	3	3	human
P06744	GPI	glucose-6-phosphate isomerase	SHLP2-APEX	-3.25884	0.0314264	0.043657	no	-3.25884	0.043657	3	3	human
Q13868	EXOSC2	exosome component 2	SHLP2-APEX	#NAME?	NA	0	yes	-3.25976	0.0136603	0	2	human
Q12905	ILF2	interleukin enhancer binding factor 2	SHLP2-APEX	-3.26306	0.00774445	0.0128311	no	-3.26306	0.0128311	2	3	human
O95881	TXNDC12	thioredoxin domain containing 12	SHLP2-APEX	#NAME?	NA	0	yes	-3.26324	0.041399	0	2	human
P55957	BID	BH3 interacting domain death agonist	SHLP2-APEX	#NAME?	NA	0	yes	-3.2699	0.0349817	0	2	human
P51148	RAB5C	RAB5C, member RAS oncogene family	SHLP2-APEX	-3.2703	0.000333525	0.000960572	no	-3.2703	0.000960572	3	3	human
P62879	GNB2	G protein subunit beta 2	SHLP2-APEX	#NAME?	NA	0	yes	-3.27273	0.0172515	0	2	human
Q969G3	SMARCE1	SWI/SNF related, matrix associated, actin dependent regulator of chromatin, subfamily e, member 1	SHLP2-APEX	-3.27349	0.000421056	0.00113821	no	-3.27349	0.00113821	2	3	human
Q9NZM5	NOP53	NOP53 ribosome biogenesis factor	SHLP2-APEX	#NAME?	NA	0	yes	-3.27614	0.0412273	0	2	human
P60228	EIF3E	eukaryotic translation initiation factor 3 subunit E	SHLP2-APEX	-3.27678	0.000630153	0.0015874	no	-3.27678	0.0015874	2	3	human
Q9HBM0	VEZT	vezatin, adherens junctions transmembrane protein	SHLP2-APEX	#NAME?	NA	0	yes	-3.27793	0.0281613	0	2	human
Q9H1A4	ANAPC1	anaphase promoting complex subunit 1	SHLP2-APEX	-3.28194	0.00779361	0.0128894	no	-3.28194	0.0128894	1	3	human
[truncated: 1,846 more rows]

## Sheet: Sample Quant
Protein	APEX-1	APEX-2	APEX-3	SHLP2-1	SHLP2-2	SHLP2-3
U3KQK5	NA	NA	NA	24.0632	23.702	23.7943
S4R3N1	22.0539	NA	21.7176	22.2534	NA	21.6495
R4GMX3	22.9239	22.5421	21.9901	NA	NA	NA
Q9Y6Y8	24.3478	24.4426	23.8462	20.7603	20.3532	NA
Q9Y6Y0	23.0823	22.8854	22.7524	NA	NA	NA
Q9Y6W5	23.7315	23.4836	23.3814	NA	NA	NA
Q9Y6R4	22.1473	21.7631	21.7319	NA	NA	NA
Q9Y6N7	22.7462	22.6602	22.5747	NA	NA	NA
Q9Y6N5	NA	NA	NA	21.6094	21.6919	22.1265
Q9Y6N1	NA	20.675	NA	21.9984	21.9513	22.3716
Q9Y6M9	20.0487	20.0086	NA	24.3933	24.2218	24.2799
Q9Y6M1	23.6014	23.3974	22.9448	21.7128	21.9479	21.0776
Q9Y6K9	23.5385	23.2968	23.4989	NA	NA	NA
Q9Y6K0	23.7397	23.7595	24.0733	22.6903	22.5595	22.4472
Q9Y6J9	23.3811	23.1188	22.5157	20.8228	NA	NA
Q9Y6I3	23.2788	23.2751	NA	NA	NA	NA
Q9Y6H1	23.3426	NA	NA	25.4539	25.1715	24.8349
Q9Y6G9	22.8243	23.227	22.9847	20.8045	21.4224	20.1901
Q9Y6G3	NA	NA	NA	24.0843	23.7278	24.1132
Q9Y6E2	22.8071	22.694	21.8872	21.6888	21.6625	21.1881
Q9Y6D6	22.2573	22.1102	21.6073	NA	NA	NA
Q9Y6D0	23.3853	23.1507	24.1488	NA	NA	NA
Q9Y6C9	22.2794	22.5348	22.4049	NA	NA	21.2975
Q9Y6B6	23.3991	24.0456	23.4393	NA	NA	NA
Q9Y6A9	23.3674	23.1488	23.764	NA	NA	NA
Q9Y6A5	22.4976	23.1487	22.7397	NA	NA	NA
Q9Y6A4	22.9217	NA	23.5078	NA	NA	NA
Q9Y697	NA	NA	NA	24.2504	24.4794	24.1882
Q9Y696	23.353	23.5227	22.609	NA	NA	NA
Q9Y679	22.6902	22.5796	23.2748	21.329	21.7414	21.6473
Q9Y678	22.82	23.5565	22.7148	23.0321	23.1924	22.7081
Q9Y676	NA	20.1316	NA	25.398	25.3601	25.5309
Q9Y673	22.4448	22.7921	22.9851	21.878	22.0518	22.3668
Q9Y672	NA	21.458	NA	21.3228	21.6824	21.5157
Q9Y619	NA	NA	NA	21.7156	21.841	22.4653
Q9Y617	23.1388	23.0694	21.9884	NA	NA	NA
Q9Y613	22.9842	22.8753	NA	NA	NA	NA
Q9Y606	21.3795	20.9291	21.088	23.6853	23.882	23.9319
Q9Y5Y2	23.7756	23.9169	22.5679	21.8041	21.229	20.4538
Q9Y5X1	24.7697	24.7609	24.301	NA	NA	20.7321
Q9Y5V3	21.0324	21.8436	21.6055	NA	NA	20.5473
Q9Y5T5	23.2088	23.0945	22.8433	NA	NA	NA
Q9Y5S9	23.8021	23.9584	22.0692	21.7282	21.9232	NA
Q9Y5R4	NA	NA	NA	21.1573	21.9951	21.2033
Q9Y5Q9	23.4242	23.0061	23.7988	20.6785	NA	NA
Q9Y5Q8	23.4439	23.3221	23.5096	20.5526	20.6137	19.756
Q9Y5P4	22.679	22.7243	22.4844	NA	NA	NA
Q9Y5M8	22.7768	22.7405	23.1153	21.2045	21.1724	21.543
Q9Y5L4	22.1117	22.8359	NA	21.5884	NA	NA
Q9Y5L0	23.1057	22.9406	21.5388	21.2004	21.2479	20.721
Q9Y5K6	24.5106	24.4885	24.2212	NA	NA	NA
Q9Y5K5	22.8723	23.6635	NA	NA	NA	NA
Q9Y5J1	NA	22.2546	21.6396	21.9281	21.2193	22.0481
Q9Y5B9	23.6469	23.6719	23.7844	21.6055	21.347	20.8493
Q9Y5B0	23.1987	23.3517	23.1637	NA	NA	NA
Q9Y5A9	25.1431	25.323	24.9018	20.3722	20.7379	20.6683
Q9Y5A7	23.3178	23.307	22.7826	NA	NA	NA
Q9Y584	NA	NA	NA	25.5457	25.8988	25.9906
Q9Y570	23.5226	23.5311	22.352	20.5902	20.4579	19.8766
Q9Y547	23.8969	23.6069	NA	NA	NA	NA
Q9Y520	23.9331	24.2957	24.4574	20.8285	20.5298	19.4589
Q9Y512	19.7135	20.3698	19.654	24.8231	24.4134	25.2585
Q9Y4X5	23.5995	23.7242	23.2324	NA	NA	NA
Q9Y4W6	19.9852	19.8897	19.5951	25.3118	25.3922	25.2905
Q9Y4W2	23.0023	21.9944	23.4309	21.2926	21.3869	21.6183
Q9Y4R8	22.3596	22.2807	22.1626	20.6172	20.559	20.8099
Q9Y4P8	24.0212	23.8436	23.4326	NA	NA	NA
Q9Y4P3	21.7708	22.5968	22.3986	20.8148	NA	NA
Q9Y4P1	23.1277	23.0806	22.4336	NA	NA	NA
Q9Y4L1	20.8278	20.7565	21.9417	21.0297	20.1047	21.525
Q9Y4K4	22.4476	22.6728	22.0707	NA	NA	NA
Q9Y4K3	23.1198	22.5853	22.6617	NA	NA	NA
Q9Y4J8	23.3486	23.1561	22.6886	NA	NA	NA
Q9Y4I1	21.6169	21.8515	22.2079	20.1611	20.5392	19.9654
Q9Y4H2	NA	23.3603	22.8744	NA	NA	NA
Q9Y4G8	21.5467	21.8591	21.5709	NA	NA	NA
Q9Y4G6	24.1829	24.0262	NA	NA	NA	NA
Q9Y4F1	NA	22.2293	22.3336	NA	NA	NA
Q9Y4E8	23.2822	23.1296	22.8143	NA	NA	NA
Q9Y4E6	22.8919	23.2457	22.8446	NA	NA	NA
Q9Y4E1	22.9236	22.3508	NA	NA	NA	NA
Q9Y4D8	22.1381	NA	22.3121	NA	NA	NA
Q9Y4C2	22.7273	22.6633	22.4254	21.9531	NA	21.8246
Q9Y4C1	22.7171	22.703	22.5558	NA	NA	NA
Q9Y4A5	21.0162	NA	22.176	20.6136	20.6139	NA
Q9Y496	23.3069	23.2204	23.1327	NA	NA	NA
Q9Y490	24.0467	24.1995	23.9001	20.3227	19.9691	20.0083
Q9Y487	21.7635	NA	23.132	NA	NA	NA
Q9Y484	NA	23.3715	22.4684	NA	NA	NA
Q9Y478	23.5192	23.4328	22.95	21.8087	21.6334	20.9024
Q9Y462	23.0431	23.2813	23.1868	NA	NA	NA
Q9Y450	24.4775	24.4626	24.0401	20.0681	NA	NA
Q9Y448	22.9357	22.8232	NA	NA	NA	NA
Q9Y3Z3	22.8068	22.9426	22.0579	NA	NA	NA
Q9Y3Y2	23.2434	22.8358	22.5704	20.2878	19.6242	18.964
Q9Y3U8	23.423	20.4099	23.8395	21.3739	21.2437	22.2027
Q9Y3T9	22.4278	22.3876	22.5777	21.705	21.1556	21.5125
Q9Y3T6	22.0034	21.6083	NA	NA	NA	NA
Q9Y3S2	23.2416	23.6137	22.8813	NA	NA	NA
Q9Y3R5	22.829	NA	22.1961	NA	NA	NA
Q9Y3R0	22.332	22.4456	22.5143	NA	NA	20.246
Q9Y3P9	22.8448	23.0582	22.7545	NA	NA	NA
Q9Y3I1	22.2565	21.6889	NA	NA	NA	20.9135
Q9Y3I0	25.4403	25.3739	25.2799	20.8403	20.6778	20.6306
Q9Y3F4	25.4968	25.7024	25.0987	21.1021	20.268	20.1619
Q9Y3E5	22.317	22.9744	22.4965	21.0875	19.9295	NA
Q9Y3E2	21.6435	21.8323	NA	20.9394	NA	NA
Q9Y3D9	NA	19.794	20.4598	23.9293	24.5042	24.2757
Q9Y3D7	NA	NA	20.2504	23.0997	23.0322	23.5856
Q9Y3D5	NA	NA	NA	22.5543	23.0435	22.9522
Q9Y3D3	NA	NA	NA	24.4201	24.2364	24.9757
Q9Y3D2	NA	NA	NA	24.7307	24.5646	24.3295
Q9Y3D0	21.9792	23.0973	22.6995	NA	21.339	20.7618
Q9Y3C8	23.2401	23.4766	21.6607	NA	22.6085	NA
Q9Y3C6	23.7505	23.8702	23.332	NA	NA	NA
Q9Y3B8	20.2951	19.9909	19.6769	23.2963	23.4666	22.9584
Q9Y3B7	NA	NA	NA	23.389	22.4072	22.1914
Q9Y3B4	24.9196	24.4419	24.6965	22.7093	23.1316	22.0384
Q9Y3B2	22.5547	22.242	NA	NA	NA	NA
Q9Y3A5	23.0989	23.1482	20.5714	21.2023	20.5206	20.2953
Q9Y3A4	22.8217	23.2273	22.9864	NA	NA	NA
Q9Y3A2	NA	NA	NA	NA	NA	NA
Q9Y3A0	NA	NA	NA	23.2442	23.2878	22.787
Q9Y399	NA	20.384	NA	24.6182	24.4133	24.3937
Q9Y383	22.9682	23.1585	22.8205	20.8385	20.6397	NA
Q9Y376	22.3167	21.2415	22.6044	NA	NA	NA
Q9Y375	NA	NA	NA	23.7819	23.5752	23.6015
Q9Y371	24.6742	24.8028	24.2605	20.4135	NA	NA
Q9Y333	23.5646	23.588	23.4411	NA	NA	NA
Q9Y315	23.7244	23.5488	23.4403	NA	NA	NA
Q9Y314	23.8859	23.7747	23.2082	NA	NA	NA
Q9Y312	24.2424	24.1464	24.2518	21.6302	21.8171	21.9776
Q9Y305	20.2783	19.9902	19.9349	24.5266	24.4461	24.4765
Q9Y2Z9	NA	NA	NA	23.1017	22.4633	22.8802
Q9Y2Z4	20.1372	20.3905	19.5585	25.517	25.693	25.5829
Q9Y2Z2	NA	NA	NA	23.6455	23.7115	23.6363
Q9Y2Z0	24.1952	24.311	23.6084	NA	19.7975	NA
Q9Y2X9	22.5402	22.9908	NA	NA	NA	NA
Q9Y2X7	23.7032	23.7698	23.8002	NA	NA	NA
Q9Y2X3	22.6903	22.7861	21.8622	21.8139	21.9437	20.6691
Q9Y2X0	22.4946	21.9009	21.9127	NA	NA	NA
Q9Y2W1	24.132	24.2592	24.5343	21.0476	20.1799	NA
Q9Y2V7	22.2347	22.9122	NA	NA	NA	NA
Q9Y2V2	24.8208	24.7932	23.8762	NA	20.6423	21.0545
Q9Y2U8	22.4898	22.3854	NA	NA	NA	NA
Q9Y2T2	23.2878	23.1853	22.9484	22.4238	21.8651	21.9627
Q9Y2S7	NA	NA	19.7927	25.2453	25.3525	25.3462
Q9Y2R9	NA	NA	NA	24.6548	24.482	24.6141
Q9Y2R4	23.0629	23.2392	23.3983	20.9825	21.327	21.0285
Q9Y2R0	NA	NA	NA	24.4548	23.9818	24.0874
Q9Y2Q9	NA	NA	NA	24.0028	23.5996	24.0173
Q9Y2Q3	20.8442	NA	NA	22.5945	22.5639	22.5526
Q9Y2L5	23.2017	22.7335	22.5519	NA	NA	NA
Q9Y2L1	22.6553	23.0142	22.3799	22.1493	21.469	20.9657
Q9Y2K3	24.2342	NA	24.5876	NA	NA	21.9023
Q9Y2J2	24.5585	24.5445	24.5861	21.5236	20.8592	20.9942
Q9Y2I8	22.4061	21.6177	21.8505	20.4538	20.868	19.7509
Q9Y2I7	NA	22.2707	22.161	NA	NA	NA
Q9Y2I1	22.3159	22.7953	22.5038	NA	NA	NA
Q9Y2H6	21.9016	22.1681	22.7504	NA	NA	NA
Q9Y2H0	22.322	22.3596	22.8214	NA	NA	NA
Q9Y2D8	22.0665	NA	23.2606	NA	NA	NA
Q9Y2D5	23.1142	NA	23.1313	NA	NA	NA
Q9Y2D0	NA	NA	NA	23.9863	23.9373	23.499
Q9Y2A7	23.9223	23.8456	23.7056	19.8906	20.1164	20.2539
Q9Y295	24.0303	23.8915	23.7978	21.4613	21.0643	21.4261
Q9Y294	22.918	22.05	NA	NA	NA	NA
Q9Y291	NA	NA	NA	22.219	22.7397	22.2711
Q9Y285	23.4973	23.5034	23.043	20.7784	21.1171	20.4667
Q9Y281	22.5765	22.1881	NA	NA	NA	NA
Q9Y277	23.9587	24.4772	24.4424	23.5808	23.3579	23.1119
Q9Y276	NA	NA	NA	23.5722	23.9012	23.9941
Q9Y266	24.3338	24.2267	23.4802	20.7058	19.6254	19.8367
Q9Y265	25.4467	25.5217	24.841	21.9547	21.2559	21.0016
Q9Y263	23.6405	23.2324	22.4686	21.0823	21.55	NA
Q9Y262	25.0958	25.3147	25.1833	20.7202	20.1928	20.3261
Q9Y237	23.6202	23.6064	22.9045	23.2957	NA	NA
Q9Y234	NA	NA	NA	NA	23.5916	23.9141
Q9Y230	24.9688	24.9008	24.7501	21.3505	21.2384	20.8891
Q9Y224	25.2161	25.1437	24.829	20.5212	19.9013	19.9289
Q9Y223	22.6141	22.7781	22.2463	NA	NA	NA
Q9Y221	NA	NA	NA	NA	NA	22.2412
Q9Y217	23.2466	22.8415	22.5165	NA	NA	NA
Q9UQR0	23.0493	22.6812	23.1158	NA	NA	NA
Q9UQE7	22.9431	23.3588	22.7925	21.4164	21.25	20.7439
Q9UQB8	23.4009	23.4741	22.9328	NA	NA	NA
Q9UQ90	NA	NA	NA	22.3218	22.5434	22.4825
Q9UQ88	23.0607	21.871	23.1244	21.2843	NA	NA
Q9UQ80	23.3777	22.8167	22.3692	NA	NA	NA
Q9UQ35	23.1663	22.5396	22.5772	22.8074	22.7011	NA
Q9UQ13	22.7798	22.5632	22.8418	NA	NA	NA
Q9UPY8	23.9324	23.7771	23.3323	NA	NA	NA
Q9UPY3	23.1026	23.3447	23.1072	NA	NA	NA
Q9UPW6	22.652	22.0684	22.4704	NA	NA	NA
Q9UPW5	21.9854	21.5004	NA	NA	NA	NA
Q9UPU7	22.3816	22.1276	22.6312	NA	NA	NA
Q9UPU5	23.3527	23.4161	23.1239	19.7536	NA	NA
Q9UPT8	22.4697	22.2659	22.7396	NA	NA	NA
Q9UPT5	23.006	22.9701	22.8545	NA	NA	NA
Q9UPS8	22.2658	NA	22.1945	NA	NA	NA
Q9UPQ9	22.6705	23.0214	23.1228	NA	NA	NA
Q9UPQ3	21.581	NA	21.8952	NA	NA	NA
Q9UPP1	22.5573	22.1748	22.8087	NA	NA	NA
Q9UPN9	22.8926	22.831	22.9176	NA	NA	NA
Q9UPN7	23.2057	23.1475	23.0479	NA	NA	NA
Q9UPN3	22.1027	21.8669	22.2997	NA	NA	NA
Q9UNZ2	24.1879	24.0878	23.6173	NA	NA	NA
Q9UNY4	22.0017	22.2316	21.9982	20.8613	20.9069	20.4532
Q9UNX4	NA	23.3005	NA	21.7782	NA	NA
Q9UNX3	NA	NA	NA	NA	NA	23.0476
Q9UNT1	NA	NA	NA	23.0015	NA	22.1285
Q9UNS2	24.2352	24.1915	23.9184	21.4336	21.0841	NA
Q9UNS1	22.5839	22.5129	NA	NA	NA	NA
Q9UNQ2	22.0564	22.0684	22.2259	22.1822	21.801	21.8234
Q9UNN5	22.8095	22.9155	22.3539	NA	NA	NA
Q9UNM6	23.0589	23.0686	22.5481	21.6666	20.3471	21.5075
Q9UNL2	24.7847	24.6123	25.2453	24.603	24.6706	24.4562
Q9UNK0	24.3704	23.2689	24.0524	NA	NA	NA
Q9UNH7	22.9651	23.0612	22.2958	NA	NA	NA
Q9UNF1	23.4966	23.442	23.4842	21.163	20.6679	20.3595
Q9UNF0	24.5372	24.8932	24.5403	NA	NA	NA
Q9UNE7	23.2024	23.2871	22.8534	20.8602	NA	NA
Q9UN86	24.8576	24.8091	24.9258	NA	NA	NA
Q9UN37	21.4701	21.4033	20.7699	21.8691	21.9881	22.1716
Q9UMZ2	23.0807	23.2814	23.3609	NA	NA	NA
Q9UMX5	25.7042	26.0819	25.8626	24.1689	23.8526	23.6703
Q9UMX0	23.6272	24.4434	22.834	NA	NA	NA
Q9UMS4	25.2223	25.1704	25.2257	22.6374	22.2979	20.6529
Q9UMS0	NA	NA	NA	26.3991	26.5276	26.2666
Q9UM54	23.0879	23.1279	22.9885	20.5397	20.6536	20.8611
Q9ULX6	22.4025	21.2579	22.6276	20.5919	21.1749	20.7473
Q9ULW3	22.5571	22.3326	NA	NA	NA	NA
Q9ULW0	22.7412	22.7568	22.9963	NA	NA	NA
Q9ULV4	24.4322	24.417	24.7384	20.2731	19.897	20.0592
Q9ULV3	21.8014	22.3146	22.7067	NA	NA	NA
Q9ULT8	23.7795	23.733	23.5136	NA	NA	NA
Q9ULK4	NA	NA	22.3886	NA	NA	20.6843
Q9ULJ6	22.4391	NA	22.2564	NA	NA	NA
Q9ULH0	21.4293	NA	21.5981	NA	NA	NA
Q9ULF5	22.0959	22.0833	21.7444	NA	NA	NA
Q9ULE3	NA	NA	NA	NA	25.7609	26.2802
Q9ULC4	23.4362	22.8796	21.9276	NA	NA	NA
Q9ULA0	23.6287	23.6045	23.3496	22.6719	23.132	23.2623
Q9UL63	23.8147	23.6407	23.5998	NA	NA	NA
Q9UL46	23.801	23.7045	23.4225	NA	NA	NA
Q9UL42	NA	NA	NA	26.2673	26.8959	26.0967
Q9UL25	22.4027	NA	22.6933	21.0413	20.7034	21.3292
Q9UL15	22.9268	22.8281	22.3495	NA	NA	NA
Q9UKZ1	23.0084	23.0078	22.8696	NA	NA	NA
Q9UKY7	24.234	24.3466	23.7596	NA	NA	NA
Q9UKX7	23.8982	24.0797	23.5952	NA	NA	NA
Q9UKV8	22.8078	22.1622	22.9486	NA	NA	NA
Q9UKV3	NA	21.2136	NA	21.8202	21.4452	NA
Q9UKU7	NA	NA	NA	21.8516	22.3544	22.2971
Q9UKT4	23.5071	23.2048	23.178	NA	NA	NA
Q9UKN8	23.8183	23.4434	23.4514	NA	NA	NA
Q9UKM9	NA	NA	NA	NA	21.4297	NA
Q9UKK9	24.8938	24.9692	24.1593	NA	19.4679	NA
Q9UKJ3	22.8097	23.1384	NA	NA	NA	NA
Q9UKG1	22.645	22.9737	22.739	NA	NA	NA
Q9UKF6	22.8869	22.2516	22.0454	NA	NA	NA
Q9UKD2	22.0986	22.0817	NA	21.891	21.2999	21.2691
Q9UKB1	23.2791	22.9223	NA	NA	NA	NA
Q9UKA4	22.4845	22.4144	22.7394	NA	NA	NA
Q9UK76	NA	22.9393	NA	NA	NA	NA
Q9UK61	22.5139	22.1343	22.4296	NA	NA	NA
Q9UK59	22.9605	22.7634	22.7607	NA	NA	NA
Q9UK41	23.8459	23.6244	23.1268	NA	NA	NA
Q9UK39	NA	NA	NA	21.8574	21.8353	21.6669
Q9UJZ1	21.3743	21.1701	20.4563	26.2861	26.0966	26.0864
Q9UJY4	22.7867	22.7327	NA	NA	NA	NA
Q9UJX4	22.6465	22.9025	22.7496	NA	NA	NA
Q9UJX3	23.5982	23.6234	23.5654	21.531	21.174	21.8248
Q9UJX2	22.8367	22.7378	22.9839	NA	NA	NA
Q9UJW0	23.2298	23.4326	23.3315	NA	NA	NA
Q9UJV9	22.7506	22.7673	22.8318	NA	NA	NA
Q9UJU6	24.2103	24.4067	23.5361	19.395	NA	NA
Q9UJS0	21.5732	21.2325	21.5247	24.6862	24.6525	24.7667
Q9UJK0	22.5336	21.6071	NA	NA	NA	NA
Q9UJF2	22.1797	21.6037	NA	NA	NA	NA
Q9UJC3	23.0628	22.7417	23.0711	NA	NA	NA
Q9UJ70	23.5137	23.5177	22.5694	NA	NA	NA
Q9UJ68	NA	NA	NA	22.4414	22.6124	22.5495
Q9UJ41	23.2719	22.9139	23.1836	NA	NA	NA
Q9UIS9	21.8846	21.7922	21.9936	NA	NA	NA
Q9UIL1	24.5782	24.0072	24.2125	NA	NA	NA
Q9UIJ7	NA	NA	NA	25.1745	25.0224	24.9837
Q9UII4	20.9801	20.9967	23.1228	NA	NA	21.5258
Q9UII2	NA	NA	NA	24.1616	23.7621	24.2019
Q9UIG0	23.4637	23.5203	23.568	21.4785	21.4571	21.3702
Q9UIF9	NA	21.7285	22.2324	NA	NA	NA
Q9UID3	21.8175	22.9017	21.6786	20.598	20.9523	21.3147
Q9UIC8	23.6639	23.7151	23.2868	NA	NA	NA
Q9UIA9	23.3608	23.5358	22.8157	22.4421	22.1494	22.0875
Q9UI43	NA	NA	NA	22.2221	22.5401	22.7275
Q9UI32	NA	NA	NA	21.0438	21.6422	21.334
Q9UI30	23.6849	23.6101	23.3787	24.3979	24.0129	24.6345
Q9UI26	24.1743	23.2882	23.8793	22.1478	22.6749	21.3643
Q9UI12	23.0852	22.9572	22.9166	21.6491	21.041	22.011
Q9UI10	22.4928	22.3408	22.3304	21.5578	21.0056	21.1473
Q9UI09	NA	19.4311	19.0965	24.5169	24.224	24.5834
Q9UHY1	23.6563	23.283	23.3722	NA	NA	NA
Q9UHX1	22.0255	23.1732	23.0451	22.1459	21.159	NA
Q9UHW5	NA	22.4999	22.2265	NA	NA	NA
Q9UHV9	24.8643	24.5132	24.4839	NA	NA	NA
Q9UHR5	23.5562	22.8953	23.343	NA	NA	NA
Q9UHR4	23.5258	23.6527	23.662	NA	NA	NA
Q9UHQ9	NA	NA	NA	NA	20.1767	20.7907
Q9UHQ1	22.1242	21.5431	22.8575	NA	NA	NA
Q9UHN1	NA	NA	NA	21.9896	21.2987	21.7124
Q9UHK6	NA	NA	NA	21.8244	21.5648	21.6087
Q9UHI6	22.9319	22.8944	22.9843	19.8105	19.7591	20.3711
Q9UHD8	23.0866	23.0711	23.1874	NA	NA	NA
Q9UHD2	23.4344	23.2829	23.0899	NA	NA	NA
Q9UHD1	24.5066	24.7611	23.8827	21.1593	21.9499	21.1512
Q9UHB9	23.7095	23.7789	23.432	21.6389	20.9585	20.2984
Q9UHB6	24.4403	24.4674	24.6128	21.0893	NA	NA
Q9UGV2	22.5946	22.9502	22.5899	20.8192	NA	NA
Q9UGR2	22.721	22.6052	22.3341	NA	NA	NA
Q9UGP8	22.6664	22.6231	22.5913	21.5623	21.3717	NA
Q9UGP4	22.6207	22.699	22.5807	NA	NA	NA
Q9UGM6	NA	NA	NA	23.9887	23.8498	23.9045
Q9UGJ1	21.751	20.8188	22.2386	20.583	NA	NA
Q9UGI8	23.7682	23.7002	23.3572	NA	NA	NA
Q9UGC7	NA	NA	NA	23.669	23.6339	23.6889
Q9UG63	23.0299	23.2914	23.7638	22.3471	22.1386	22.4758
Q9UG56	NA	NA	21.354	NA	21.4838	22.073
Q9UFW8	NA	22.5766	22.8142	NA	NA	NA
Q9UFN0	NA	NA	NA	25.2225	25.165	25.139
Q9UFF9	22.7541	23.4945	22.8239	NA	NA	NA
Q9UFC0	21.5485	21.6524	22.1231	21.4252	NA	NA
Q9UEY8	22.7014	22.4291	22.7816	NA	NA	NA
Q9UEW8	22.7346	23.0571	22.411	20.8687	20.8828	20.5891
Q9UET6	23.9548	23.6924	23.435	20.6994	NA	NA
Q9UER7	23.1245	22.7597	23.0935	NA	NA	NA
Q9UDY8	23.8926	23.8953	23.5246	20.6095	20.9351	20.9831
Q9UDY2	24.0558	23.7736	24.0969	NA	NA	NA
Q9UDX5	NA	NA	NA	21.24	20.6371	21.325
Q9UDW1	NA	NA	NA	22.3652	22.3453	22.2541
Q9UDR5	NA	NA	NA	24.7782	24.8104	24.8443
Q9UBX3	NA	21.7608	NA	23.292	23.5945	23.2622
Q9UBW8	23.5892	22.9781	23.4469	NA	NA	NA
Q9UBV8	23.6881	23.3266	23.5694	20.183	19.8297	NA
Q9UBU9	22.6911	22.4078	22.1608	21.3098	20.5542	20.4692
Q9UBT7	22.9144	22.9685	22.6668	NA	NA	NA
Q9UBT2	23.971	23.8427	23.2536	23.0372	22.6351	22.4786
Q9UBS8	22.9277	22.7075	22.2231	NA	NA	NA
Q9UBS4	22.7365	21.2983	21.6778	20.8878	20.8275	20.8575
Q9UBQ7	NA	NA	NA	23.8148	23.8868	23.8455
Q9UBQ5	25.2821	25.5121	25.2611	21.8028	20.5894	20.2721
Q9UBQ0	24.3417	23.775	23.0415	NA	21.6643	NA
Q9UBN7	23.5979	23.4547	24.6443	NA	NA	NA
Q9UBM7	23.1995	23.3064	23.4886	23.9039	23.2075	23.9265
Q9UBL3	22.5005	23.1163	23.4073	NA	NA	NA
Q9UBI9	22.6026	22.6675	NA	NA	NA	NA
Q9UBI6	22.5068	22.8632	22.2869	NA	NA	NA
Q9UBF6	23.5557	NA	22.411	NA	NA	NA
Q9UBF2	21.7902	22.1042	21.8464	22.5206	22.665	21.7856
Q9UBE0	23.6124	23.919	22.9238	22.8122	22.1386	22.2086
Q9UBD5	21.8682	NA	21.735	NA	20.8497	NA
Q9UBC2	23.3291	23.5	23.5058	NA	NA	NA
Q9UBB9	22.3849	22.5684	21.7292	NA	21.7819	21.6771
Q9UBB6	22.702	22.7857	22.43	NA	20.0934	19.772
Q9UBB5	22.6443	22.7407	22.7874	NA	NA	NA
Q9UBB4	23.909	23.9937	23.0256	21.1524	21.3076	20.9181
Q9P2X3	23.2312	22.5924	22.3026	NA	NA	NA
Q9P2S5	20.7147	NA	21.7012	NA	NA	NA
Q9P2R7	NA	NA	NA	23.8764	23.7089	23.8652
Q9P2R3	22.0908	22.0158	NA	20.5737	20.7411	20.4896
Q9P2P6	NA	25.2769	24.3589	24.1593	24.1524	24.5364
Q9P2N5	22.589	22.3595	22.9814	NA	NA	NA
Q9P2K8	21.9042	22.6702	21.6778	NA	NA	NA
Q9P2K5	22.9645	22.5846	23.0516	21.3704	21.1721	NA
Q9P2K3	22.4269	22.371	22.7789	NA	NA	NA
Q9P2J9	NA	NA	NA	22.1064	22.5647	22.4695
Q9P2J5	23.7853	23.7481	23.248	22.0021	21.803	21.5631
Q9P2J3	NA	26.0968	NA	NA	NA	NA
Q9P2I0	22.0666	22.2154	22.5242	NA	NA	NA
Q9P2F8	21.6699	21.7576	21.3424	NA	NA	NA
Q9P2E9	22.2871	21.3568	NA	NA	NA	NA
Q9P2D0	22.3008	NA	22.1944	NA	NA	NA
Q9P2B4	22.8041	23.1216	23.1808	NA	NA	NA
Q9P289	23.8729	23.7259	22.5957	21.6619	21.122	20.3407
Q9P287	23.8468	23.7283	22.1295	22.6213	21.9663	21.5994
Q9P278	NA	NA	NA	23.397	23.5992	23.3335
Q9P270	22.8017	23.1904	23.0361	NA	NA	NA
Q9P265	21.4358	21.3334	NA	NA	NA	NA
Q9P260	22.7843	23.31	22.1944	NA	NA	NA
Q9P258	24.2508	24.2581	23.644	21.1388	19.4185	20.0247
Q9P253	22.7769	22.9296	22.7188	NA	NA	NA
Q9P1Y5	22.6085	22.582	22.4494	NA	NA	NA
Q9P0V9	22.5971	22.6951	22.5312	NA	NA	NA
Q9P0V3	22.0418	22.0766	22.3583	NA	NA	NA
Q9P0S3	20.6829	21.5638	NA	21.2882	NA	20.9177
Q9P0P8	NA	NA	NA	23.4153	23.7244	22.9377
Q9P0M9	NA	NA	NA	24.1297	24.3416	24.8411
Q9P0M6	22.5001	21.7096	NA	22.1758	22.0396	NA
Q9P0M2	NA	NA	NA	21.811	20.7317	21.2005
Q9P0L2	22.0866	22.6799	22.02	21.3121	NA	NA
Q9P0L0	23.5753	23.6892	23.4393	21.9375	21.435	19.9291
Q9P0K7	22.3711	22.8585	23.4402	NA	NA	NA
Q9P0J7	NA	NA	NA	21.4093	20.9558	20.2269
Q9P0J1	NA	NA	NA	23.4827	23.5659	23.4568
Q9P0J0	19.7084	20.2138	19.4143	24.1003	23.505	23.9181
Q9P035	24.5459	24.4803	24.6761	24.3174	23.8633	24.31
Q9P032	NA	NA	NA	25.501	25.7069	25.7551
Q9P015	18.1377	19.0964	18.1297	23.7214	23.9873	24.531
Q9P003	23.4722	22.3758	23.0372	23.2048	23.5165	23.7733
Q9NZZ3	23.6248	23.6099	23.1276	NA	NA	NA
Q9NZW5	22.7965	22.5692	22.5071	NA	NA	NA
Q9NZT2	22.6351	22.9219	22.61	NA	NA	NA
Q9NZT1	NA	NA	NA	NA	NA	NA
Q9NZN8	22.8077	22.5846	22.9252	NA	NA	NA
Q9NZN5	22.2986	22.6712	22.5276	NA	NA	NA
Q9NZM5	21.9187	NA	24.1345	NA	NA	NA
Q9NZM3	22.8887	22.648	23.0269	NA	NA	NA
Q9NZL9	24.1955	23.7312	23.6434	NA	NA	NA
Q9NZL4	23.491	23.4795	23.0777	21.1615	NA	21.119
Q9NZJ9	22.2426	22.4145	22.8395	NA	NA	NA
Q9NZJ6	NA	NA	NA	25.2217	25.3986	25.3228
Q9NZJ4	23.4525	22.9291	23.9401	NA	NA	NA
Q9NZJ0	23.1167	23.1356	22.6854	21.042	20.4375	20.4509
Q9NZI8	24.542	24.666	23.8274	23.7382	23.841	22.9169
Q9NZE8	NA	NA	NA	24.3942	24.1715	24.7161
Q9NZB8	NA	NA	NA	22.0165	21.7657	21.5969
Q9NZB2	23.57	23.7835	23.6342	22.1678	21.8368	21.8304
Q9NZ63	22.8847	22.634	22.2291	NA	NA	NA
Q9NZ32	22.8373	23.0321	23.1964	NA	NA	NA
Q9NZ01	23.4382	23.4974	23.9585	23.8133	23.243	23.8327
Q9NYZ3	22.5392	22.6674	22.5111	NA	NA	NA
Q9NYY8	19.7939	20.5433	20.3201	23.9195	23.987	24.3634
Q9NYV4	22.2328	22.2064	22.8984	NA	NA	NA
Q9NYU2	21.5184	21.7601	NA	NA	NA	NA
Q9NYR9	NA	NA	NA	NA	20.3888	20.5746
Q9NYP9	23.8025	22.9039	22.4749	NA	NA	NA
Q9NYP7	23.5395	23.2668	23.4856	23.2227	22.9817	23.1237
Q9NYL9	23.3646	23.0344	NA	NA	NA	NA
Q9NYL2	22.6252	22.7098	21.9911	NA	NA	NA
Q9NYK5	NA	NA	NA	24.0257	23.7475	24.2189
Q9NYJ8	23.1866	23.152	22.904	NA	NA	NA
Q9NYH9	NA	21.015	21.9555	21.9039	20.8511	21.197
Q9NYF8	24.2476	24.4626	24.638	20.8015	20.41	20.1074
Q9NYB9	24.27	24.4415	24.4728	NA	NA	NA
Q9NY93	21.454	21.2648	21.2735	20.9616	20.3929	20.6601
Q9NY33	23.0027	23.5461	NA	NA	NA	NA
Q9NY12	NA	NA	21.9389	NA	21.1955	NA
Q9NXV6	22.7351	23.3553	22.9002	NA	NA	NA
Q9NXV2	23.9314	24.0885	23.4727	NA	NA	NA
Q9NXR7	22.0845	23.6658	22.7129	NA	NA	NA
Q9NXR1	NA	22.2849	22.4031	NA	NA	NA
Q9NXK8	21.7154	NA	21.8561	21.2926	21.168	21.3498
Q9NXH9	22.2217	21.9156	22.0573	23.5445	22.9448	22.9307
Q9NXG2	20.6912	21.5473	21.4662	21.0047	20.2343	NA
Q9NXG0	NA	NA	NA	20.9822	20.7783	21.068
Q9NXF1	22.8033	22.6258	23.4026	21.4331	21.2633	21.5921
Q9NXE4	21.0349	20.1567	22.105	20.6111	20.6626	21.2102
Q9NXC5	22.3481	22.3769	22.0917	NA	NA	NA
Q9NXA8	NA	NA	NA	22.6176	21.9337	22.7741
Q9NX74	NA	NA	NA	21.6165	21.368	21.2658
Q9NX70	22.3399	22.7773	21.9122	NA	NA	NA
Q9NX63	21.5394	20.8722	21.2803	25.7312	25.7932	26.207
Q9NX55	NA	23.2504	22.6102	NA	NA	NA
Q9NX46	19.9895	NA	NA	22.986	22.5474	22.7471
Q9NX40	NA	NA	NA	NA	20.8052	20.6963
Q9NX20	NA	NA	20.2938	22.8099	22.601	23.3166
Q9NX18	NA	NA	NA	22.7142	23.0936	22.2977
Q9NX14	21.5059	NA	NA	25.3635	25.3324	25.1798
Q9NX00	NA	NA	NA	22.4221	21.3769	22.162
Q9NWZ5	22.9106	23.3336	23.6166	NA	NA	NA
Q9NWX6	NA	NA	NA	23.0706	22.6105	22.7437
Q9NWW5	23.5618	22.6931	23.9155	22.8299	23.0915	NA
Q9NWV8	22.615	22.824	22.5071	NA	NA	NA
Q9NWU5	NA	NA	NA	25.0748	25.0076	25.1717
Q9NWU2	23.4008	23.5934	23.3182	NA	NA	NA
Q9NWU1	NA	22.0103	21.9186	24.6443	24.7626	24.3495
Q9NWT8	21.8024	22.1542	22.1516	22.2891	22.342	22.1151
Q9NWS8	NA	NA	NA	22.166	21.765	21.8956
Q9NWS0	23.9419	24.0265	23.7312	NA	NA	NA
Q9NWR8	NA	NA	NA	21.4374	21.7556	22.3051
Q9NWB1	23.2564	22.7873	23.2405	21.2869	NA	NA
Q9NW82	22.6592	22.7	22.5744	NA	NA	NA
Q9NW81	NA	NA	NA	23.7401	23.631	24.0127
Q9NW68	23.3642	22.9858	22.7125	NA	NA	NA
Q9NW64	22.3381	22.7814	22.1862	NA	NA	NA
Q9NW13	22.383	21.3956	20.9379	21.7922	21.6693	20.2577
Q9NVZ3	23.7015	23.3062	22.8558	NA	NA	NA
Q9NVX0	22.6476	22.8629	22.8722	NA	NA	NA
Q9NVV4	20.1039	19.6701	20.5337	24.5395	24.4911	24.6174
Q9NVU0	21.8201	21.4771	21.6679	NA	NA	NA
Q9NVS9	21.3102	21.7305	NA	23.7482	23.6964	23.6356
Q9NVS2	NA	NA	NA	23.0168	23.3112	23.5861
Q9NVR5	22.5441	21.7683	NA	21.9343	21.9361	NA
Q9NVP1	22.0573	22.0143	22.894	22.6521	22.0739	22.3736
Q9NVN8	22.278	21.6182	22.4277	20.3702	NA	20.4183
Q9NVM9	21.6037	21.4677	21.5987	NA	NA	NA
Q9NVJ2	22.7688	22.5688	22.9536	NA	NA	NA
Q9NVI7	21.0656	21.2277	21.28	24.2873	24.2081	24.6965
Q9NVI1	22.4557	22.5924	21.5782	22.1299	21.4783	21.4676
Q9NVH6	NA	NA	NA	24.5666	24.2485	24.501
Q9NVH2	22.0615	22.9268	22.1222	21.4505	NA	19.7379
Q9NVH1	22.1837	21.9774	22.2946	21.718	21.1189	21.4067
Q9NVE7	23.2962	23.3904	23.1218	NA	NA	NA
Q9NVA2	23.5107	23.5179	23.6686	NA	NA	NA
Q9NVA1	NA	NA	NA	24.1696	24.3667	24.3926
Q9NV96	22.1144	22.1846	22.4366	NA	NA	NA
Q9NV70	22.6118	22.3546	22.7543	NA	22.3834	NA
Q9NUU7	23.3186	23.3768	22.1227	22.8542	22.9786	22.3875
Q9NUU6	NA	NA	NA	NA	NA	22.0515
Q9NUQ9	23.2581	22.4545	22.2064	NA	NA	NA
Q9NUQ8	22.8202	22.0695	20.7056	20.752	20.5829	20.7847
Q9NUQ6	22.6487	23.0096	22.7869	NA	NA	NA
Q9NUQ3	24.5893	24.685	24.6878	19.9587	NA	NA
Q9NUQ2	NA	NA	NA	21.9717	21.6108	22.0195
Q9NUP9	23.6507	24.0767	23.1591	NA	NA	NA
Q9NUL7	NA	NA	NA	22.8223	22.8124	23.118
Q9NUJ1	NA	NA	NA	25.1884	25.3116	25.192
Q9NUG6	23.6231	23.6596	23.3643	NA	NA	NA
Q9NUB1	NA	NA	NA	22.9607	23.0817	23.1244
Q9NU23	NA	NA	NA	25.0165	24.9916	24.9488
Q9NU22	21.3868	21.9241	22.5052	20.5509	20.617	20.467
Q9NTZ6	23.2167	22.8417	22.8381	NA	NA	NA
Q9NTX5	22.833	22.9315	22.4214	25.1217	24.5837	24.8416
Q9NTK5	24.1346	24.3003	23.136	NA	NA	19.3832
Q9NTJ5	22.8919	22.2429	22.5416	NA	NA	NA
Q9NTJ3	23.5736	23.6631	23.5022	21.7835	21.3789	21.1316
Q9NTI5	20.9261	21.4439	20.786	21.3124	NA	21.4786
Q9NTG7	NA	NA	NA	23.3969	23.6274	23.2374
Q9NT62	23.9271	23.9242	23.5656	NA	NA	NA
Q9NSV4	22.4237	22.685	22.3009	NA	NA	NA
Q9NSP4	23.5387	23.4162	22.3505	22.2618	NA	22.0586
Q9NSK0	23.4033	23.2221	23.3036	NA	NA	NA
Q9NSE4	19.2083	19.3886	19.7838	25.9389	25.7654	25.7339
Q9NSD9	23.4889	23.1776	23.1009	NA	20.6946	NA
Q9NS86	23.4804	23.7291	23.3487	NA	NA	NA
Q9NS69	21.4572	22.0777	22.4326	22.409	22.3304	21.9888
Q9NS18	NA	NA	NA	22.6159	22.2711	21.9408
Q9NRZ9	23.3878	22.9978	23.0515	20.8931	21.0426	20.8284
Q9NRY4	22.9923	23.1673	22.8814	NA	NA	NA
Q9NRX4	23.843	24.0083	23.1158	NA	NA	NA
Q9NRX2	NA	NA	NA	24.9745	24.9627	25.2535
Q9NRX1	22.5633	NA	NA	21.2401	NA	21.7507
Q9NRW7	21.9861	22.0193	21.5637	NA	NA	NA
Q9NRW3	22.5622	21.9716	22.4948	NA	21.4512	21.0283
Q9NRP4	NA	NA	NA	23.4968	23.6733	23.7259
Q9NRP0	22.7296	NA	22.8463	22.4469	NA	22.045
Q9NRN7	23.1567	22.8484	21.4222	22.0073	21.0472	21.1798
Q9NRL3	23.3048	22.9455	23.0225	NA	NA	NA
Q9NRL2	21.9192	22.1211	22.8758	20.8275	20.2817	21.2254
Q9NRK6	NA	19.8499	20.0657	23.3992	23.4551	23.573
Q9NRG9	23.0877	22.6798	23.0268	21.3737	20.7806	21.0629
Q9NRF9	22.6004	22.3074	NA	NA	NA	NA
Q9NRF8	21.347	21.5688	21.6328	22.7436	22.5155	22.5587
Q9NRD5	21.9577	21.7838	21.4356	NA	NA	NA
Q9NRA8	23.4104	23.0908	23.3647	NA	NA	NA
Q9NR56	22.76	22.3427	22.7468	NA	NA	NA
Q9NR50	23.39	23.7897	23.2247	22.01	21.722	21.0639
Q9NR46	23.9125	23.8924	23.4475	NA	NA	NA
Q9NR45	23.5566	22.9376	22.8092	NA	NA	NA
Q9NR30	23.156	23.0997	24.2316	23.485	23.3969	23.363
Q9NR28	NA	NA	NA	21.2837	20.7694	21.1515
Q9NR12	22.8937	NA	22.5346	NA	NA	NA
Q9NR09	22.985	22.9897	23.1048	20.6268	20.5428	20.2113
Q9NQX3	24.104	24.5116	24.2954	NA	NA	NA
Q9NQW7	21.485	20.7954	NA	NA	20.8339	NA
Q9NQW6	22.8334	22.5296	22.7883	NA	NA	NA
Q9NQT8	25.3021	24.8604	NA	NA	NA	NA
Q9NQT5	22.8355	22.8137	22.7856	NA	NA	NA
Q9NQR4	NA	NA	NA	22.5163	22.564	22.5209
Q9NQP4	24.7112	24.3127	23.8722	20.8295	NA	NA
Q9NQH7	NA	NA	NA	22.8538	22.7414	23.2269
Q9NQG5	23.1956	22.5987	22.9896	20.9081	20.1632	NA
Q9NQC7	22.8168	22.9036	22.6493	NA	NA	NA
Q9NQC3	24.5406	23.9353	24.6794	22.8782	23.159	22.9508
Q9NQA3	22.6948	22.4743	NA	NA	NA	NA
Q9NQ92	26.3381	25.2572	NA	NA	NA	NA
Q9NQ88	23.2648	23.2467	NA	NA	NA	NA
Q9NQ50	NA	NA	NA	24.5944	24.4069	24.5864
Q9NQ29	21.2684	24.7333	21.7303	NA	NA	NA
Q9NPQ8	NA	22.8534	22.701	21.6035	NA	NA
Q9NPL8	NA	NA	NA	23.5553	23.1907	23.4139
Q9NPJ3	NA	NA	NA	25.2203	24.6069	24.4254
Q9NPI6	NA	22.16	22.6258	NA	NA	NA
Q9NPH2	24.9092	24.7694	23.8704	20.2717	20.3102	NA
Q9NPE2	NA	NA	NA	21.6981	21.464	21.7459
Q9NPD3	22.8883	23.0648	23.5268	NA	NA	NA
Q9NP97	23.319	23.1173	NA	21.9541	NA	NA
Q9NP92	19.9569	19.9893	NA	24.0043	23.5262	24.3338
Q9NP81	21.1119	NA	NA	25.3953	25.4434	25.4466
Q9NP80	NA	NA	NA	22.638	22.5798	22.7158
Q9NP79	25.0536	25.0976	24.0967	NA	NA	NA
Q9NP72	22.4236	21.7442	22.7261	20.6135	NA	20.0352
Q9NP66	23.5632	NA	22.9294	NA	NA	NA
Q9NP61	23.694	23.68	23.8003	NA	NA	NA
Q9NNW7	20.8162	20.947	20.844	24.1784	24.1952	24.3361
Q9NNW5	23.5269	23.7111	23.753	20.0511	20.0044	20.0535
Q9HDC9	22.6798	21.9448	NA	NA	NA	NA
Q9HD45	22.3083	22.1271	22.5725	22.5598	22.4203	22.3689
Q9HD34	NA	NA	NA	24.8683	24.8373	24.3161
Q9HD33	20.0193	20.3132	NA	24.6458	24.2414	24.86
Q9HD26	24.0051	23.9536	23.5132	NA	NA	NA
Q9HD23	NA	NA	NA	23.5734	23.261	23.4482
Q9HD20	23.1722	22.9256	23.0972	20.5926	20.6648	20.4154
Q9HD15	22.0359	22.2051	NA	NA	NA	NA
Q9HCU5	NA	23.3399	22.1157	NA	NA	NA
Q9HCS7	21.8749	21.2254	19.976	20.0451	20.3042	19.2569
Q9HCM4	22.843	22.8823	23.7932	20.3831	NA	20.2415
Q9HCJ3	22.1815	22.3761	21.6984	NA	NA	NA
Q9HCE1	22.4382	21.8114	22.9076	20.5947	20.5898	20.1965
Q9HCE0	NA	NA	NA	NA	NA	NA
Q9HCD5	21.5502	NA	22.4983	NA	NA	NA
Q9HCC0	26.0627	26.0443	26.08	25.7639	25.6567	25.738
Q9HC38	23.9343	23.6675	22.9432	22.7422	22.2353	21.9352
Q9HC36	NA	NA	NA	25.0335	25.0706	25.1585
Q9HC35	23.9298	23.9094	23.7356	NA	NA	NA
Q9HC21	NA	NA	NA	21.7726	21.4218	22.4106
Q9HC07	NA	NA	NA	NA	22.3256	22.0607
Q9HBM1	23.9676	23.7657	23.6709	NA	NA	NA
Q9HBM0	NA	22.7658	22.9176	NA	NA	NA
Q9HBK9	24.3965	24.2128	23.8995	NA	NA	20.5865
Q9HBH5	22.1481	NA	NA	NA	NA	NA
Q9HBH1	NA	NA	NA	23.2093	23.1422	22.9397
Q9HBD1	22.3696	22.9138	23.4474	NA	NA	NA
Q9HB90	22.9258	22.6621	22.7863	NA	NA	NA
Q9HB71	25.7031	25.8908	25.1218	19.9235	20.2639	19.9368
Q9HB07	21.6695	21.4146	21.0284	22.4495	22.3131	22.2051
Q9HAV7	19.1592	18.5072	18.5111	26.7903	26.7289	26.5192
Q9HAV4	23.365	23.1855	22.8195	21.0138	20.6376	20.1608
Q9HAU0	23.1702	23.3104	23.3003	NA	NA	NA
Q9HAS0	21.5482	20.985	21.5877	20.4249	NA	NA
Q9HAH7	NA	22.9708	22.9246	NA	NA	NA
Q9HAD4	22.9005	22.7823	22.858	20.8584	20.8404	20.4144
Q9HAC7	NA	NA	NA	22.5955	21.28	21.8057
Q9HA92	NA	NA	NA	21.6569	21.7196	21.7979
Q9HA77	21.9559	21.987	NA	24.1314	23.946	24.1558
Q9HA65	22.7453	22.2581	22.1193	NA	NA	NA
Q9H9Y2	21.7235	21.8436	22.55	NA	NA	NA
Q9H9T3	23.4508	23.6181	23.4075	NA	NA	NA
Q9H9S3	NA	NA	NA	NA	21.2131	20.0977
Q9H9Q2	23.2764	23.9066	23.628	NA	NA	NA
Q9H9P8	NA	NA	NA	23.5526	23.1911	23.4858
Q9H9J2	19.5685	19.7071	19.594	24.087	24.163	24.5255
Q9H9H4	23.4235	23.6187	23.4804	NA	NA	NA
Q9H9E3	21.9138	NA	22.8481	NA	NA	NA
Q9H9B4	23.8609	24.1061	23.8107	24.6999	24.7435	24.6097
Q9H9A6	23.3243	23.0664	23.0678	21.9064	21.6124	21.6357
Q9H9A5	22.365	22.3819	22.8309	NA	NA	NA
Q9H992	NA	NA	NA	22.6787	NA	NA
Q9H974	NA	NA	NA	23.9287	23.6995	23.6216
Q9H939	23.5527	23.6432	23.4572	NA	22.9049	NA
Q9H936	NA	NA	20.7592	22.0104	21.4276	21.8113
Q9H910	24.4352	24.6319	24.0412	NA	NA	NA
Q9H900	22.2444	NA	22.3344	NA	NA	NA
Q9H8Y5	21.1269	21.3268	20.7642	NA	NA	NA
Q9H8T0	22.986	22.3682	22.6004	NA	NA	NA
Q9H8S9	23.5353	22.86	22.453	NA	NA	NA
Q9H8M7	23.0645	23.2279	22.6043	NA	NA	NA
Q9H8H3	23.3824	22.9501	23.1478	22.95	22.2265	22.4537
Q9H8H2	20.8166	21.2667	21.3969	21.7893	20.9873	21.9176
Q9H8H0	NA	22.1807	NA	20.8449	21.1994	NA
Q9H871	NA	23.2409	22.9589	NA	NA	NA
Q9H857	20.6376	20.3005	20.5484	25.5473	25.4798	25.5843
Q9H845	NA	NA	NA	24.2906	24.0056	24.4573
Q9H832	23.4495	23.2872	22.5189	NA	NA	NA
Q9H825	NA	NA	NA	24.2405	23.8348	24.095
Q9H814	23.4441	23.3566	23.1874	NA	NA	NA
Q9H7Z7	NA	NA	NA	22.7113	23.3042	23.0955
Q9H7Z6	NA	22.319	23.0257	NA	NA	NA
Q9H7X7	21.8011	22.0964	22.1917	NA	NA	NA
Q9H7S9	22.9403	23.1044	23.1688	NA	NA	NA
Q9H7P6	22.5493	22.1523	22.1143	NA	NA	NA
Q9H7N4	22.5002	NA	23.2751	NA	NA	NA
Q9H7H0	NA	NA	NA	22.5049	22.0608	22.952
Q9H7E9	22.8422	23.231	22.7745	NA	NA	NA
Q9H7E2	22.4312	NA	22.8448	NA	NA	NA
Q9H7D7	23.3525	23.1568	23.1873	NA	NA	NA
Q9H7B2	NA	22.4254	NA	22.399	22.4184	NA
Q9H792	21.6538	21.9262	21.7541	NA	NA	NA
Q9H773	24.3399	24.5619	23.9601	NA	NA	NA
Q9H6Z4	23.5706	23.7681	23.4038	NA	NA	NA
Q9H6W3	23.0887	22.4055	24.1413	NA	NA	NA
Q9H6U6	23.4175	23.4956	23.0275	NA	NA	NA
Q9H6T3	23.7544	23.9095	23.6905	NA	NA	NA
Q9H6S0	23.4621	23.3574	23.2604	20.1599	21.0395	20.8659
Q9H6R7	NA	22.9452	23.6067	NA	NA	NA
Q9H6R0	22.1396	NA	22.9829	NA	20.8214	21.8161
Q9H6Q4	23.0363	22.9349	22.5786	NA	NA	NA
Q9H6F5	23.1848	22.5496	22.6297	NA	NA	NA
Q9H6D7	22.8637	22.8699	22.9254	NA	NA	NA
Q9H649	NA	NA	NA	21.8516	21.9565	21.8661
Q9H5V9	22.8244	22.4791	22.188	NA	NA	NA
Q9H5Q4	NA	NA	20.3608	22.9425	22.9962	22.9252
Q9H5N1	22.162	22.5742	NA	NA	NA	NA
Q9H583	21.7235	21.3358	21.1508	20.7432	20.907	19.4822
Q9H4M9	21.6656	NA	22.297	21.1493	21.3432	20.6222
Q9H4L7	20.7434	20.7386	20.973	21.3965	20.0946	21.9641
Q9H4L5	23.0216	22.9028	22.7571	NA	NA	NA
Q9H4L4	21.6086	22.0333	22.8228	21.0217	20.8609	21.5392
Q9H4K7	NA	NA	NA	22.0579	21.9551	22.3039
Q9H4I3	NA	NA	NA	22.5307	NA	21.9947
Q9H4B0	NA	NA	NA	21.8169	21.8619	22.287
Q9H4A6	23.2463	23.655	22.5679	NA	NA	NA
Q9H4A4	23.1999	22.8133	22.326	NA	NA	NA
Q9H4A3	22.8139	22.6566	22.9322	NA	NA	NA
Q9H444	23.314	23.068	23.2508	NA	NA	NA
Q9H3U1	23.5379	23.541	23.1261	21.5762	21.312	21.098
Q9H3S7	23.4169	22.8791	23.2638	NA	NA	NA
Q9H3S5	NA	NA	22.7929	NA	21.3167	21.3245
Q9H3P7	23.4969	23.4292	23.1226	NA	NA	NA
Q9H3N1	22.7639	22.6238	22.6302	21.0803	NA	20.4586
Q9H3L0	21.6136	NA	NA	23.3107	NA	22.4227
Q9H3K6	25.0436	24.9314	24.3764	22.6877	22.3023	21.7388
Q9H3K2	NA	NA	NA	22.3449	23.0279	22.3524
Q9H3J6	NA	NA	NA	22.431	22.2249	22.8106
Q9H3H1	NA	NA	NA	22.4267	22.6501	22.8697
Q9H3G5	21.6498	21.9321	23.8282	21.7343	21.1313	21.4892
Q9H3C7	22.5069	22.7559	22.4381	NA	NA	NA
Q9H307	22.9109	23.4888	20.8419	21.3161	21.1154	20.5776
Q9H2W6	NA	NA	NA	23.5169	23.7434	23.7839
Q9H2V7	NA	22.2911	21.2494	21.546	20.5565	21.4766
Q9H2U2	NA	NA	NA	24.6329	24.6927	24.6983
Q9H2U1	23.5239	23.4509	22.882	21.3741	20.8453	20.003
Q9H2P0	22.6022	22.8248	23.1331	NA	NA	NA
Q9H2M9	23.6178	23.4923	23.223	NA	NA	NA
Q9H2K0	NA	NA	NA	21.105	21.754	21.6775
Q9H2J4	22.7406	22.2125	21.9293	NA	NA	NA
Q9H2H8	23.7417	23.6056	22.9632	NA	NA	NA
Q9H2G2	23.3151	23.1111	22.9501	NA	NA	NA
Q9H2D6	21.7422	NA	22.7989	NA	NA	NA
Q9H2D1	NA	NA	NA	22.7889	22.7037	23.3779
Q9H269	23.4482	23.1948	23.0905	21.7077	21.2625	21.238
Q9H223	22.0612	22.522	20.9533	21.9673	22.2012	NA
Q9H1Y0	24.0855	23.3593	22.2002	NA	NA	NA
Q9H1K1	NA	NA	NA	25.7489	25.6538	25.2831
Q9H1I8	22.1754	22.1849	22.7395	NA	NA	NA
Q9H1C7	23.4327	23.396	23.3939	NA	NA	NA
Q9H1B7	22.0042	21.9166	NA	NA	NA	NA
Q9H1A4	23.3962	23.6596	23.9008	NA	20.3703	NA
Q9H1A3	NA	NA	NA	22.447	22.4333	21.5644
Q9H0Z9	22.871	23.3516	22.5999	NA	NA	NA
Q9H0W8	22.624	22.3309	22.4483	NA	NA	NA
Q9H0U6	19.0719	NA	NA	24.0086	23.463	24.3324
Q9H0U4	24.39	24.4022	24.4656	22.4072	21.7391	21.5261
Q9H0U3	22.8513	23.2297	23.1691	NA	NA	NA
Q9H0S4	22.7784	22.6332	22.9859	22.2799	21.9441	22.2267
Q9H0R6	NA	NA	NA	23.7766	23.679	23.6938
Q9H0N5	NA	NA	NA	22.395	22.4646	21.8723
Q9H0L4	23.2717	23.1467	22.4537	NA	NA	NA
Q9H0H5	22.4628	NA	22.6291	NA	NA	NA
Q9H0E2	24.0048	23.8396	24.2561	NA	NA	NA
Q9H0D6	23.8221	23.6527	23.7724	21.7286	21.4959	21.7135
Q9H0C8	23.6119	23.5008	23.3118	20.4089	20.268	20.1194
Q9H0B6	23.2616	23.6111	23.6199	NA	21.1045	NA
Q9H0A0	19.4068	20.7681	21.0401	21.755	20.9974	20.7959
Q9H089	22.1951	22.2298	22.2518	NA	NA	NA
Q9H078	21.4869	21.691	22.6867	21.5357	21.4313	21.9536
Q9H074	25.0179	24.6908	24.6018	NA	NA	NA
Q9H061	NA	NA	NA	22.2292	21.3221	22.4904
Q9H000	23.7967	23.4993	23.5001	NA	NA	NA
Q9GZZ1	22.1901	22.8137	NA	NA	NA	NA
Q9GZY4	NA	NA	NA	23.3752	23.4691	23.9594
Q9GZU8	23.3535	23.8079	23.041	NA	NA	NA
Q9GZT9	22.8299	23.0304	22.4348	NA	NA	NA
Q9GZT8	21.514	21.8377	21.2362	23.6121	23.7912	23.6243
Q9GZT6	NA	NA	NA	22.7431	23.2406	23.0518
Q9GZT4	23.1092	23.49	22.3761	22.4963	22.0137	NA
Q9GZT3	20.1182	NA	NA	26.7405	26.448	26.4979
Q9GZS3	24.1926	24.2793	24.1187	NA	NA	21.9612
Q9GZR7	21.683	21.8901	21.7556	19.3082	20.061	19.6306
Q9GZR1	22.4037	NA	21.8955	NA	NA	NA
Q9GZP9	22.0093	22.557	22.3782	23.1004	23.302	23.2938
Q9GZP4	23.7493	23.1803	22.9715	NA	NA	NA
Q9GZN8	23.2227	23.5716	23.2173	NA	NA	NA
Q9GZL7	22.5677	22.9306	20.8575	21.6841	21.926	NA
Q9C0J8	NA	NA	NA	NA	NA	25.3012
Q9C0F1	22.9696	23.3751	NA	NA	NA	NA
Q9C0D5	23.4845	23.3044	NA	NA	NA	NA
Q9C0D3	21.6579	NA	21.7547	20.3282	NA	NA
Q9C0C9	23.9664	23.935	23.6829	NA	NA	NA
Q9C0C2	23.0117	23.164	23.4095	NA	NA	NA
Q9C0B5	22.6777	NA	22.2984	NA	NA	NA
Q9C0B1	22.7042	22.5727	22.1957	NA	NA	NA
Q9C0B0	22.8315	23.1964	23.347	NA	NA	NA
Q9C037	NA	NA	NA	NA	NA	NA
Q9C026	22.216	21.9095	21.727	NA	NA	NA
Q9BZZ5	23.3423	23.1762	21.8173	20.9197	NA	NA
Q9BZZ2	26.3215	26.9361	26.1847	25.1501	24.9486	24.8659
Q9BZX2	23.9916	23.5103	23.0912	NA	20.7196	20.8958
Q9BZV1	NA	NA	NA	21.5384	20.7989	21.1327
Q9BZQ8	23.4963	23.737	22.9745	21.0706	20.6808	20.6523
Q9BZL6	22.296	22.0628	22.3685	NA	NA	NA
Q9BZL4	22.7925	22.1992	NA	NA	NA	NA
Q9BZL1	23.477	23.4895	22.5693	NA	NA	NA
Q9BZK7	22.9885	22.7884	23.2473	NA	NA	NA
Q9BZJ0	21.891	20.5511	NA	21.2351	20.4199	20.2313
Q9BZI7	22.9957	21.9802	22.8169	NA	NA	NA
Q9BZH6	22.7474	22.6956	22.539	NA	NA	NA
Q9BZG1	23.2711	23.4201	21.6794	21.1784	22.1113	NA
Q9BZF3	21.8693	21.8858	21.8254	NA	NA	NA
Q9BZF1	23.046	23.0097	23.6339	20.9608	21.3204	21.2814
Q9BZE9	23.4017	23.3209	22.9733	NA	NA	NA
Q9BZE4	22.5599	22.129	22.1293	21.9889	21.7069	21.9267
Q9BZE1	20.06	19.6824	20.4411	24.9011	24.8685	25.1528
Q9BZD4	22.7239	23.0277	22.4119	NA	NA	NA
Q9BZA7	NA	NA	NA	22.3401	21.6638	22.1383
Q9BZ23	21.2826	21.2226	NA	21.6664	21.6329	21.3823
Q9BYT8	18.6988	NA	NA	23.3929	23.5142	23.4308
Q9BYN8	NA	NA	NA	24.5129	24.592	24.6057
Q9BYJ9	23.12	23.3057	22.7346	21.884	21.34	NA
Q9BYI3	21.2501	21.3195	NA	NA	NA	NA
Q9BYD6	NA	NA	NA	24.4053	24.1832	24.821
Q9BYD3	19.8176	19.711	19.2076	24.2018	24.2311	24.6733
Q9BYD2	20.0827	NA	NA	23.8539	23.6624	24.2493
Q9BYD1	20.6078	NA	20.0361	24.4268	24.576	24.8936
Q9BYC9	21.2822	20.3389	20.8785	24.4022	24.0142	24.5219
Q9BYC8	NA	NA	NA	24.255	24.6099	24.9586
Q9BYB4	22.4299	22.5124	22.3423	NA	NA	NA
Q9BY89	22.3219	22.5602	22.6684	NA	NA	NA
Q9BY77	23.268	23.3791	23.5035	21.3078	20.8073	NA
Q9BY67	23.3989	23.0069	NA	NA	NA	NA
Q9BY44	23.5381	23.7317	22.9995	NA	NA	NA
Q9BY42	21.7676	21.3253	NA	NA	NA	NA
Q9BY32	24.0951	23.1554	22.7519	23.1882	22.8364	22.8784
Q9BXW9	23.4782	23.2407	23.3245	21.1578	21.1873	21.163
Q9BXW7	NA	NA	NA	24.394	24.433	24.1901
Q9BXS5	23.8066	24.256	23.3214	NA	NA	NA
Q9BXR0	NA	NA	NA	22.1502	22.7391	22.3544
Q9BXP5	23.7595	23.8495	24.0328	20.3535	20.0783	20.3323
Q9BXJ9	24.4793	24.4622	23.7265	20.6633	19.7201	19.5574
Q9BXF6	22.1463	22.22	22.0711	NA	NA	NA
Q9BXB4	22.6696	22.4907	22.6508	NA	NA	NA
Q9BX68	NA	NA	NA	26.06	25.9951	26.0724
Q9BX63	21.3068	20.8202	NA	NA	NA	NA
Q9BWU0	23.9038	23.2307	22.8109	NA	NA	NA
Q9BWM7	23.3447	23.2	23.2201	24.3197	23.9704	23.8366
Q9BWJ5	24.3752	24.1072	24.6033	20.9968	21.0299	21.1038
Q9BWH6	23.1022	NA	22.7593	NA	NA	NA
Q9BWF3	24.2846	24.2134	23.9947	20.5215	20.6145	19.8717
Q9BWD1	23.5628	23.1472	22.744	20.5119	NA	19.0108
Q9BW92	20.1576	20.9513	20.795	25.1092	25.0853	25.2404
Q9BW91	NA	NA	NA	22.4522	21.9137	22.3206
Q9BW72	NA	NA	NA	23.4243	NA	23.2526
Q9BW60	21.9964	22.5144	22.5579	22.5056	22.6432	22.554
Q9BW27	23.0867	22.8486	23.1273	21.4933	21.8433	21.9087
Q9BVV7	20.319	NA	NA	22.4921	22.5597	22.3463
Q9BVS5	NA	NA	NA	23.6186	23.571	23.6035
Q9BVS4	22.4684	22.5334	22.0698	NA	NA	NA
Q9BVP2	22.9455	22.6824	23.8798	22.3645	22.3337	22.2679
Q9BVL4	20.8109	20.8314	NA	23.3186	22.6949	23.258
Q9BVK8	NA	22.1138	21.9994	21.9049	21.6725	22.6413
Q9BVK6	21.7935	22.0237	NA	21.7923	NA	NA
Q9BVG4	22.8411	22.5652	22.5722	NA	NA	NA
Q9BVC4	21.9917	23.0179	22.6934	21.8715	21.6451	NA
Q9BVA1	25.4868	25.6273	25.2508	24.9695	24.8954	24.7612
Q9BVA0	22.2873	22.3163	21.7288	NA	NA	NA
Q9BV79	NA	NA	NA	23.0732	23.1395	23.0083
Q9BV68	23.694	22.9561	NA	NA	NA	NA
Q9BV57	24.2326	24.0725	23.3838	NA	NA	NA
Q9BV44	23.7745	23.5175	23.2885	21.0148	20.9668	20.4463
Q9BV38	NA	NA	22.9923	NA	NA	NA
Q9BV20	21.7319	21.4823	NA	22.4181	22.0489	21.0517
Q9BV10	NA	NA	NA	22.2446	21.9349	21.9806
Q9BUR4	22.3561	22.0007	21.5808	NA	NA	NA
Q9BUN8	22.0418	21.6549	22.1631	22.107	20.9306	21.6064
Q9BUM1	NA	NA	23.2616	NA	NA	NA
Q9BUK6	23.6966	23.1932	23.6121	NA	NA	NA
Q9BUJ2	25.0404	24.8982	25.0782	20.397	19.974	19.4926
Q9BUH6	23.2092	NA	22.0736	NA	NA	NA
Q9BUF5	24.6343	23.3529	24.0414	23.7841	23.5494	23.8178
Q9BUE6	NA	NA	NA	23.2467	22.3768	22.8136
Q9BUB7	NA	NA	NA	24.572	24.3725	24.3671
Q9BU89	22.157	21.21	NA	NA	NA	NA
Q9BU76	22.8621	NA	23.075	NA	NA	NA
Q9BU61	NA	NA	NA	25.7752	25.7359	25.5445
Q9BU23	22.1428	20.7377	22.2215	22.2818	21.4591	21.9404
Q9BTZ2	NA	NA	NA	21.5797	20.6975	21.1943
Q9BTY7	22.5647	23.3864	NA	NA	NA	NA
Q9BTW9	23.8648	23.0727	23.2185	NA	21.2939	NA
Q9BTV5	23.01	23.0497	22.5439	NA	NA	NA
Q9BTV4	21.8661	21.7032	21.8599	21.3827	20.5313	20.602
Q9BTU6	22.3898	20.9615	22.8009	NA	NA	NA
Q9BTT6	22.3613	22.3639	NA	NA	NA	NA
Q9BTT0	23.2916	22.811	22.8338	NA	NA	NA
Q9BTL3	23.4381	23.5311	23.131	NA	NA	NA
Q9BTE7	23.8934	23.4167	23.2664	20.21	NA	NA
Q9BTE6	23.5479	23.394	22.9864	21.5826	21.2174	NA
Q9BTE3	23.9404	24.1134	23.8773	20.8726	20.7723	20.5957
Q9BTD8	24.5352	23.7554	23.8526	NA	NA	NA
Q9BTC8	NA	22.6838	22.7049	21.8267	NA	NA
Q9BTC0	22.2056	NA	22.3717	NA	NA	NA
Q9BT78	24.1949	24.0426	23.6222	21.382	21.3089	20.8943
Q9BT40	NA	22.6454	23.3009	NA	NA	NA
Q9BT30	NA	NA	NA	22.2696	22.3124	21.9622
Q9BT25	23.3285	23.4127	23.5848	NA	NA	NA
Q9BT23	22.4963	22.4066	NA	NA	NA	NA
Q9BT22	NA	NA	NA	20.7188	20.3202	NA
Q9BT17	NA	NA	20.4615	22.9378	22.9753	23.5886
Q9BSU1	22.9012	22.9518	22.3227	NA	NA	NA
Q9BST9	22.5765	22.215	22.5508	NA	NA	NA
Q9BSK2	NA	NA	NA	22.3272	21.9351	21.8619
Q9BSJ8	23.7315	23.9447	24.0126	21.041	20.6235	20.7931
Q9BSJ5	NA	NA	NA	23.7951	23.7051	23.77
Q9BSJ2	22.7612	23.2812	22.7417	21.6309	21.46	21.1089
Q9BSH5	NA	NA	NA	23.6301	23.91	23.7983
Q9BSH4	NA	NA	NA	24.835	24.7249	24.7899
Q9BSF4	NA	NA	21.5586	NA	21.2881	NA
Q9BSE5	NA	NA	NA	23.0389	22.8547	23.672
Q9BSD7	21.5235	21.5502	20.8667	23.5705	23.3551	23.6715
Q9BS26	22.6077	22.4984	21.1549	22.0122	22.2762	22.0101
Q9BRX9	NA	22.91	22.0024	NA	NA	NA
Q9BRX2	23.4151	23.6261	23.2018	23.3221	22.7303	22.296
Q9BRT8	21.7311	21.9228	NA	NA	NA	22.4969
Q9BRT3	23.8554	24.0998	23.3343	NA	NA	NA
Q9BRT2	NA	NA	NA	24.9892	25.2084	25.0222
Q9BRR8	22.7788	22.7474	22.4905	NA	NA	NA
Q9BRQ6	NA	NA	NA	23.621	23.6508	23.8978
Q9BRP8	23.136	23.3213	22.4958	NA	NA	NA
Q9BRP1	23.5907	23.4538	22.9238	NA	NA	NA
Q9BRJ7	22.632	22.4628	22.7856	NA	NA	NA
Q9BRJ2	NA	NA	NA	24.987	25.0013	25.15
Q9BRF8	24.3323	24.1755	23.7231	NA	NA	NA
Q9BRA2	23.1354	22.7881	22.1343	NA	NA	NA
Q9BRA0	22.8512	22.3295	22.3743	NA	NA	NA
Q9BR76	23.2285	23.1905	22.5937	NA	NA	NA
Q9BR61	22.5949	22.6137	NA	NA	NA	NA
Q9BQT8	NA	NA	NA	23.3175	22.8084	22.988
Q9BQP7	NA	NA	NA	25.3643	25.3492	25.1381
Q9BQG0	22.5014	21.8528	22.7668	22.0224	22.2154	21.569
Q9BQE3	26.6946	26.6958	25.9893	25.4338	25.3933	24.8214
Q9BQC6	NA	NA	NA	24.8067	24.8223	24.8605
Q9BQC3	22.4281	22.0983	22.2909	NA	NA	NA
Q9BQA9	NA	NA	NA	NA	21.628	22.3052
Q9BQA1	25.5303	25.5813	25.3019	21.3771	21.1441	21.559
Q9BQ95	NA	NA	NA	23.6104	23.4303	23.8096
Q9BQ70	22.9114	22.9543	22.5506	NA	NA	NA
Q9BQ69	NA	NA	NA	24.6449	24.8089	24.5142
Q9BQ67	24.1509	23.8573	23.3149	21.5918	21.4369	21.5849
Q9BQ52	21.8356	21.6761	21.5238	24.5889	24.4237	24.5861
Q9BQ48	NA	NA	NA	22.8465	23.2568	23.3311
Q9BQ39	20.7944	21.1027	21.385	21.7411	21.3717	21.6882
Q9BPZ3	23.39	23.5632	NA	NA	NA	NA
Q9BPX6	NA	NA	NA	22.1987	22.4842	22.4256
Q9BPX5	22.9532	22.4465	22.1268	NA	NA	NA
Q9BPX3	22.8477	23.067	22.4603	21.383	21.0856	20.7491
Q9BPW8	NA	NA	NA	25.6668	25.7734	25.6608
Q9BPU6	23.4837	23.4964	NA	NA	NA	NA
Q99986	22.9548	22.4535	23.1082	22.2039	21.7191	21.7255
Q99962	22.7686	22.6427	22.0831	NA	NA	NA
Q99961	24.4557	24.495	23.8197	NA	NA	NA
Q99959	22.3506	21.1995	21.7857	21.6002	20.708	21.5261
Q99943	21.5467	21.2164	21.6295	21.5233	21.578	21.2354
Q99880	25.5513	27.584	26.7842	28.1149	27.9406	23.8169
Q99873	26.5252	26.3565	26.264	21.846	22.0072	21.6306
Q99871	23.9092	23.8438	23.4448	NA	NA	NA
Q99848	22.7087	22.8918	22.6582	21.2212	21.4195	NA
Q99832	25.0698	25.2717	25.0164	20.8723	20.5067	20.0759
Q99829	NA	21.2549	22.0173	NA	NA	NA
Q99816	24.2029	24.4323	23.9412	NA	NA	NA
Q99807	NA	NA	NA	21.9761	21.6673	21.3841
Q99798	19.4363	NA	NA	25.4793	25.5617	25.4118
Q99797	NA	NA	NA	24.3328	24.3171	24.228
Q99766	NA	NA	NA	23.8579	23.9076	23.7053
Q99757	NA	NA	NA	25.0758	25.1427	25.0866
Q99755	23.2122	22.9296	23.0609	NA	NA	NA
Q99747	23.7785	23.723	23.1009	NA	NA	NA
Q99733	24.5211	24.534	23.6371	20.8432	20.5144	20.6036
Q99729	23.9766	23.8947	23.9207	20.5498	19.6896	19.7098
Q99717	22.9217	22.9913	22.7572	NA	NA	NA
Q99714	21.6884	21.0223	21.1052	27.4723	27.5853	27.6926
Q99707	22.0398	21.6852	20.1331	21.6158	20.5143	21.7934
Q99700	23.1715	23.8338	23.8391	NA	19.2928	19.7707
Q99661	21.9277	22.5327	22.0807	NA	NA	NA
Q99653	23.0564	22.4722	22.5333	21.5553	21.0701	NA
Q99643	NA	NA	NA	23.2645	22.8364	23.1515
Q99627	25.1434	25.0724	25.1148	NA	NA	NA
Q99623	25.206	25.3122	26.0162	24.9527	24.6873	25.0535
Q99615	24.215	24.3742	23.7679	21.0469	20.5837	19.7358
Q99614	23.4401	23.4515	22.9535	NA	NA	NA
Q99613	25.6012	25.5104	25.7343	21.9982	21.7787	21.4213
Q99598	24.3368	23.8838	23.6209	NA	NA	NA
Q99590	NA	22.9092	23.6618	25.1682	NA	NA
Q99575	22.8179	22.5263	22.9647	NA	NA	NA
Q99570	22.1225	21.9058	22.0778	NA	NA	19.2929
Q99569	20.9724	20.8391	23.2628	NA	NA	21.2026
Q99567	23.3597	23.603	23.7704	21.4284	20.8618	21.2414
Q99551	NA	NA	NA	22.4511	22.2278	22.5516
Q99543	22.9942	23.0524	22.6345	NA	NA	NA
Q99504	22.4285	22.2518	NA	NA	NA	NA
Q99497	23.7467	23.677	22.9159	24.1394	23.844	23.8372
Q99496	23.5621	23.43	23.6966	NA	NA	NA
Q99471	23.566	24.2897	22.9148	NA	NA	NA
Q99460	23.8085	23.709	23.5261	21.7141	20.9233	21.0305
Q99459	23.18	23.2294	23.4349	21.0915	20.9404	20.3016
Q99447	22.7476	23.3644	NA	NA	NA	NA
Q99439	23.8197	24.2306	23.4625	23.3941	NA	NA
Q99436	23.691	NA	NA	NA	NA	NA
Q99426	25.8521	25.88	25.2986	NA	NA	NA
Q99417	23.0692	22.9693	NA	21.5443	NA	NA
Q96TA2	NA	NA	NA	21.6315	21.4908	21.7954
Q96TA1	22.3455	21.7436	22.3615	NA	NA	NA
Q96T88	23.6072	23.6272	23.6103	NA	NA	NA
Q96T76	23.0262	22.6779	22.0741	20.4624	20.412	20.1292
Q96T58	NA	23.6134	22.2475	NA	NA	NA
Q96T51	23.7632	23.5078	23.7216	21.2499	NA	20.6187
Q96T37	21.5734	21.141	22.0565	21.9869	21.2555	20.7478
Q96T23	22.049	22.7497	22.8862	NA	NA	NA
Q96T21	22.8127	22.8868	22.535	NA	NA	NA
Q96SZ6	NA	NA	NA	23.808	23.9599	23.7286
Q96SZ5	24.7207	25.1295	24.5088	23.9672	23.8731	23.159
Q96SW2	23.1311	23.4053	22.5707	21.1161	21.0349	20.7979
Q96SU4	22.4744	22.6708	22.9815	NA	NA	NA
Q96ST3	22.6241	22.7373	22.588	NA	NA	NA
Q96SK2	22.9255	22.5487	21.8649	NA	NA	22.2501
Q96SI9	22.9047	22.9177	23.0417	19.7513	18.2368	NA
Q96SI1	22.0935	22.5119	22.1909	NA	NA	NA
Q96SB4	23.3282	23.4743	22.6044	NA	NA	NA
Q96SB3	22.6672	22.6935	23.1781	NA	NA	NA
Q96S59	23.7498	23.5333	23.578	NA	NA	NA
Q96S55	23.3066	23.4376	23.5365	21.3409	20.7816	20.6517
Q96S21	24.0004	24.0732	NA	NA	NA	NA
Q96RU3	23.4637	23.7048	23.4919	NA	NA	NA
Q96RU2	21.6197	22.5518	21.9628	NA	NA	NA
Q96RT1	23.0892	23.0367	23.5126	NA	NA	NA
Q96RS6	22.8507	22.4973	22.4078	NA	NA	NA
Q96RR4	22.0876	22.9224	NA	NA	NA	NA
Q96RR1	NA	NA	NA	23.4553	23.1237	23.6224
Q96RQ3	26.7201	26.9462	26.757	25.0796	24.7202	24.8667
Q96RQ1	NA	NA	NA	22.1245	23.6209	NA
Q96RP9	NA	NA	20.2822	24.5976	24.7381	24.6499
Q96RL1	22.7045	NA	23.3949	NA	NA	NA
Q96RG2	22.7498	22.525	22.3978	NA	NA	NA
Q96RF0	23.8316	24.0522	23.5862	NA	NA	NA
Q96RE7	23.176	23.0209	23.1488	NA	NA	NA
Q96R06	22.3714	22.6391	22.3133	NA	NA	21.1998
Q96QR8	23.0359	23.3863	22.5681	21.934	21.9163	20.8979
Q96QK1	24.1384	24.0156	23.9175	NA	NA	NA
Q96QF0	22.7129	22.9442	22.1187	NA	NA	NA
Q96QE5	NA	NA	NA	23.4358	23.5334	23.5509
Q96QE3	21.3673	NA	22.3627	NA	NA	NA
Q96QD8	23.7438	24.039	23.9144	21.5446	NA	NA
Q96QA5	NA	NA	NA	NA	NA	NA
Q96Q11	20.3937	20.1971	20.2383	22.6281	23.0643	23.1894
Q96PZ0	22.5121	22.6555	22.4574	NA	NA	NA
Q96PV6	22.8737	23.2422	23.2646	NA	NA	NA
Q96PU8	23.4738	23.3854	22.9776	NA	NA	NA
Q96PU5	23.3752	23.2583	23.2518	21.8336	NA	21.7952
Q96PK6	25.7921	26.0605	26.3443	23.8387	23.255	23.4176
Q96PE3	22.6521	22.4058	22.4479	NA	NA	NA
Q96P70	23.8847	24.1279	23.6496	20.7967	20.9026	NA
Q96P63	23.98	NA	23.4462	NA	NA	NA
Q96P47	23.4197	22.7157	23.2798	NA	21.8774	NA
Q96P16	22.6545	22.6694	21.9879	20.1535	19.6851	NA
Q96P11	NA	NA	22.827	NA	NA	NA
Q96ND0	NA	NA	NA	25.1342	25.0543	25.0829
Q96NB2	NA	NA	NA	21.4645	NA	21.5715
Q96N67	23.1173	23.3096	23.4873	22.0907	NA	22.0253
Q96N66	22.1903	21.9668	22.3817	22.6641	21.7664	21.7675
Q96N21	22.6848	NA	22.4082	NA	NA	NA
Q96MX6	22.7155	22.4424	22.8375	NA	NA	NA
Q96MW1	23.248	23.7808	22.4195	NA	NA	NA
Q96ME7	22.7793	23.7036	23.8024	20.8112	21.4359	20.9596
Q96M95	NA	NA	NA	NA	NA	NA
Q96M27	23.6514	23.1867	23.2654	NA	NA	NA
Q96LL9	NA	NA	NA	23.3624	23.5288	23.5713
Q96LB3	21.9672	22.4105	21.3571	NA	NA	NA
Q96L92	23.5852	23.5592	23.2218	NA	NA	NA
Q96KR1	24.1054	24.1035	24.2191	20.9989	20.8842	NA
Q96KP4	23.468	23.4612	22.8459	20.8551	19.5523	20.2314
Q96KP1	22.5764	22.8985	22.9912	21.621	21.1374	21.1923
Q96KG9	22.4341	22.6635	21.2215	21.1823	21.1858	20.7012
Q96KB5	23.7526	23.7134	23.1971	NA	NA	NA
Q96KA5	23.0791	22.3981	23.0309	22.5122	22.4376	22.0653
Q96K76	23.1694	23.075	23.0374	NA	NA	NA
Q96K37	22.4649	21.7608	NA	21.5234	22.3387	22.0117
Q96JN8	20.0525	20.0263	NA	20.273	21.1286	20.0668
Q96JM3	23.4256	23.394	24.1106	NA	NA	NA
Q96JJ7	22.0707	22.3065	22.328	NA	NA	NA
Q96JB1	NA	NA	NA	NA	NA	NA
Q96J84	NA	21.7046	22.1508	NA	NA	NA
Q96J02	23.4743	24.2227	23.1588	NA	NA	NA
Q96J01	23.4128	23.2999	23.2499	NA	22.1649	NA
Q96IZ7	21.9572	NA	22.2122	NA	NA	NA
Q96IZ0	24.2548	23.987	24.239	NA	NA	NA
Q96IX5	NA	NA	NA	25.9034	25.709	25.9034
Q96IU4	NA	NA	NA	22.6926	NA	22.274
Q96II8	22.8334	22.7782	22.7558	NA	NA	NA
Q96I99	NA	NA	NA	24.2592	24.4173	24.2392
Q96I59	NA	NA	NA	22.8273	22.5924	23.0302
Q96I51	NA	NA	NA	24.7853	24.8268	24.7027
Q96I25	23.7098	23.8889	23.9306	NA	NA	NA
Q96I24	24.5632	24.5806	24.6187	20.9549	21.8534	20.5637
Q96I23	NA	NA	NA	24.9055	24.8778	24.5512
Q96I15	22.5047	NA	22.039	NA	NA	NA
Q96HY7	NA	NA	NA	24.5347	24.7526	24.5831
Q96HY6	21.3894	21.2682	NA	NA	NA	NA
Q96HS1	23.869	23.7448	24.5191	22.3979	22.5038	22.1353
Q96HR8	23.2867	23.1192	22.9264	NA	NA	NA
Q96HP4	NA	NA	NA	22.4831	23.2121	23.1629
Q96HJ9	NA	NA	NA	23.5088	23.6324	23.5463
Q96HE9	21.958	21.3762	23.5067	NA	NA	20.7944
Q96HC4	24.5275	24.3837	24.1603	NA	NA	NA
Q96HA1	NA	NA	22.7471	NA	NA	21.5337
Q96H55	NA	NA	NA	NA	29.3923	28.068
Q96GX9	24.3039	23.8951	23.4493	NA	NA	NA
Q96GX5	22.9547	22.7402	23.2556	NA	NA	NA
Q96GX2	22.4895	22.2921	NA	21.8627	NA	NA
Q96GW9	NA	NA	NA	25.0004	25.0076	25.0162
Q96GQ7	21.9673	21.6591	20.8038	20.8908	20.8319	NA
Q96GM8	22.6218	23.263	22.6992	21.207	NA	NA
Q96GM5	22.8346	23.241	22.7319	NA	21.4991	21.2209
Q96GK7	NA	NA	NA	23.502	22.8841	23.6502
Q96GJ1	NA	NA	NA	22.3497	22.4518	22.6896
Q96GE9	NA	NA	NA	24.9401	NA	25.2482
Q96GD4	20.1818	21.9095	20.1553	21.7167	20.7629	NA
Q96GC9	23.6605	24.1376	NA	NA	NA	22.2507
Q96GC5	NA	NA	NA	25.6191	25.3041	25.8803
Q96GA3	23.8068	23.501	23.4921	NA	NA	NA
Q96G74	22.8874	22.9509	23.1819	NA	NA	NA
Q96G46	NA	22.6438	23.0711	NA	NA	NA
Q96G23	22.8393	NA	22.2517	23.2436	21.9888	22.0533
Q96FW1	24.4103	24.4247	23.5885	21.2406	21.236	20.5241
Q96FJ2	22.8993	NA	23.1958	NA	NA	NA
Q96F86	23.6749	23.4314	23.3923	NA	NA	NA
Q96F63	24.2035	24.0544	23.9125	NA	NA	NA
Q96F45	22.0729	22.7454	NA	NA	NA	NA
Q96F07	23.008	22.9125	22.7401	19.7426	NA	20.2065
Q96EY8	NA	NA	NA	26.5719	26.4804	26.3026
Q96EY7	19.6833	20.086	NA	24.9902	24.8935	25.0306
Q96EY5	22.6337	22.9844	22.4815	NA	NA	NA
Q96EY4	24.1601	23.2336	24.0205	NA	NA	NA
Q96EY1	20.8175	21.1346	20.609	26.0757	25.7374	26.0665
Q96EV8	23.6358	24.2014	23.3524	NA	NA	NA
Q96ER9	NA	NA	19.6412	22.6725	22.422	22.7369
Q96EP5	25.058	24.7809	24.8367	20.483	NA	NA
Q96EL3	NA	NA	NA	22.7788	23.4355	24.405
Q96EL2	NA	NA	NA	23.919	24.417	24.7563
Q96EK9	NA	NA	NA	21.2781	NA	20.7394
Q96EK7	22.895	22.5942	22.4837	NA	NA	NA
Q96EK5	23.7163	23.8373	23.3254	22.0378	21.9884	21.1899
Q96EH3	NA	NA	NA	23.7369	23.7982	24.0123
Q96EE3	23.0063	23.176	23.1804	NA	NA	NA
Q96EB6	23.0816	22.6603	22.7448	NA	NA	NA
Q96EA4	23.0596	21.9418	23.0357	NA	NA	NA
Q96E29	NA	NA	NA	22.3416	21.3991	22.1998
Q96E22	NA	NA	NA	21.6226	NA	20.9911
Q96E11	NA	NA	NA	22.7945	22.5286	22.7384
Q96DV4	NA	NA	NA	24.7717	24.574	25.1495
Q96DU7	22.9177	23.0014	22.7143	NA	NA	NA
Q96DP5	NA	NA	NA	21.7834	22.1134	22.2775
Q96DI7	NA	22.6243	NA	22.3362	22.5983	NA
Q96DH6	24.816	25.2119	24.7501	NA	NA	NA
Q96DC8	NA	NA	NA	22.3145	22.8393	22.3957
Q96DA6	NA	NA	NA	22.7214	22.8847	22.788
Q96D71	23.9695	24.0592	23.9503	NA	NA	NA
Q96D53	NA	NA	NA	24.7289	24.6951	24.7988
Q96D46	22.3065	22.338	21.3066	21.1238	20.6492	20.8277
Q96CX2	23.9906	23.6963	23.6568	NA	NA	NA
Q96CW6	22.3074	22.646	22.4592	NA	NA	NA
Q96CW5	22.7988	23.2372	22.8834	20.8673	20.2771	20.9546
Q96CW1	22.7506	22.8532	23.1226	21.7963	21.3875	21.0167
Q96CV9	23.9965	NA	23.0389	NA	NA	NA
Q96CU9	NA	NA	NA	23.916	23.8165	23.9845
Q96CT7	23.6278	NA	NA	21.1633	NA	NA
Q96CS3	22.0478	21.6189	23.4703	21.7565	21.8353	22.0148
Q96CS2	23.388	23.5936	23.6236	NA	NA	NA
Q96CP6	22.6637	20.548	21.4689	20.4227	21.4339	19.8806
Q96CP2	21.88	22.1673	NA	NA	NA	19.1932
Q96CN7	22.835	22.5712	NA	NA	NA	NA
Q96CM8	NA	NA	NA	24.6802	24.3819	24.3303
Q96CM3	NA	NA	NA	21.8573	22.0899	21.3257
Q96CB9	NA	NA	NA	24.7132	24.3217	24.6568
Q96C92	NA	22.0389	22.324	NA	NA	NA
Q96C90	22.7754	23.012	NA	NA	NA	NA
Q96C36	20.6931	20.6287	20.359	23.538	23.3339	23.5471
Q96BY7	22.3494	22.701	NA	NA	NA	NA
Q96BW9	NA	20.6888	NA	22.8806	23.6253	23.5318
Q96BW1	23.5464	23.5033	22.6129	NA	NA	NA
Q96BP2	NA	NA	NA	23.0694	23.0323	23.2888
Q96BN8	23.0939	23.3777	22.4705	NA	NA	NA
Q96BH1	23.3486	23.2394	22.9138	NA	NA	NA
Q96BD8	23.9834	23.7522	23.9445	NA	NA	NA
Q96B77	NA	NA	NA	NA	21.1004	21.3336
Q96B54	24.0771	24.392	23.4223	NA	NA	NA
Q96B36	23.7771	23.3216	23.1312	NA	NA	NA
Q96AY4	22.6212	22.6963	22.208	21.4796	NA	21.3618
Q96AQ8	NA	NA	NA	22.797	22.7315	22.6832
Q96AP0	22.1928	NA	22.5391	NA	NA	NA
Q96AG4	23.6664	24.0702	23.0848	22.0387	21.0372	20.7209
Q96AE4	24.5743	24.4875	24.3193	NA	NA	NA
Q96AC1	23.3148	23.4128	23.051	NA	NA	NA
Q96AB3	NA	NA	NA	25.6498	26.198	25.9356
Q96A65	22.8586	22.8537	22.8009	21.0734	20.6597	21.0776
Q96A49	24.6025	24.7197	23.8528	20.4288	NA	NA
Q96A35	20.5222	20.6186	20.4704	24.8568	24.6816	24.976
Q96A33	21.9759	21.9075	21.436	20.8397	20.621	20.7855
Q96A26	NA	NA	NA	24.6755	24.7289	24.7697
Q969Z0	19.7302	19.7617	19.8665	24.62	24.6825	24.7541
Q969Y2	NA	NA	NA	24.51	24.2724	24.0583
Q969X6	22.0868	21.9134	NA	NA	NA	NA
Q969V3	22.169	21.8366	22.4081	22.4535	22.0356	22.2808
Q969U7	22.864	22.6842	22.2227	NA	NA	NA
Q969T9	25.4756	25.5232	24.7703	NA	NA	NA
Q969T7	21.2927	21.6056	20.9454	22.6939	22.5641	22.1976
Q969S9	NA	19.9552	NA	24.0709	23.8797	23.9389
Q969S3	22.7959	22.828	21.3692	21.5992	21.4388	21.0639
Q969M3	23.9491	24.9792	24.4211	22.9874	22.9529	23.0133
Q969H8	22.1216	21.7213	22.4844	NA	NA	NA
Q969G6	NA	NA	NA	21.7101	21.8291	22.0764
Q969G3	23.7056	23.756	24.146	20.6755	20.5159	NA
Q969E2	25.192	24.1168	NA	22.9454	22.2192	21.6014
Q95604	24.2521	25.2986	23.5188	NA	NA	NA
Q93100	22.4991	22.9376	22.7668	NA	NA	NA
Q93074	NA	22.1557	23.3485	NA	NA	NA
Q93052	23.9611	24.3294	23.6805	NA	NA	NA
Q93034	23.2813	22.7839	NA	NA	NA	NA
Q93009	23.2361	23.1324	23.205	NA	20.2276	20.1864
Q93008	24.6879	24.8858	24.5404	21.6555	21.4575	21.5431
Q92990	21.8054	21.7213	NA	NA	NA	NA
Q92974	23.5618	23.6864	23.6577	21.6926	21.6054	21.9104
Q92973	24.4523	24.343	23.7916	21.0408	20.8567	20.6308
Q92947	NA	NA	NA	24.8323	24.8062	24.5661
Q92945	24.828	24.6766	24.9716	20.6779	20.4646	20.6366
Q92925	23.9663	23.3132	23.5989	NA	NA	NA
Q92922	22.5831	22.729	22.7702	NA	NA	NA
Q92908	24.0521	23.9733	23.9718	NA	NA	NA
Q92905	23.5728	23.5151	23.008	NA	NA	NA
Q92900	24.6329	24.7052	24.4664	19.5754	19.3368	20.0267
Q92890	24.5223	23.7523	23.634	NA	NA	NA
Q92888	23.1299	23.1233	22.2361	22.0387	21.618	21.5301
Q92879	23.3445	23.4474	NA	NA	NA	NA
Q92878	23.4896	23.4264	23.6052	21.5596	21.4956	22.0495
Q92845	22.2596	NA	21.625	NA	NA	NA
Q92841	24.9025	24.4672	24.874	21.0554	20.7337	20.2193
Q92804	25.2995	25.5307	25.4214	19.9563	20.0087	19.5775
Q92797	21.8801	21.7616	22.4714	20.343	NA	NA
Q92785	22.6348	22.477	22.8478	NA	NA	NA
Q92783	24.8693	24.7469	24.7877	NA	19.4269	19.884
Q92769	24.1108	23.4003	24.2467	21.5103	20.7099	20.6933
Q92747	22.3947	22.7256	22.8332	NA	NA	NA
Q92734	25.2889	25.3707	25.4639	19.4182	19.7131	19.8377
Q92733	23.2673	23.1688	23.1015	NA	NA	NA
Q92696	22.0629	22.5329	NA	NA	NA	NA
Q92692	22.7417	23.1128	23.0248	NA	NA	NA
Q92688	22.6842	22.7905	NA	NA	NA	NA
Q92667	23.2006	23.3289	23.8689	NA	NA	NA
Q92665	NA	19.9511	NA	24.1702	24.5286	24.7202
Q92643	21.1349	21.2005	NA	NA	20.5235	20.9094
Q92625	22.845	23.0527	22.7791	NA	NA	NA
Q92621	22.6942	22.9809	23.0069	21.838	21.6165	21.7538
Q92620	22.7564	22.3724	22.7917	NA	NA	NA
Q92616	23.2803	23.2752	22.8447	21.9763	21.3312	20.9975
Q92615	23.9962	24.0073	23.6629	NA	NA	NA
Q92613	22.0775	22.0088	21.9567	23.0049	NA	NA
Q92609	22.8173	22.8436	23.0375	NA	NA	NA
Q92604	22.0104	20.7526	21.5479	21.9544	21.6177	21.8599
Q92600	23.4137	23.647	23.4152	21.8391	NA	NA
Q92599	23.2368	22.8173	22.9151	NA	NA	NA
Q92598	24.7881	24.6626	24.089	19.9997	19.9114	19.1871
Q92576	22.6593	22.7353	23.1211	NA	NA	NA
Q92575	23.3418	23.6765	23.5145	NA	NA	NA
Q92574	22.826	22.7474	22.6381	NA	NA	NA
Q92572	23.1852	23.1468	22.2777	22.8602	22.6561	21.542
Q92558	23.1699	23.0292	22.5652	NA	NA	NA
Q92552	18.0537	18.523	NA	25.0526	24.8669	25.4807
Q92547	22.2391	21.8663	22.2181	NA	NA	NA
Q92542	21.7121	21.4491	NA	NA	NA	NA
Q92541	22.0868	21.6938	NA	NA	NA	NA
Q92538	23.3105	23.2765	23.3588	21.9838	21.3471	NA
Q92530	24.4625	24.4413	23.9989	20.1714	20.8013	20.0691
Q92522	22.1447	22.7069	21.9955	20.7738	NA	NA
Q92506	NA	NA	NA	24.0113	23.6271	23.5738
Q92499	25.1784	25.0605	24.8131	20.956	20.2844	20.7008
Q8WZA9	23.094	22.9517	22.276	NA	NA	NA
Q8WZ82	NA	NA	NA	23.0036	23.216	22.6162
Q8WZ42	22.5447	22.5335	NA	NA	22.2886	22.2124
Q8WYQ5	22.3999	22.0269	22.7876	NA	NA	NA
Q8WYP5	NA	21.1206	22.874	NA	NA	21.0737
Q8WY54	23.3008	23.5255	22.9026	NA	NA	NA
Q8WXX5	23.8901	23.7502	23.6181	NA	NA	NA
Q8WXI9	22.9896	23.1773	23.1064	NA	19.5723	19.5801
Q8WXH0	22.2845	20.9132	22.685	20.3917	19.3542	19.4455
Q8WXF1	24.2253	23.6353	23.9386	NA	NA	NA
Q8WXE0	22.6799	23.0126	22.5328	NA	NA	NA
Q8WXD5	23.197	23.5416	23.4502	21.4077	NA	NA
Q8WX93	22.8974	23.0661	22.658	NA	NA	NA
Q8WX92	20.5415	21.7491	NA	20.8674	20.8631	20.9432
Q8WWY3	22.8141	22.8121	21.1561	20.988	21.1348	19.8902
Q8WWV3	NA	NA	NA	23.288	23.1324	23.3032
Q8WWM7	24.8197	24.9248	24.9349	20.9064	20.5224	20.4566
Q8WWK9	22.4986	22.9582	22.582	21.3488	21.2769	21.1988
Q8WWI1	21.6795	21.6358	22.7126	NA	NA	NA
Q8WWH5	20.1969	20.2246	19.8362	23.7101	23.549	23.4012
Q8WWC4	21.1085	21.1593	21.1234	23.6632	23.8288	23.7557
Q8WW59	NA	NA	NA	23.4337	23.7122	23.4848
Q8WVY7	23.6467	23.7556	23.4954	21.1543	21.9789	NA
Q8WVX9	22.1499	22.6386	22.7239	22.8409	22.1191	22.461
Q8WVV9	23.6481	23.515	23.5624	21.1722	NA	NA
Q8WVV4	NA	NA	NA	NA	NA	NA
Q8WVT3	22.6943	22.8027	22.7324	NA	NA	NA
Q8WVM8	22.8474	21.8609	22.1363	21.4716	20.7743	21.0917
Q8WVM0	19.7952	19.9369	20.2624	23.4897	23.5101	23.7061
Q8WVJ2	23.0809	23.5749	22.5615	NA	NA	NA
Q8WVC6	NA	NA	22.829	NA	NA	21.4746
Q8WV93	NA	NA	NA	22.6344	22.7852	22.7321
Q8WV74	NA	NA	NA	22.1024	22.2658	22.7839
Q8WV60	NA	NA	NA	21.7842	22.0467	21.5111
Q8WUY8	NA	21.4791	NA	NA	NA	21.8139
Q8WUX2	22.6326	22.7195	NA	NA	NA	NA
Q8WUW1	24.4995	24.548	24.5366	20.9895	NA	NA
Q8WUP2	22.8914	22.6487	22.5778	NA	NA	NA
Q8WUM4	24.9842	25.1413	24.4659	22.0784	21.8484	21.4913
Q8WUM0	23.2501	23.3484	23.1137	20.064	19.9679	20.177
Q8WUK0	NA	NA	20.6157	23.8693	23.2694	23.9902
Q8WUH6	24.9978	24.5541	25.1819	23.0913	22.0176	23.3401
Q8WUB8	22.2065	21.8883	21.7708	NA	NA	NA
Q8WUA4	22.7439	22.7287	22.7571	NA	21.9688	NA
Q8WUA2	23.7741	23.3742	23.6626	NA	NA	NA
Q8WU90	23.8977	23.9022	23.8734	NA	NA	NA
Q8WU79	24.0913	24.1256	23.1661	NA	NA	NA
Q8WTW3	NA	NA	22.3886	NA	NA	NA
Q8WTT2	21.3677	21.4506	23.2672	20.1586	20.7859	20.6153
Q8TF74	21.8917	22.8346	21.7513	NA	NA	NA
Q8TF05	23.8689	23.8474	23.6634	NA	NA	NA
Q8TEX9	23.0571	22.9	22.4787	21.4398	20.9941	20.2384
Q8TEW0	23.3131	23.2931	23.2446	NA	NA	NA
Q8TEV9	22.8297	23.0622	23.0789	NA	NA	NA
Q8TEQ6	23.9229	23.8637	23.6891	21.4806	21.4504	21.0853
Q8TEM1	21.5921	NA	NA	25.5952	NA	NA
Q8TED0	NA	NA	NA	21.0326	21.5548	NA
Q8TE02	23.199	22.9208	22.9486	NA	NA	NA
Q8TDX7	22.8837	22.6538	22.2736	21.2542	21.321	20.4327
Q8TDN6	22.501	22.0079	21.9179	22.365	21.7497	19.815
Q8TDJ6	NA	NA	NA	23.8896	23.6655	23.838
Q8TDD1	21.655	20.9556	23.205	20.7581	20.2763	21.2595
Q8TD30	NA	NA	NA	23.9744	23.9717	23.8839
Q8TD19	24.0505	24.1166	23.9855	19.6859	19.8206	20.0356
Q8TD16	23.0415	23.1128	23.0913	NA	NA	NA
Q8TCY9	20.2754	21.1751	NA	NA	NA	NA
Q8TCT9	NA	NA	24.1973	NA	NA	23.5618
Q8TCS8	NA	NA	NA	26.0353	25.864	25.8039
Q8TCJ2	23.5646	22.695	23.3216	NA	20.7602	21.0883
Q8TCG1	22.9431	22.5791	22.6959	20.7815	19.8768	20.4378
Q8TCC3	NA	NA	NA	24.1258	23.8868	24.4517
Q8TC12	NA	NA	NA	21.4767	NA	21.7639
Q8TC07	23.9451	23.9448	23.4423	21.4105	21.0044	20.8676
Q8TBX8	23.8102	23.6601	23.7163	NA	NA	NA
Q8TBR7	NA	NA	NA	21.1665	20.3902	21.6066
Q8TBP6	NA	NA	NA	21.7471	21.5707	22.5177
Q8TBC4	23.504	23.0431	23.0085	NA	NA	NA
Q8TBC3	22.9743	22.7524	22.8062	NA	NA	NA
Q8TB72	24.067	24.0051	24.1308	NA	NA	NA
Q8TB61	NA	22.1013	NA	NA	NA	NA
Q8TB52	22.8688	22.9163	22.629	NA	NA	NA
Q8TB37	NA	NA	NA	22.2232	22.596	22.4887
Q8TB22	NA	NA	NA	22.3166	21.821	22.1586
Q8TB03	NA	NA	NA	21.8109	21.3891	21.3091
Q8TAT6	23.5065	22.9888	23.1129	NA	NA	NA
Q8TAQ2	23.2985	22.8733	23.5968	20.934	19.8828	20.5724
Q8TAG9	22.1913	22.0519	21.9475	21.2269	NA	NA
Q8TAE8	NA	NA	NA	24.2282	23.9238	24.5274
Q8TAA5	NA	NA	NA	24.3189	24.1673	24.3107
Q8NI60	20.1762	20.3458	20.6141	24.362	24.1154	24.4052
Q8NI37	NA	NA	NA	23.837	23.8075	23.5244
Q8NI27	21.2041	20.1008	21.7722	20.4636	20.0522	21.8364
Q8NI08	22.7913	22.7625	22.7391	NA	NA	NA
Q8NHV4	NA	22.4226	23.0849	NA	NA	NA
Q8NHU6	22.2734	22.2567	21.6915	NA	20.6112	NA
Q8NHQ8	22.2792	NA	23.2358	NA	NA	NA
Q8NHH9	22.9169	22.1799	23.1403	NA	NA	20.9631
Q8NFW8	22.8118	23.0938	23.3336	21.2926	NA	NA
Q8NFV4	NA	NA	NA	22.09	21.9963	22.0323
Q8NFU3	NA	NA	NA	23.0623	23.3336	23.4754
Q8NFQ8	20.214	20.7308	20.5929	20.4521	21.1797	NA
Q8NFH8	21.9866	NA	21.7233	NA	NA	NA
Q8NFH5	22.2715	22.8902	NA	NA	NA	NA
Q8NFH3	23.8143	23.7214	23.6589	NA	NA	NA
Q8NFF5	20.1332	20.2256	19.8371	23.3195	23.504	23.3944
Q8NFA0	NA	23.5565	22.6268	NA	NA	NA
Q8NF91	25.9961	25.3675	NA	NA	NA	NA
Q8NF37	23.0309	23.0117	22.9469	21.9638	21.2815	21.8816
Q8NEZ5	23.4857	23.0963	23.4041	NA	NA	NA
Q8NEZ2	23.3909	23.5128	22.84	NA	NA	NA
Q8NEY8	23.0429	NA	22.8915	NA	NA	NA
Q8NEW0	23.4404	23.3697	23.5362	NA	22.3711	NA
Q8NEU8	22.8542	22.825	22.8634	NA	NA	NA
Q8NEB9	23.2146	22.8653	22.849	21.661	NA	NA
Q8NE86	NA	20.9848	21.433	23.4027	23.0763	23.0841
Q8NE71	24.5717	24.6546	24.1771	20.1424	19.9132	20.6703
Q8NE62	NA	NA	NA	21.8568	20.6717	21.361
Q8NE22	NA	NA	NA	21.984	22.0866	21.9948
Q8NE01	21.8034	21.9997	22.1154	NA	NA	NA
Q8NDV7	22.604	22.9022	22.7996	NA	NA	NA
Q8NDT2	21.5705	21.1143	21.6641	20.0028	20.793	19.9834
Q8NDI1	22.9297	23.0047	22.8116	NA	NA	NA
Q8NDC0	26.8759	27.1058	26.6205	NA	NA	NA
Q8ND83	22.9238	22.6008	23.3602	NA	NA	NA
Q8ND56	24.7945	23.9166	24.6039	20.7729	20.393	NA
Q8ND24	23.1386	22.7327	22.8793	NA	NA	NA
Q8ND04	22.4884	22.2565	22.1464	NA	NA	NA
Q8NCW5	21.0316	NA	NA	24.3214	24.0146	24.1359
Q8NCN5	NA	NA	NA	23.985	23.968	23.9546
Q8NCG7	22.0919	22.1194	21.735	NA	NA	NA
Q8NCE2	22.6908	22.3494	21.937	NA	NA	NA
Q8NCA5	25.4994	25.4696	25.3786	20.9126	20.4979	20.8348
Q8NC60	NA	NA	NA	24.2838	24.2346	24.295
Q8NC51	24.6164	24.6537	24.2931	21.2173	20.0352	19.9116
Q8NBU5	23.1229	23.3683	23.1171	22.5462	22.4518	22.416
Q8NBT2	23.5135	23.5201	23.429	NA	NA	NA
Q8NBS9	22.2813	21.8953	21.8155	21.8608	21.9929	21.7835
Q8NBQ5	NA	NA	NA	21.4586	19.7697	NA
Q8NBM4	NA	NA	NA	21.2715	21.4871	21.4673
Q8NBF2	23.8949	24.0432	23.4331	NA	NA	NA
Q8NBA8	NA	22.814	22.4224	21.5708	21.1802	NA
Q8NB49	23.6119	23.5539	23.3312	NA	NA	NA
Q8NB46	23.6692	23.6858	23.4924	NA	NA	NA
Q8N9T8	22.4221	22.3415	23.0458	NA	NA	NA
Q8N9N2	23.0578	22.8842	22.7039	NA	NA	NA
Q8N9M5	23.0554	22.6769	NA	NA	NA	NA
Q8N9B5	23.0173	23.1084	23.1983	NA	NA	NA
Q8N999	23.3856	22.8021	22.4676	NA	NA	NA
Q8N983	20.7929	21.2095	20.4417	24.9394	24.9082	25.3786
Q8N944	NA	NA	NA	22.0384	NA	21.2757
Q8N8S7	24.3226	24.1988	23.7521	NA	NA	NA
Q8N8R5	20.6538	NA	NA	22.495	22.606	22.4353
Q8N806	21.8752	22.3097	NA	NA	NA	NA
Q8N7X0	NA	NA	NA	NA	21.6296	21.4452
Q8N7H5	22.7437	22.7232	22.8706	NA	NA	20.0759
Q8N766	21.9081	21.276	NA	21.7238	NA	NA
Q8N6T3	23.3386	23.593	23.2311	NA	NA	NA
Q8N6R0	21.6575	21.4074	22.6489	NA	21.0857	NA
Q8N6N3	22.9984	23.1342	23.313	NA	NA	NA
Q8N6M0	22.6112	23.3126	NA	NA	NA	NA
Q8N6H7	22.8694	23.1759	22.8246	NA	NA	NA
Q8N684	23.9103	23.5938	23.9042	NA	NA	NA
Q8N5S9	22.5021	21.5917	NA	NA	NA	NA
Q8N5N7	20.1097	19.1138	20.0212	24.9274	24.6473	25.2634
Q8N5M9	NA	NA	21.8467	21.7935	21.8681	21.9655
Q8N5M1	NA	NA	NA	25.0606	25.1182	25.0744
Q8N5L8	23.4033	NA	22.697	NA	NA	NA
Q8N5K1	23.8502	23.5875	23.7755	NA	NA	NA
Q8N5F7	23.3895	NA	22.7207	NA	NA	NA
Q8N5C8	22.9544	22.9891	22.3684	NA	NA	NA
Q8N5C6	21.7041	21.4743	21.3467	21.1515	20.4788	20.5254
Q8N573	22.6018	22.4018	22.6855	NA	NA	NA
Q8N4T8	NA	NA	NA	23.2065	22.8439	22.9055
Q8N4Q0	NA	NA	19.9232	24.1279	24.1221	24.0158
Q8N4J0	22.3944	22.3213	NA	NA	NA	NA
Q8N465	NA	NA	NA	22.3387	22.1444	22.2088
Q8N442	NA	NA	NA	23.8679	23.7577	23.7133
Q8N3Z3	NA	NA	NA	23.5676	23.6052	23.2583
Q8N3X1	NA	21.7726	21.974	NA	NA	NA
Q8N3U4	23.1459	21.8383	23.166	NA	NA	21.1255
Q8N3R3	NA	NA	NA	21.5006	NA	21.7346
Q8N3F8	23.2738	23.0237	23.044	NA	NA	NA
Q8N3C0	23.0501	23.0692	22.9424	20.9258	NA	NA
Q8N2K0	22.9663	22.9999	23.0074	22.1074	NA	21.0148
Q8N1N4	NA	NA	NA	NA	NA	NA
Q8N1I0	22.4668	22.6089	22.3331	NA	NA	NA
Q8N1G4	23.5164	23.6099	22.8053	NA	NA	NA
Q8N1F7	22.9681	23.1675	22.3852	22.364	22.1038	22.3845
Q8N1B4	21.3542	21.5224	21.641	21.9406	19.9812	20.56
Q8N183	NA	NA	NA	25.8033	25.7546	25.5905
Q8N163	22.9508	23.2496	23.067	20.0449	NA	20.3342
Q8N138	NA	NA	NA	21.323	NA	20.5098
Q8N122	22.2701	22.5439	21.8871	21.1096	20.9982	21.4391
Q8N118	22.9714	23.5669	23.2275	21.7195	NA	21.654
Q8N0Z8	NA	NA	NA	23.0271	23.2346	23.0396
Q8N0X7	24.7081	24.364	24.2836	NA	NA	NA
Q8N0X4	NA	NA	NA	22.7395	22.2148	22.7341
Q8N0V3	NA	NA	NA	24.0105	23.5119	23.3032
Q8N0U4	NA	NA	NA	22.6306	22.6348	22.4315
Q8IZV5	NA	NA	NA	25.5946	NA	NA
Q8IZP0	24.6819	24.8736	24.5091	20.3629	NA	20.1118
Q8IZL8	22.0722	22.0957	22.1549	NA	NA	NA
Q8IZH2	23.1318	23.2042	23.1257	NA	NA	NA
Q8IZ83	24.0288	24.032	23.5284	21.4137	NA	20.3262
Q8IZ69	22.7567	22.7114	22.5768	20.8988	20.9913	20.943
Q8IZ21	22.5967	22.4059	22.2895	NA	NA	NA
Q8IYU8	20.3622	NA	21.0727	22.0592	22.869	22.8301
Q8IYT4	28.5596	28.4802	29.2079	23.073	22.7992	22.5505
Q8IYS1	24.1851	23.5516	23.4725	NA	NA	NA
Q8IYQ7	NA	NA	NA	23.5697	23.4893	23.4243
Q8IYL3	21.8734	22.64	21.6741	NA	NA	NA
Q8IYI6	22.6349	22.4891	22.6274	20.42	NA	NA
Q8IYB8	NA	NA	NA	24.6224	24.7747	24.619
Q8IYB7	23.1655	22.7772	NA	NA	NA	NA
Q8IYB5	24.6327	24.4404	NA	NA	NA	NA
Q8IY81	23.0338	22.2542	24.2706	21.8526	22.0049	21.6907
Q8IY67	23.0178	22.8134	23.0435	NA	NA	NA
Q8IY37	21.3768	22.2639	22.7009	21.9057	21.7726	21.8185
Q8IY26	22.4039	NA	23.0407	21.4479	20.794	21.3957
Q8IY22	23.2595	23.2687	23.2372	NA	NA	NA
Q8IY18	22.6576	23.1847	NA	NA	22.6851	NA
Q8IY17	22.1977	21.9373	22.4355	NA	NA	NA
Q8IXW5	23.3719	23.2187	23.2125	NA	NA	NA
Q8IXM6	22.5371	21.5064	23.1163	NA	NA	NA
Q8IXM3	22.0566	22.4399	22.1694	26.6341	26.481	26.9292
Q8IXM2	NA	23.5682	23.7766	20.8206	NA	NA
Q8IXK0	21.9119	22.0798	22.1779	NA	NA	NA
Q8IXI2	22.9069	22.4794	22.0373	NA	NA	NA
Q8IXB1	19.9598	20.752	20.3198	20.8059	20.49	20.9869
Q8IX90	23.1252	23.0162	23.0527	NA	NA	22.1959
Q8IX18	22.1384	21.6943	22.3785	21.5423	21.3772	20.7422
Q8IX12	23.1301	23.0824	23.6821	NA	NA	NA
Q8IX01	22.6447	22.6729	23.2143	20.6154	20.8896	20.9296
Q8IWZ8	22.5416	22.4769	22.5016	NA	NA	NA
Q8IWZ3	23.1307	23.2453	23.2709	NA	NA	NA
Q8IWX8	23.9551	23.8782	24.3205	NA	NA	20.507
Q8IWW6	22.3645	22.498	22.9037	NA	NA	NA
Q8IWV8	NA	20.6151	20.8937	21.2091	21.1554	21.4933
Q8IWV7	22.6806	22.8077	NA	NA	NA	NA
Q8IWS0	23.5225	23.4639	23.435	22.6796	22.4775	21.0319
Q8IWL3	NA	NA	NA	24.5255	24.362	24.1492
Q8IWE5	22.7921	23.1603	22.4339	NA	NA	NA
Q8IWA4	22.0142	NA	22.5385	20.3474	20.1327	20.2781
Q8IWA0	20.8205	NA	NA	21.3403	21.0237	NA
Q8IW35	22.6407	22.8087	23.3566	NA	NA	NA
Q8IVV7	22.8918	22.626	NA	NA	NA	NA
Q8IVS2	NA	NA	NA	23.0453	23.2726	23.1246
Q8IVM0	23.8334	23.9067	23.1945	NA	NA	NA
Q8IVH8	22.3924	21.8728	NA	NA	NA	NA
Q8IVH4	NA	NA	NA	21.711	22.1812	21.6342
Q8IVF7	21.2021	21.5158	21.4696	NA	NA	19.7051
Q8IV08	21.6518	NA	NA	NA	NA	NA
Q8IUX1	NA	NA	NA	23.435	23.84	23.6711
Q8IUR7	22.7237	22.1549	21.8378	NA	NA	NA
Q8IUR0	23.2298	22.3014	23.0897	21.3414	21.0278	19.9538
Q8IUI8	22.7016	23.0409	NA	NA	NA	NA
Q8IUD2	23.2035	23.1838	23.5441	NA	NA	NA
Q8IU85	22.5095	22.0563	NA	NA	NA	NA
Q8IU81	23.0597	23.0597	22.839	NA	NA	NA
Q8IU60	21.8228	22.3052	22.4961	NA	NA	NA
Q86YV9	NA	NA	NA	22.5769	21.5097	22.7136
Q86YS7	23.1957	23.1207	23.1438	NA	NA	NA
Q86YR5	22.4337	22.2595	21.8704	21.0821	20.904	NA
Q86YP4	22.652	22.5145	22.4232	NA	NA	NA
Q86YH6	NA	NA	NA	23.5419	23.4006	23.2923
Q86YD1	22.7872	22.5711	NA	NA	NA	NA
Q86YB7	NA	NA	NA	21.509	21.45	21.3394
Q86YA3	25.6777	25.7987	26.5949	24.1063	23.6102	23.5473
Q86Y82	24.18	24.4811	23.6939	NA	NA	NA
Q86Y79	NA	NA	NA	21.6501	21.8786	22.0167
Q86Y56	22.7631	22.4477	21.3519	21.4888	21.1528	20.4206
Q86XZ4	22.3693	22.5826	22.0743	NA	NA	NA
Q86XP3	23.1223	22.9635	23.1273	NA	NA	NA
Q86XN8	24.1741	23.1512	23.2182	23.2043	NA	NA
Q86XL3	23.4307	23.3352	23.5399	20.7649	NA	NA
Q86XI2	22.7089	21.2253	21.2949	20.7388	21.012	NA
Q86X83	NA	22.1352	21.7317	NA	NA	NA
Q86X76	NA	NA	NA	22.4739	22.3761	22.4297
Q86X55	25.0054	24.815	24.808	21.1105	20.7929	20.7477
Q86X29	23.9248	24.123	23.8604	NA	19.8391	NA
Q86WB0	22.166	21.7961	22.0181	NA	NA	NA
Q86WA6	NA	NA	NA	23.1227	23.3154	23.5109
Q86W56	22.9812	22.8203	22.8023	NA	NA	NA
Q86W50	22.3014	21.5784	NA	NA	NA	NA
Q86W42	22.236	22.6645	22.1977	NA	NA	NA
Q86VV8	21.277	22.471	NA	NA	NA	NA
Q86VS8	22.4901	22.1388	NA	NA	NA	NA
Q86VQ1	22.6976	22.76	22.1038	NA	NA	NA
Q86VP6	24.6151	24.6645	24.1803	23.6798	23.2208	23.0696
Q86VM9	23.1446	23.1363	23.6096	NA	NA	NA
Q86VI3	21.4512	21.9265	21.7886	21.2611	NA	20.6317
Q86V81	24.2483	23.7545	24.4403	21.9025	21.214	20.6448
Q86V48	22.6311	22.5193	23.4429	NA	NA	NA
Q86V21	22.8314	22.4184	22.3562	NA	NA	NA
Q86UY8	NA	NA	NA	24.3035	24.5033	24.5202
Q86UY6	22.4623	21.5809	NA	20.9655	NA	21.1424
Q86UW6	21.9149	22.1192	22.2457	NA	NA	NA
Q86UV5	22.18	22.0182	22.1996	NA	NA	NA
Q86UT6	NA	NA	NA	23.2172	22.7537	23.4886
Q86US8	22.2959	22.2851	22.194	NA	NA	NA
Q86UP2	22.2361	22.4895	23.2248	20.8334	20.6353	NA
Q86UK7	23.6326	23.3338	23.4493	NA	NA	NA
Q86UE8	22.5883	22.7949	22.8112	NA	NA	NA
Q86UE4	22.3356	22.0571	22.808	NA	NA	NA
Q86UA1	22.2009	21.8548	21.8152	NA	NA	NA
Q86U90	20.4206	20.1627	20.141	22.5579	22.2532	22.1472
Q86U86	22.2917	22.839	22.2917	NA	NA	NA
Q86U70	22.4417	23.0666	22.7444	NA	NA	NA
Q86U42	23.8656	23.7354	23.5301	NA	NA	NA
Q86U28	NA	NA	NA	23.5458	23.4941	23.1912
Q86TX2	NA	NA	NA	24.0209	23.9249	24.1749
Q86TS9	NA	NA	NA	23.7065	24.913	24.797
Q86TI2	22.6507	22.5522	22.1643	NA	NA	NA
Q86TG7	23.3801	23.2164	23.291	NA	NA	NA
Q86TB9	22.327	22.5504	22.7417	NA	NA	NA
Q86SX6	NA	NA	NA	24.4984	25.2552	24.9618
Q86SQ0	22.6738	22.6468	22.6918	NA	NA	NA
Q86SE9	NA	NA	22.7879	NA	NA	NA
Q7Z7L7	NA	19.9932	NA	20.7149	NA	21.0411
Q7Z7L1	23.4247	23.0076	22.8855	21.2269	20.7642	20.9902
Q7Z7K6	25.9044	25.5064	25.9246	23.2618	22.2481	23.3248
Q7Z7H8	NA	NA	NA	24.5762	24.0643	24.578
Q7Z7F7	NA	NA	NA	22.9821	23.118	23.2647
Q7Z7E8	24.0385	23.8889	23.7069	NA	NA	NA
Q7Z739	25.0004	25.3472	24.7848	21.4918	21.7181	20.2936
Q7Z6Z7	23.5238	23.6163	23.5896	20.7528	20.8075	20.5802
Q7Z6M4	NA	NA	NA	23.7284	23.5442	23.6194
Q7Z6J9	NA	NA	NA	NA	NA	26.8716
Q7Z6E9	22.4239	22.4406	22.3682	NA	NA	NA
Q7Z5L9	NA	23.7727	23.5898	NA	NA	NA
Q7Z5L2	23.3724	23.4278	23.6879	NA	NA	NA
Q7Z5K2	22.8722	22.8244	22.9038	21.1111	NA	NA
Q7Z569	22.0874	22.0778	21.7613	NA	NA	NA
Q7Z4W1	20.5399	20.5519	NA	22.9442	22.7461	22.9579
Q7Z4V5	23.8142	23.234	23.3901	NA	NA	NA
Q7Z4S6	23.0916	23.2639	23.2075	NA	NA	NA
Q7Z4Q2	23.6393	23.4211	23.5805	20.7907	20.6897	20.1014
Q7Z4H7	23.4401	23.2989	23.4534	NA	NA	NA
Q7Z4H3	NA	20.3723	NA	22.4426	22.3162	21.9498
Q7Z4G4	20.3386	NA	NA	23.3918	23.4314	23.562
Q7Z478	23.4577	23.5652	23.2578	20.2029	20.7837	20.2485
Q7Z460	23.4324	23.468	23.4737	20.8264	20.3232	20.4282
Q7Z434	23.6519	23.6843	23.9768	NA	NA	NA
Q7Z417	24.9903	25.2848	25.2981	20.4418	20.8126	20.8604
Q7Z401	22.346	22.553	22.458	NA	NA	NA
Q7Z3U7	22.9791	22.6669	22.9584	21.0482	20.546	20.4758
Q7Z3T8	23.5058	23.4984	23.6905	NA	NA	NA
Q7Z3K3	22.8829	22.8789	22.881	NA	NA	NA
Q7Z3J2	22.223	21.7233	21.3907	21.5641	NA	NA
Q7Z3E5	22.2151	21.8864	NA	NA	NA	NA
Q7Z3E2	NA	NA	NA	23.3031	23.1734	23.136
Q7Z3D6	NA	NA	NA	22.5003	22.7523	22.498
Q7Z3C6	22.595	23.1113	NA	NA	NA	NA
Q7Z3B4	22.9249	23.1591	23.1817	NA	NA	NA
Q7Z392	23.0249	22.9942	22.7228	NA	NA	NA
Q7Z2Z2	23.3587	23.2691	22.8252	NA	NA	NA
Q7Z2W9	20.6166	NA	NA	23.3829	23.0371	24.2616
Q7Z2W4	24.1607	24.1573	24.0036	20.8557	20.825	19.9948
Q7Z2T5	23.2676	23.7087	23.0623	21.2528	19.9435	21.1643
Q7LBC6	23.2038	23.2524	23.1841	NA	NA	NA
Q7L8L6	20.6434	20.4815	21.2243	23.8081	23.6037	24.0041
Q7L7X3	23.7267	23.7402	23.6939	NA	NA	NA
Q7L5Y9	24.0267	24.1626	22.6432	NA	NA	NA
Q7L5N1	24.2336	24.2621	23.8592	NA	NA	NA
Q7L592	NA	NA	NA	24.0735	24.0892	24.0857
Q7L576	24.0994	24.0587	23.6428	20.0149	19.9653	19.8319
Q7L523	22.9813	23.0026	22.565	NA	NA	NA
Q7L3T8	NA	NA	NA	22.9394	22.8579	22.9289
Q7L3S4	NA	NA	NA	24.0297	23.8985	24.1597
Q7L2J0	22.4944	NA	23.1139	NA	NA	NA
Q7L2H7	24.1646	24.1502	24.3834	21.5368	20.2349	21.3068
Q7L2E3	21.1421	21.1387	21.1795	24.4203	24.2936	24.5647
Q7L266	22.1264	22.0191	NA	NA	NA	NA
Q7L1Q6	23.3076	23.4503	22.1195	21.1745	NA	NA
Q7L0Y3	21.1629	20.3289	20.0604	25.3988	25.2221	25.2083
Q7L014	23.1887	23.1036	23.4213	NA	NA	NA
Q7KZI7	22.1246	NA	21.3828	NA	NA	21.2868
Q7KZF4	24.2346	24.0043	23.8414	NA	19.7151	NA
Q7KZ85	23.6175	23.6257	23.5311	NA	NA	NA
Q71UM5	22.2009	22.0316	24.3068	21.8479	21.6073	23.9318
Q71UI9	23.0254	22.8586	23.6313	24.1539	24.5086	NA
Q71U36	27.6953	27.4421	27.086	26.3116	27.4128	26.1871
Q71RC2	24.1281	24.2956	24.4628	20.7556	NA	21.4717
Q71DI3	25.8507	26.0814	23.8618	25.4692	25.4192	21.0768
Q712K3	23.8447	24.0035	23.0798	NA	NA	NA
Q70E73	NA	23.1494	23.0539	NA	NA	NA
Q70CQ2	NA	NA	NA	22.7521	NA	NA
Q709C8	22.6965	22.5478	22.5682	NA	NA	NA
Q6ZXV5	NA	NA	21.6256	NA	21.8051	21.4922
Q6ZWT7	NA	NA	NA	20.9347	21.1627	20.8504
Q6ZWJ1	23.6901	23.2363	23.3136	NA	NA	NA
Q6ZVX7	NA	NA	NA	NA	NA	NA
Q6ZVD8	28.1819	28.5326	28.6781	NA	26.4547	26.7573
Q6ZSR9	23.1622	23.0761	23.233	NA	NA	NA
Q6ZS17	NA	NA	NA	24.6209	25.1124	NA
Q6YP21	21.4996	21.5785	20.5956	24.8859	24.7947	24.5587
Q6YN16	20.1601	19.7361	20.0537	24.5142	24.588	24.4656
Q6YHU6	22.4386	22.4381	21.9006	NA	NA	20.6343
Q6Y7W6	23.3409	23.2373	23.4731	NA	NA	NA
Q6XZF7	23.1394	NA	23.4071	NA	NA	NA
Q6WKZ4	22.131	21.4504	22.5903	NA	NA	NA
Q6WCQ1	22.7988	22.4134	23.2803	NA	NA	NA
Q6W2J9	22.0682	NA	22.5311	NA	NA	NA
Q6VY07	NA	NA	NA	NA	NA	24.4765
Q6VN20	NA	22.7368	22.9701	NA	NA	NA
Q6VMQ6	21.7797	22.0013	22.5866	NA	NA	NA
Q6UXV4	NA	NA	NA	NA	22.7436	NA
Q6UXN9	22.6427	23.5595	22.337	21.5212	20.6545	NA
Q6UWP8	NA	NA	NA	NA	NA	NA
Q6UWP7	NA	NA	NA	22.9326	NA	21.5763
Q6UW02	NA	NA	NA	21.8836	21.8585	22.1058
Q6UUV7	22.7349	22.5523	22.8446	NA	NA	NA
Q6UN15	22.9349	22.6956	23.2767	20.5309	NA	NA
Q6ULP2	22.462	22.8871	23.0789	NA	NA	NA
Q6UB35	20.2184	21.4983	19.0069	24.9913	24.8753	25.0466
Q6UB28	NA	NA	NA	22.4099	21.9813	22.2844
Q6SZW1	23.0785	23.2653	NA	NA	NA	NA
Q6SJ93	22.8128	23.0501	22.7077	NA	NA	NA
Q6RW13	25.2087	25.2014	24.9281	NA	NA	NA
Q6R327	22.0133	22.5654	22.1729	NA	NA	NA
Q6QNY1	23.7823	23.0381	23.5488	NA	NA	NA
Q6QNY0	22.8817	22.7841	22.4844	NA	NA	NA
Q6PML9	NA	NA	NA	23.5615	23.4496	23.3595
Q6PL18	22.7319	22.5855	22.3583	NA	NA	NA
Q6PKG0	23.4925	23.4291	24.0743	NA	20.0256	20.0234
Q6PJT7	23.2777	22.7929	23.1567	NA	NA	NA
Q6PJG6	23.2682	23.1287	22.9724	NA	NA	19.9364
Q6PIW4	21.9062	21.6592	22.1415	20.547	NA	20.1585
Q6PI78	NA	NA	NA	24.2949	24.1095	24.2147
Q6PI48	NA	19.244	NA	25.6045	25.4672	25.7873
Q6PGP7	23.5701	23.7636	23.1096	21.293	20.9029	20.606
Q6PD62	21.9354	22.1154	21.8239	NA	NA	NA
Q6P996	22.9437	22.7901	21.82	21.2568	20.2993	20.4156
Q6P6C2	22.2133	22.2767	NA	NA	NA	NA
Q6P587	NA	NA	NA	25.3382	25.6155	25.3761
Q6P4H8	NA	NA	NA	NA	21.282	22.4608
Q6P4F2	NA	NA	NA	22.567	21.9343	22.5501
Q6P4A7	21.4097	21.859	22.1178	22.2536	21.9628	22.1208
Q6P3X3	22.8695	23.2457	21.915	NA	19.5596	19.5343
Q6P3W7	20.7264	21.6326	20.5603	21.0558	NA	NA
Q6P2Q9	23.8601	23.9208	24.0546	21.0666	20.8975	19.8698
Q6P2H3	22.3524	22.7356	22.722	NA	NA	NA
Q6P2E9	23.0919	23.1799	23.64	21.1887	20.5371	20.7656
Q6P1X6	NA	NA	NA	23.2742	23.6892	23.4132
Q6P1S2	NA	NA	NA	23.3625	22.8123	22.8106
Q6P1Q9	23.6363	23.1288	22.8597	NA	NA	NA
Q6P1Q0	NA	NA	NA	NA	NA	22.6209
Q6P1N0	22.6766	22.6432	22.2323	NA	NA	NA
Q6P1M0	20.923	20.6712	20.7374	21.1733	21.2497	20.8459
Q6P1L8	20.819	NA	20.484	24.1301	24.1352	24.4765
Q6P1L5	NA	NA	NA	NA	NA	NA
Q6P1K8	NA	NA	NA	NA	NA	NA
Q6P1J9	22.6992	22.5998	22.8662	NA	NA	NA
Q6P161	NA	NA	NA	23.5531	23.5974	24.0944
Q6P158	22.562	22.2599	22.201	21.0209	20.76	20.7794
Q6P087	NA	NA	NA	24.0278	23.95	23.8688
Q6NZY4	22.7082	22.5159	22.8965	NA	NA	NA
Q6NZI2	23.0529	23.2746	23.7666	NA	NA	NA
Q6NYC8	22.6645	23.3043	23.1963	NA	NA	NA
Q6NYC1	23.4096	23.5131	23.061	NA	NA	NA
Q6NXS1	23.4583	22.1013	22.5454	NA	NA	NA
Q6NXE6	21.9645	21.7291	20.7404	NA	21.2943	20.5042
Q6NW34	NA	NA	NA	NA	20.6522	21.275
Q6NW29	23.8169	23.6152	23.2489	NA	NA	NA
Q6NVY1	NA	NA	NA	23.4961	23.9191	23.515
Q6NUQ4	NA	21.5463	21.5584	21.1247	NA	NA
Q6NUK1	21.0212	21.0071	21.3209	22.8593	22.5656	22.8103
Q6NTF9	21.7758	21.7538	NA	21.0611	NA	21.7224
Q6N069	22.7664	22.8163	23.1579	NA	NA	NA
Q6L8Q7	20.3789	20.3977	19.5195	24.2084	24.17	24.2472
Q6KCM7	NA	NA	NA	NA	NA	21.3534
Q6KC79	21.5412	22.0776	22.2811	NA	20.8098	NA
Q6JQN1	NA	NA	NA	21.6017	21.3235	21.5636
Q6IQ49	20.0721	20.3435	19.6929	22.586	22.4277	22.5073
Q6IPR3	23.073	22.8334	22.4716	NA	NA	NA
Q6IPR1	NA	NA	NA	22.7374	22.4798	22.1828
Q6IN85	22.5084	22.8096	22.7439	NA	NA	NA
Q6IN84	NA	NA	NA	22.4422	21.9562	22.2201
Q6IBW4	NA	NA	25.5817	NA	24.4559	NA
Q6IBS0	23.2423	22.7661	22.3891	21.6257	22.1785	20.9161
Q6IAN0	20.3202	NA	20.4484	21.8147	21.4196	21.4707
Q6IAA8	23.4852	NA	23.5781	NA	NA	NA
Q6IA86	23.1772	23.083	22.748	NA	NA	NA
Q6GQQ9	22.8583	22.3782	NA	NA	NA	NA
Q6GMV3	NA	NA	NA	22.0821	21.9086	22.8838
Q6GMV2	23.5926	23.2714	22.7149	NA	NA	NA
Q6FI81	24.5749	24.9145	24.0232	NA	21.2463	20.6695
Q6DN90	23.2277	23.028	23.2053	NA	NA	NA
Q6DKI1	22.9682	22.2614	23.1523	22.6522	22.641	22.1484
Q6AI12	23.4367	22.771	23.4003	NA	NA	NA
Q6AI08	23.3839	23.2062	22.7233	NA	NA	NA
Q6A1A2	22.7173	22.3424	22.3803	NA	NA	NA
Q69YN2	22.9851	22.6359	22.0659	20.3065	NA	20.492
Q69YL0	24.1081	NA	NA	22.1754	22.5658	NA
Q68EM7	22.9761	22.7811	22.7163	NA	20.9013	NA
Q68DK7	23.4057	22.8169	23.4212	NA	NA	NA
Q68CZ6	22.1699	21.9447	22.6966	NA	NA	NA
Q676U5	22.0488	22.2522	21.6886	NA	NA	NA
Q66PJ3	22.2289	23.4429	23.1498	25.8193	NA	NA
Q66K74	23.1793	22.3179	23.2388	21.228	NA	NA
Q66K14	22.2822	21.7591	21.6525	NA	NA	NA
Q658Y4	NA	22.4432	22.6772	NA	NA	NA
Q5XXA6	22.0087	23.4685	NA	25.6109	25.6662	25.3514
Q5W0V3	22.6604	21.7057	NA	NA	NA	NA
Q5VZL5	23.3445	22.9385	23.101	21.512	20.0351	20.7017
Q5VZK9	22.1893	22.6519	22.8864	NA	NA	NA
Q5VZE5	22.7205	NA	23.6153	NA	NA	NA
Q5VZ89	22.7981	22.7167	22.7093	NA	NA	NA
Q5VYS8	22.3556	22.5651	22.1104	NA	NA	NA
Q5VYK3	22.9666	22.8188	22.5094	21.7574	21.1603	21.1839
Q5VWZ2	20.8414	NA	NA	23.0815	23.1763	23.2698
Q5VW36	22.4883	22.4416	22.1335	20.7943	21.582	21.4702
Q5VVQ6	22.5744	22.7493	21.7523	NA	NA	NA
Q5VV42	23.2428	23.2753	23.4345	NA	NA	NA
Q5VV41	NA	NA	NA	NA	NA	22.8284
Q5VUM1	NA	NA	NA	24.4131	24.7632	24.5681
Q5VUJ6	23.3433	23.1788	23.5832	NA	NA	NA
Q5VUE5	NA	NA	NA	21.4341	22.3649	21.4048
Q5VUB5	22.5376	22.3116	22.7568	NA	NA	NA
Q5VUA4	21.5942	NA	22.1643	NA	NA	NA
Q5VU43	23.3877	NA	22.5176	NA	NA	NA
Q5VTU8	NA	NA	NA	27.9114	27.0124	27.3525
Q5VTR2	22.8473	22.4959	23.0939	NA	NA	NA
Q5VTE6	21.1533	21.4743	NA	24.1536	24.0311	24.1523
Q5VT52	22.6871	23.0028	23.0249	NA	NA	NA
Q5VT25	22.8392	22.8511	22.4554	NA	NA	NA
Q5VSL9	22.8744	22.8896	22.7862	NA	NA	NA
Q5VIR6	22.0343	22.5304	21.2389	20.1367	21.3411	20.1778
Q5UIP0	22.2173	22.5801	23.1717	NA	NA	NA
Q5U5X0	NA	NA	NA	26.4513	26.7418	26.5029
Q5TZA2	25.6928	25.4156	24.8884	NA	NA	NA
Q5TH69	22.3054	21.5713	22.3517	NA	NA	NA
Q5TFE4	23.9955	23.8471	23.4479	NA	NA	NA
Q5TEU4	NA	NA	NA	24.3815	23.9039	24.1624
Q5TEC6	26.7577	26.4004	25.6434	27.1269	26.7069	22.8544
Q5TDH0	22.7332	23.1443	22.9083	NA	NA	NA
Q5TCQ9	21.7414	22.5202	NA	NA	NA	NA
Q5TC82	24.0523	23.2137	23.0707	NA	NA	NA
Q5TC12	20.4044	NA	19.8729	25.7842	25.4555	25.6617
Q5TAX3	22.9337	23.1393	22.7985	NA	NA	NA
Q5T9A4	20.1261	20.4049	20.6029	23.4953	23.1573	23.7459
Q5T8P6	22.5794	22.5497	23.1807	NA	NA	NA
Q5T750	NA	NA	NA	NA	NA	NA
Q5T749	NA	NA	NA	NA	NA	NA
Q5T6V5	NA	22.7456	22.2862	NA	NA	NA
Q5T6F2	24.442	24.467	24.3095	NA	NA	20.215
Q5T653	NA	NA	NA	24.425	24.0925	24.628
Q5T5Y3	22.4474	22.7097	22.5577	NA	NA	NA
Q5T5U3	21.9094	21.8879	22.6244	NA	NA	NA
Q5T4S7	21.9836	22.5203	22.4148	21.8157	21.486	21.1872
Q5T447	22.5771	23.0701	21.4238	21.427	21.0624	19.9708
Q5T440	NA	NA	NA	24.0203	23.8131	23.9737
Q5T3I0	23.4382	22.6294	NA	NA	NA	NA
Q5T2R2	NA	NA	NA	23.0608	23.444	23.7906
Q5T1M5	22.2764	22.6372	22.67	NA	NA	NA
Q5T1C6	NA	NA	NA	23.8959	23.6885	23.6981
Q5T160	19.9869	NA	NA	23.7639	23.692	23.8454
Q5T0N5	23.3706	23.5327	23.168	NA	NA	NA
Q5SY16	23.3776	23.3614	23.6873	20.4902	20.7664	21.325
Q5SXM8	NA	NA	NA	22.6574	22.5678	22.562
Q5SW79	23.2309	23.1916	23.3533	NA	NA	NA
Q5ST30	NA	NA	NA	24.2563	24.094	24.226
Q5SSJ5	21.6954	22.6658	22.924	21.6485	21.6676	21.3239
Q5SRE5	22.177	22.2875	22.31	21.2187	21.1594	21.3361
Q5SNT2	23.4912	22.9416	24.1037	22.0187	20.7518	21.5854
Q5RKV6	22.8652	22.5274	22.6129	NA	NA	NA
Q5R372	23.0361	22.9271	23.3009	NA	NA	NA
Q5QJE6	20.9635	NA	21.0219	21.5701	21.2309	NA
Q5PRF9	24.1614	24.0739	23.7965	21.3341	20.8842	NA
Q5MNZ6	23.1061	22.5718	23.091	NA	NA	NA
Q5M775	22.4407	22.3546	22.8418	NA	22.028	22.1349
Q5JWF2	23.8564	23.3697	23.6124	22.3154	21.6026	21.6291
Q5JVF3	20.6856	20.8544	NA	21.2181	NA	21.8383
Q5JTZ9	NA	NA	19.4891	25.4035	25.38	25.3355
Q5JTV8	22.1669	22.2376	21.5134	20.7153	NA	20.2743
Q5JTH9	22.4503	21.2145	21.2369	21.2885	21.1627	20.2359
Q5JSZ5	22.9308	23.035	23.1406	NA	20.2607	NA
Q5JSL3	22.5578	22.3882	22.3455	NA	NA	NA
Q5JSH3	23.2939	23.4429	22.6377	NA	NA	NA
Q5JRX3	NA	NA	NA	25.1986	25.2542	25.1236
Q5JRA6	NA	22.6025	23.3457	NA	NA	NA
Q5JPH6	19.3935	NA	NA	24.147	24.3284	24.2712
Q5I7T1	NA	NA	NA	NA	22.1876	21.3361
Q5HYK3	20.809	NA	NA	24.7353	24.6546	24.5683
Q5HYI8	21.9226	22.1136	21.8277	21.5934	NA	21.8318
Q5H9R7	23.807	23.7792	23.5286	20.6317	NA	NA
Q5F1R6	23.3796	23.4774	22.9959	NA	NA	NA
Q5EBL8	23.6808	23.919	23.8023	NA	NA	NA
Q5C9Z4	NA	20.0572	23.5542	NA	NA	20.7934
Q5BKZ1	23.5043	24.0869	24.1664	21.9109	21.5304	21.9196
Q5BKX5	21.9015	22.59	NA	NA	NA	NA
Q5BKU9	NA	NA	NA	24.2538	23.6857	24.2331
Q5BJH7	22.6814	21.9796	22.4323	21.7526	NA	NA
Q5BJF2	21.4503	23.1433	21.696	22.7759	20.789	21.1462
Q59GN2	27.5422	27.92	28.7964	25.527	24.2628	25.1066
Q58FF8	27.7966	27.5498	28.3539	25.6862	24.7369	25.1205
Q56VL3	NA	NA	NA	22.5268	22.7165	22.2732
Q562E7	22.1662	22.2279	22.3016	NA	NA	NA
Q53SF7	22.1939	22.3308	22.3064	NA	NA	NA
Q53S48	22.9351	23.4964	NA	NA	NA	NA
Q53S33	NA	NA	NA	23.6734	24.0712	23.8299
Q53RT3	NA	NA	NA	NA	NA	NA
Q53R41	NA	NA	NA	22.913	22.7473	22.983
Q53H96	23.494	22.8421	NA	22.6104	21.2645	21.0486
Q53H82	NA	NA	NA	22.5005	22.8384	22.5002
Q53H12	23.0561	23.4143	NA	21.759	21.4868	21.1533
Q53GS7	22.4832	22.6051	22.3302	NA	NA	NA
Q53GQ0	22.6721	22.5829	22.9334	23.0989	23.2038	23.2423
Q53GG5	23.6014	23.2355	23.1822	NA	NA	NA
Q53FZ2	NA	NA	NA	NA	21.0318	NA
Q53EZ4	23.3024	23.0191	22.788	NA	NA	NA
Q53ET0	23.1993	22.6855	23.5343	NA	NA	NA
Q53EL6	23.6598	23.4999	23.3986	NA	NA	NA
Q52LJ0	24.5226	24.732	24.5403	NA	NA	20.8091
Q504Q3	21.8213	22.1408	22.2112	NA	NA	NA
Q4VCS5	23.163	23.1866	23.705	NA	NA	NA
Q4V328	22.71	22.3057	22.669	NA	NA	NA
Q4U2R6	NA	NA	NA	22.4104	22.7742	23.4651
Q4KMP7	23.3662	23.5563	23.3227	NA	NA	NA
Q4J6C6	NA	NA	NA	23.3873	23.2304	23.484
Q4G176	NA	NA	NA	24.9229	24.9511	24.7423
Q4G0S4	NA	NA	NA	21.5608	22.7843	21.8387
Q4G0N4	NA	NA	NA	25.2514	25.2858	25.3759
Q4G0J3	23.1648	22.9379	22.4669	NA	21.6135	21.7977
Q49AR2	22.7101	22.2638	22.3072	NA	NA	NA
Q49AM1	NA	NA	NA	23.2179	23.2197	23.1549
Q49A26	21.9572	21.937	22.1798	22.748	22.3544	22.5102
Q3ZCQ8	23.2975	23.9548	23.6306	25.0379	25.0342	24.5966
Q3ZCM7	27.136	27.5147	25.6185	26.5662	26.1755	25.2939
Q3YEC7	22.8313	22.7003	22.9701	NA	NA	NA
Q3SXM5	22.8863	22.7477	23.147	21.574	21.4902	21.6228
Q3MHD2	24.6395	24.3867	24.7377	20.5531	21.3556	20.0994
Q3KQZ1	NA	NA	NA	20.6061	NA	20.6189
Q3KQU3	22.3781	22.5877	22.4442	NA	NA	NA
Q3B7T1	22.6671	22.3595	22.1132	NA	NA	NA
Q330K2	NA	NA	NA	22.6793	22.917	23.2551
Q32P41	NA	20.1542	NA	22.3576	22.3617	22.3595
Q32NB8	NA	NA	NA	22.0207	22.4114	22.4352
Q32MZ4	24.0263	24.229	24.2475	19.8807	NA	19.5712
Q31612	25.0787	25.2449	25.0432	22.2448	22.1315	21.849
Q2VPK5	22.4738	23.2789	21.9953	NA	NA	NA
Q2TAZ0	NA	20.9529	20.8675	NA	NA	NA
Q2TAY7	22.4691	21.6946	NA	NA	NA	NA
Q2TAL8	23.143	22.5707	22.5438	NA	NA	NA
Q2TAA2	22.5674	21.8941	22.2497	21.202	21.1294	21.25
Q2NL82	22.9034	22.4586	23.1781	NA	NA	NA
Q2NKX8	22.9346	23.0868	22.4265	NA	21.293	NA
Q2M2I8	23.0464	23.0847	23.0713	NA	NA	NA
Q2M1Z3	23.8298	NA	23.3837	NA	NA	NA
Q29RF7	22.5877	22.6082	22.4536	20.9043	20.4908	20.1826
Q27J81	21.7368	22.2133	22.0961	NA	NA	NA
Q1KMD3	23.2161	23.3428	23.3192	NA	NA	NA
Q17RS7	23.2359	23.2657	22.1452	NA	NA	NA
Q17RN3	22.5015	NA	22.1206	NA	NA	NA
Q16891	20.6778	21.187	20.8191	25.6245	25.3933	25.8179
Q16890	24.1488	23.3653	23.5135	NA	NA	NA
Q16881	21.7487	21.8818	21.6507	21.0778	21.0136	20.9904
Q16854	NA	NA	NA	23.6629	23.8127	24.0109
Q16851	23.3454	22.84	23.0113	NA	NA	NA
Q16850	22.6189	22.6499	22.4597	20.4777	20.4395	19.6817
Q16836	NA	NA	NA	24.7433	24.9625	24.9341
Q16822	NA	NA	NA	22.2192	22.2097	22.1124
Q16795	20.7126	20.2423	20.9082	25.335	25.0608	25.5169
Q16778	27.815	27.3359	26.8107	27.2021	26.4935	22.8199
Q16775	21.4319	21.5093	20.5312	24.3327	24.3802	24.2432
Q16774	NA	NA	NA	22.9359	24.0006	23.8109
Q16763	23.4184	23.1792	22.6416	22.298	21.9652	20.951
Q16762	NA	NA	NA	24.6198	24.4346	24.7528
Q16760	NA	NA	NA	22.4015	23.7333	23.8157
Q16740	NA	NA	20.9865	24.3955	24.3023	24.6288
Q16718	19.7149	20.1604	20.5428	26.5483	26.6097	26.3031
Q16698	NA	NA	NA	21.6814	22.0264	22.0498
Q16658	23.5563	23.2926	21.8171	NA	NA	NA
Q16654	NA	NA	NA	19.6164	21.3109	20.2735
Q16643	23.3388	23.0595	23.9175	NA	NA	NA
Q16637	24.4961	23.6995	23.6931	NA	NA	NA
Q16635	NA	NA	NA	NA	21.3627	21.6511
Q16630	23.7326	23.5307	23.9162	19.9732	20.0411	NA
Q16629	23.6831	23.4759	23.6801	23.0068	23.3956	NA
Q16626	23.1914	22.8727	23.1005	NA	NA	NA
Q16625	24.1073	24.1249	24.0343	NA	NA	NA
Q16610	NA	NA	NA	NA	NA	NA
Q16595	NA	NA	NA	23.8129	24.5624	24.1265
Q16576	25.4141	25.3592	24.8194	21.7694	21.6119	20.6875
Q16566	22.8719	22.6449	NA	NA	NA	NA
Q16555	24.746	24.8709	24.6383	20.0307	19.8612	20.7427
Q16543	24.5972	24.355	24.0107	21.0114	20.3276	NA
Q16540	19.5246	19.2161	19.4598	23.9552	24.0545	24.4107
Q16531	24.2293	24.356	23.6222	20.8279	20.4237	20.6497
Q16527	24.089	24.5235	23.7608	NA	NA	NA
Q16513	23.7956	23.8298	23.3389	NA	NA	NA
Q16512	22.296	22.289	22.1244	NA	NA	NA
Q16401	23.2618	23.2656	22.6657	NA	NA	NA
Q16222	22.5719	22.6062	21.3889	NA	NA	NA
Q16204	24.1527	24.0971	23.7751	NA	NA	NA
Q16186	22.364	22.3693	22.0544	20.4752	20.3786	19.6164
Q16181	24.0074	23.598	23.709	NA	NA	20.2682
Q16134	NA	NA	NA	23.6809	23.4128	23.5631
Q15942	24.0507	24.3398	23.9576	NA	NA	NA
Q15911	NA	25.1766	26.0976	NA	21.3057	NA
Q15910	22.0935	22.5689	22.9026	NA	NA	NA
Q15907	22.7533	23.5321	22.6575	22.4194	20.8042	20.2652
Q15813	23.8783	23.7909	23.1811	NA	NA	NA
Q15800	22.6771	NA	22.9253	NA	NA	21.7299
Q15796	25.0123	25.2791	24.6865	20.6669	20.2455	20.1521
Q15773	23.1174	23.8582	22.8033	NA	NA	NA
Q15758	23.4394	23.1421	23.3644	22.466	20.4531	21.5858
Q15750	23.3159	23.6448	23.2018	NA	20.9192	NA
Q15738	20.5449	20.3616	20.5631	21.4255	20.9162	20.306
Q15717	24.4313	24.6211	24.5104	21.9263	21.4759	21.0832
Q15691	26.0272	26.1049	25.4584	20.6606	20.8013	20.354
Q15678	22.8452	22.5219	23.1611	21.6348	NA	NA
Q15654	23.7986	23.8686	23.6714	NA	NA	NA
Q15653	23.7025	23.5252	22.9469	NA	NA	NA
Q15650	23.1813	23.2993	22.8136	NA	NA	NA
Q15648	22.8919	NA	22.4997	NA	NA	NA
Q15645	24.2523	24.2603	23.5861	22.2885	21.9763	22.0321
Q15637	23.3039	23.6589	23.4209	NA	NA	19.4757
Q15633	23.2172	22.8811	22.8366	NA	NA	NA
Q15631	24.4348	24.3537	24.5656	NA	NA	NA
Q15555	24.3426	24.7797	24.0183	22.8788	22.9515	22.4928
Q15526	NA	NA	NA	NA	22.7093	21.5429
Q15517	NA	NA	NA	NA	NA	NA
Q15477	23.2501	23.0419	22.8318	21.028	21.1088	20.867
Q15464	NA	20.6818	NA	21.1508	21.3742	21.6586
Q15459	23.9581	23.9616	23.9188	21.2262	20.9205	NA
Q15437	23.979	23.9489	23.9452	19.9845	19.5512	20.1678
Q15436	24.0324	24.0836	23.7953	20.609	20.3841	19.7936
[truncated: 1,965 more rows]
