# Supplementary material for: A naturally occurring variant of SHLP2 is a protective factor in Parkinson’s disease
Source: Mol Psychiatry. 2024 Jan 3;29(2):505–17. doi: 10.1038/s41380-023-02344-0 (PMC11116102; doi:10.1038/s41380-023-02344-0)
Supplement: Supplementary file 7 — Supplementary table 6 [file 41380_2023_2344_MOESM7_ESM.xlsx]

## Sheet: Comparison results
Protein	Gene	ProteinName	Comparison	log2FC	pvalue	adj.pvalue	imputed	iLog2FC	iPvalue	Species
S4R3N1	HSPE1-MOB4	HSPE1-MOB4 readthrough	SHLP2-Control	1.66576	0.0525288	0.181684	no	1.66576	0.181684	human
Q9Y6X5	ENPP4	ectonucleotide pyrophosphatase/phosphodiesterase 4	SHLP2-Control	0.55099	0.107011	0.265061	no	0.55099	0.265061	human
Q9Y6W5	WASF2	WASP family member 2	SHLP2-Control	#NAME?	NA	0	yes	-2.47904	0.0115657	human
Q9Y6N7	ROBO1	roundabout guidance receptor 1	SHLP2-Control	0.623053	0.477542	0.657768	no	0.623053	0.657768	human
Q9Y6M9	NDUFB9	NADH:ubiquinone oxidoreductase subunit B9	SHLP2-Control	Inf	NA	0	yes	3.12809	0.0142127	human
Q9Y6M1	IGF2BP2	insulin like growth factor 2 mRNA binding protein 2	SHLP2-Control	0.599184	0.0452691	0.16735	no	0.599184	0.16735	human
Q9Y6I3	EPN1	epsin 1	SHLP2-Control	Inf	NA	0	yes	5.66534	0.0238448	human
Q9Y6H3	ATP23	ATP23 metallopeptidase and ATP synthase assembly factor homolog	SHLP2-Control	Inf	NA	0	yes	3.14699	0.0382216	human
Q9Y6H1	CHCHD2	coiled-coil-helix-coiled-coil-helix domain containing 2	SHLP2-Control	0.680853	0.254083	0.453547	no	0.680853	0.453547	human
Q9Y6G9	DYNC1LI1	dynein cytoplasmic 1 light intermediate chain 1	SHLP2-Control	2.14213	0.000209785	0.0177126	no	2.14213	0.0177126	human
Q9Y6G5	COMMD10	COMM domain containing 10	SHLP2-Control	2.99505	0.0202156	0.114311	no	2.99505	0.114311	human
Q9Y6G3	MRPL42	mitochondrial ribosomal protein L42	SHLP2-Control	0.359199	0.65475	0.77355	no	0.359199	0.77355	human
Q9Y6A4	CFAP20	cilia and flagella associated protein 20	SHLP2-Control	Inf	NA	0	yes	4.71238	0.0337427	human
Q9Y697	NFS1	NFS1 cysteine desulfurase	SHLP2-Control	1.58233	0.25466	0.453547	no	1.58233	0.453547	human
Q9Y696	CLIC4	chloride intracellular channel 4	SHLP2-Control	1.96697	0.00388254	0.0530741	no	1.96697	0.0530741	human
Q9Y680	FKBP7	FKBP prolyl isomerase 7	SHLP2-Control	2.62218	0.00460562	0.0550782	no	2.62218	0.0550782	human
Q9Y676	MRPS18B	mitochondrial ribosomal protein S18B	SHLP2-Control	-0.616672	0.550814	0.708719	no	-0.616672	0.708719	human
Q9Y657	SPIN1	spindlin 1	SHLP2-Control	-1.19875	0.172205	0.352406	no	-1.19875	0.352406	human
Q9Y639	NPTN	neuroplastin	SHLP2-Control	-0.584504	0.11436	0.27727	no	-0.584504	0.27727	human
Q9Y618	NCOR2	nuclear receptor corepressor 2	SHLP2-Control	Inf	NA	0	yes	6.15566	0.0266597	human
Q9Y608	LRRFIP2	LRR binding FLII interacting protein 2	SHLP2-Control	3.16853	0.00593143	0.0600385	no	3.16853	0.0600385	human
Q9Y606	PUS1	pseudouridine synthase 1	SHLP2-Control	Inf	NA	0	yes	4.18885	0.0240605	human
Q9Y5Z4	HEBP2	heme binding protein 2	SHLP2-Control	2.31006	0.414916	0.597354	no	2.31006	0.597354	human
Q9Y5X3	SNX5	sorting nexin 5	SHLP2-Control	Inf	NA	0	yes	4.76535	0.0426615	human
Q9Y5W9	SNX11	sorting nexin 11	SHLP2-Control	Inf	NA	0	yes	5.18564	0.0386267	human
Q9Y5S9	RBM8A	RNA binding motif protein 8A	SHLP2-Control	1.30106	0.220256	0.415154	no	1.30106	0.415154	human
Q9Y5R8	TRAPPC1	trafficking protein particle complex 1	SHLP2-Control	Inf	NA	0	yes	3.91711	0.0153005	human
Q9Y5N6	ORC6	origin recognition complex subunit 6	SHLP2-Control	Inf	NA	0	yes	1.85639	0.0117655	human
Q9Y5L4	TIMM13	translocase of inner mitochondrial membrane 13	SHLP2-Control	0.456327	0.266759	0.464013	no	0.456327	0.464013	human
Q9Y5K8	ATP6V1D	ATPase H+ transporting V1 subunit D	SHLP2-Control	1.17016	0.0162763	0.102816	no	1.17016	0.102816	human
Q9Y5K6	CD2AP	CD2 associated protein	SHLP2-Control	3.74232	0.000378227	0.0192511	no	3.74232	0.0192511	human
Q9Y5K5	UCHL5	ubiquitin C-terminal hydrolase L5	SHLP2-Control	0.812752	0.495183	0.675035	no	0.812752	0.675035	human
Q9Y5J9	TIMM8B	translocase of inner mitochondrial membrane 8 homolog B	SHLP2-Control	3.00576	0.0153249	0.0997861	no	3.00576	0.0997861	human
Q9Y5J7	TIMM9	translocase of inner mitochondrial membrane 9	SHLP2-Control	Inf	NA	0	yes	5.23877	0.0389447	human
Q9Y5J6	TIMM10B	translocase of inner mitochondrial membrane 10B	SHLP2-Control	Inf	NA	0	yes	2.78821	0.0248005	human
Q9Y5A9	YTHDF2	YTH N6-methyladenosine RNA binding protein 2	SHLP2-Control	2.12852	0.000311276	0.0184308	no	2.12852	0.0184308	human
Q9Y547	HSPB11	heat shock protein family B (small) member 11	SHLP2-Control	0.806455	0.571682	0.723221	no	0.806455	0.723221	human
Q9Y530	OARD1	O-acyl-ADP-ribose deacylase 1	SHLP2-Control	Inf	NA	0	yes	3.27688	0.0406373	human
Q9Y520	PRRC2C	proline rich coiled-coil 2C	SHLP2-Control	2.05159	0.00555094	0.0581092	no	2.05159	0.0581092	human
Q9Y4Z0	LSM4	LSM4 homolog, U6 small nuclear RNA and mRNA degradation associated	SHLP2-Control	Inf	NA	0	yes	4.11425	0.0392489	human
Q9Y4W6	AFG3L2	AFG3 like matrix AAA peptidase subunit 2	SHLP2-Control	Inf	NA	0	yes	4.30269	0.0480624	human
Q9Y4L1	HYOU1	hypoxia up-regulated 1	SHLP2-Control	1.04746	0.226941	0.422799	no	1.04746	0.422799	human
Q9Y4J8	DTNA	dystrobrevin alpha	SHLP2-Control	Inf	NA	0	yes	2.9441	0.0292952	human
Q9Y4E1	WASHC2C	WASH complex subunit 2C	SHLP2-Control	-0.416361	0.479266	0.658559	no	-0.416361	0.658559	human
Q9Y4D7	PLXND1	plexin D1	SHLP2-Control	1.84957	0.146596	0.32035	no	1.84957	0.32035	human
Q9Y490	TLN1	talin 1	SHLP2-Control	2.85807	0.0811638	0.22834	no	2.85807	0.22834	human
Q9Y484	WDR45	WD repeat domain 45	SHLP2-Control	0.601811	0.623244	0.752357	no	0.601811	0.752357	human
Q9Y448	KNSTRN	kinetochore localized astrin (SPAG5) binding protein	SHLP2-Control	Inf	NA	0	yes	4.16378	0.0141809	human
Q9Y3Y2	CHTOP	chromatin target of PRMT1	SHLP2-Control	-0.087094	0.914896	0.957216	no	-0.087094	0.957216	human
Q9Y3X0	CCDC9	coiled-coil domain containing 9	SHLP2-Control	-0.446928	0.614635	0.746157	no	-0.446928	0.746157	human
Q9Y3U8	RPL36	ribosomal protein L36	SHLP2-Control	0.092027	0.935492	0.966413	no	0.092027	0.966413	human
Q9Y3Q3	TMED3	transmembrane p24 trafficking protein 3	SHLP2-Control	1.01672	0.229083	0.425264	no	1.01672	0.425264	human
Q9Y3I0	RTCB	RNA 2',3'-cyclic phosphate and 5'-OH ligase	SHLP2-Control	Inf	NA	0	yes	4.09766	0.0451015	human
Q9Y3F4	STRAP	serine/threonine kinase receptor associated protein	SHLP2-Control	-0.595144	0.636588	0.759959	no	-0.595144	0.759959	human
Q9Y3E7	CHMP3	charged multivesicular body protein 3	SHLP2-Control	Inf	NA	0	yes	4.93045	0.041272	human
Q9Y3E5	PTRH2	peptidyl-tRNA hydrolase 2	SHLP2-Control	1.26417	0.0847119	0.23195	no	1.26417	0.23195	human
Q9Y3D9	MRPS23	mitochondrial ribosomal protein S23	SHLP2-Control	1.17561	0.0598912	0.192435	no	1.17561	0.192435	human
Q9Y3D7	PAM16	presequence translocase associated motor 16	SHLP2-Control	-0.0832509	0.875166	0.930371	no	-0.0832509	0.930371	human
Q9Y3D6	FIS1	fission, mitochondrial 1	SHLP2-Control	1.25261	0.0107683	0.0855493	no	1.25261	0.0855493	human
Q9Y3D5	MRPS18C	mitochondrial ribosomal protein S18C	SHLP2-Control	-0.154777	0.888268	0.939178	no	-0.154777	0.939178	human
Q9Y3D3	MRPS16	mitochondrial ribosomal protein S16	SHLP2-Control	-0.116084	0.904245	0.949548	no	-0.116084	0.949548	human
Q9Y3D2	MSRB2	methionine sulfoxide reductase B2	SHLP2-Control	1.68984	0.125493	0.290732	no	1.68984	0.290732	human
Q9Y3C8	UFC1	ubiquitin-fold modifier conjugating enzyme 1	SHLP2-Control	1.28291	0.0841155	0.230982	no	1.28291	0.230982	human
Q9Y3C7	MED31	mediator complex subunit 31	SHLP2-Control	-0.695475	0.034518	0.144802	no	-0.695475	0.144802	human
Q9Y3C6	PPIL1	peptidylprolyl isomerase like 1	SHLP2-Control	0.556172	0.529057	0.697431	no	0.556172	0.697431	human
Q9Y3C4	TPRKB	TP53RK binding protein	SHLP2-Control	Inf	NA	0	yes	2.62426	0.0167421	human
Q9Y3C1	NOP16	NOP16 nucleolar protein	SHLP2-Control	0.475134	0.36042	0.549817	no	0.475134	0.549817	human
Q9Y3B8	REXO2	RNA exonuclease 2	SHLP2-Control	1.17632	0.267451	0.464013	no	1.17632	0.464013	human
Q9Y3B7	MRPL11	mitochondrial ribosomal protein L11	SHLP2-Control	1.04849	0.200384	0.386166	no	1.04849	0.386166	human
Q9Y3B4	SF3B6	splicing factor 3b subunit 6	SHLP2-Control	-0.286212	0.521406	0.693192	no	-0.286212	0.693192	human
Q9Y3B2	EXOSC1	exosome component 1	SHLP2-Control	2.71776	0.0371467	0.149761	no	2.71776	0.149761	human
Q9Y3B1	PRELID3B	PRELI domain containing 3B	SHLP2-Control	Inf	NA	0	yes	3.08801	0.022105	human
Q9Y3A5	SBDS	SBDS ribosome maturation factor	SHLP2-Control	2.24536	0.0159082	0.101282	no	2.24536	0.101282	human
Q9Y383	LUC7L2	LUC7 like 2, pre-mRNA splicing factor	SHLP2-Control	1.61221	0.251907	0.451542	no	1.61221	0.451542	human
Q9Y376	CAB39	calcium binding protein 39	SHLP2-Control	2.93753	0.0778874	0.223147	no	2.93753	0.223147	human
Q9Y375	NDUFAF1	NADH:ubiquinone oxidoreductase complex assembly factor 1	SHLP2-Control	1.50144	0.0285427	0.13084	no	1.50144	0.13084	human
Q9Y371	SH3GLB1	SH3 domain containing GRB2 like, endophilin B1	SHLP2-Control	1.05709	0.338646	0.529113	no	1.05709	0.529113	human
Q9Y333	LSM2	LSM2 homolog, U6 small nuclear RNA and mRNA degradation associated	SHLP2-Control	2.72964	0.00794661	0.0711514	no	2.72964	0.0711514	human
Q9Y314	NOSIP	nitric oxide synthase interacting protein	SHLP2-Control	Inf	NA	0	yes	3.28376	0.0309102	human
Q9Y312	AAR2	AAR2 splicing factor	SHLP2-Control	-0.212561	0.79641	0.874079	no	-0.212561	0.874079	human
Q9Y305	ACOT9	acyl-CoA thioesterase 9	SHLP2-Control	1.04943	0.328585	0.520588	no	1.04943	0.520588	human
Q9Y2Z4	YARS2	tyrosyl-tRNA synthetase 2	SHLP2-Control	Inf	NA	0	yes	3.1124	0.0132538	human
Q9Y2Z0	SUGT1	SGT1 homolog, MIS12 kinetochore complex assembly cochaperone	SHLP2-Control	2.2394	0.067443	0.206247	no	2.2394	0.206247	human
Q9Y2Y1	POLR3K	RNA polymerase III subunit K	SHLP2-Control	-0.0462465	0.888998	0.939178	no	-0.0462465	0.939178	human
Q9Y2W2	WBP11	WW domain binding protein 11	SHLP2-Control	0.159055	0.757459	0.847693	no	0.159055	0.847693	human
Q9Y2W1	THRAP3	thyroid hormone receptor associated protein 3	SHLP2-Control	-1.62514	0.0284428	0.130786	no	-1.62514	0.130786	human
Q9Y2V2	CARHSP1	calcium regulated heat stable protein 1	SHLP2-Control	2.96007	0.0395177	0.153738	no	2.96007	0.153738	human
Q9Y2T7	YBX2	Y-box binding protein 2	SHLP2-Control	-0.804497	0.318393	0.509133	no	-0.804497	0.509133	human
Q9Y2S7	POLDIP2	DNA polymerase delta interacting protein 2	SHLP2-Control	1.1556	0.277325	0.468983	no	1.1556	0.468983	human
Q9Y2R9	MRPS7	mitochondrial ribosomal protein S7	SHLP2-Control	0.514211	0.496213	0.675903	no	0.514211	0.675903	human
Q9Y2R0	COA3	cytochrome c oxidase assembly factor 3	SHLP2-Control	0.0500233	0.00597242	0.0600385	no	0.0500233	0.0600385	human
Q9Y2Q9	MRPS28	mitochondrial ribosomal protein S28	SHLP2-Control	-0.537294	0.404161	0.588618	no	-0.537294	0.588618	human
Q9Y2Q5	LAMTOR2	late endosomal/lysosomal adaptor, MAPK and MTOR activator 2	SHLP2-Control	1.66685	0.150829	0.324998	no	1.66685	0.324998	human
Q9Y2Q3	GSTK1	glutathione S-transferase kappa 1	SHLP2-Control	2.93247	0.00126087	0.0333451	no	2.93247	0.0333451	human
Q9Y2J2	EPB41L3	erythrocyte membrane protein band 4.1 like 3	SHLP2-Control	0.969664	0.0472494	0.169565	no	0.969664	0.169565	human
Q9Y2E5	MAN2B2	mannosidase alpha class 2B member 2	SHLP2-Control	1.58377	0.0233463	0.123038	no	1.58377	0.123038	human
Q9Y2B0	CNPY2	canopy FGF signaling regulator 2	SHLP2-Control	5.3868	0.0158384	0.101213	no	5.3868	0.101213	human
Q9Y296	TRAPPC4	trafficking protein particle complex 4	SHLP2-Control	2.00902	0.25176	0.451542	no	2.00902	0.451542	human
Q9Y295	DRG1	developmentally regulated GTP binding protein 1	SHLP2-Control	Inf	NA	0	yes	2.08124	0.0483128	human
Q9Y291	MRPS33	mitochondrial ribosomal protein S33	SHLP2-Control	-1.54781	0.0198204	0.113951	no	-1.54781	0.113951	human
Q9Y285	FARSA	phenylalanyl-tRNA synthetase subunit alpha	SHLP2-Control	Inf	NA	0	yes	2.17319	0.0314379	human
Q9Y281	CFL2	cofilin 2	SHLP2-Control	2.0687	0.000739814	0.0244565	no	2.0687	0.0244565	human
Q9Y266	NUDC	nuclear distribution C, dynein complex regulator	SHLP2-Control	1.7384	0.0148649	0.09828	no	1.7384	0.09828	human
Q9Y265	RUVBL1	RuvB like AAA ATPase 1	SHLP2-Control	2.50161	0.0109173	0.0855493	no	2.50161	0.0855493	human
Q9Y230	RUVBL2	RuvB like AAA ATPase 2	SHLP2-Control	0.0324388	0.96678	0.982713	no	0.0324388	0.982713	human
Q9Y224	RTRAF	RNA transcription, translation and transport factor	SHLP2-Control	2.49723	0.00154428	0.0349799	no	2.49723	0.0349799	human
Q9Y221	NIP7	nucleolar pre-rRNA processing protein NIP7	SHLP2-Control	1.10129	0.520857	0.692998	no	1.10129	0.692998	human
Q9UQN3	CHMP2B	charged multivesicular body protein 2B	SHLP2-Control	Inf	NA	0	yes	6.69944	0.0484489	human
Q9UQB8	BAIAP2	BAR/IMD domain containing adaptor protein 2	SHLP2-Control	1.66187	0.00218009	0.0412191	no	1.66187	0.0412191	human
Q9UQ80	PA2G4	proliferation-associated 2G4	SHLP2-Control	2.69576	0.0652827	0.2022	no	2.69576	0.2022	human
Q9UQ35	SRRM2	serine/arginine repetitive matrix 2	SHLP2-Control	-0.639475	0.413662	0.596765	no	-0.639475	0.596765	human
Q9UPY8	MAPRE3	microtubule associated protein RP/EB family member 3	SHLP2-Control	Inf	NA	0	yes	3.52741	0.0117508	human
Q9UPY6	WASF3	WASP family member 3	SHLP2-Control	#NAME?	NA	0	yes	-1.87326	0.0218414	human
Q9UPT8	ZC3H4	zinc finger CCCH-type containing 4	SHLP2-Control	0.422698	0.751756	0.84462	no	0.422698	0.84462	human
Q9UPT5	EXOC7	exocyst complex component 7	SHLP2-Control	Inf	NA	0	yes	4.49171	0.0232884	human
Q9UNZ2	NSFL1C	NSFL1 cofactor	SHLP2-Control	2.52196	0.00916286	0.078363	no	2.52196	0.078363	human
Q9UNX3	RPL26L1	ribosomal protein L26 like 1	SHLP2-Control	-0.766236	0.13788	0.310229	no	-0.766236	0.310229	human
Q9UNW1	MINPP1	multiple inositol-polyphosphate phosphatase 1	SHLP2-Control	4.65049	0.000536983	0.022514	no	4.65049	0.022514	human
Q9UNS2	COPS3	COP9 signalosome subunit 3	SHLP2-Control	-0.0398431	0.957977	0.978468	no	-0.0398431	0.978468	human
Q9UNP9	PPIE	peptidylprolyl isomerase E	SHLP2-Control	0.606135	0.426808	0.610893	no	0.606135	0.610893	human
Q9UNM6	PSMD13	proteasome 26S subunit, non-ATPase 13	SHLP2-Control	1.78118	0.356054	0.545505	no	1.78118	0.545505	human
Q9UNH7	SNX6	sorting nexin 6	SHLP2-Control	Inf	NA	0	yes	3.16946	0.0197651	human
Q9UNF1	MAGED2	MAGE family member D2	SHLP2-Control	#NAME?	NA	0	yes	-5.52749	0.0121477	human
Q9UNF0	PACSIN2	protein kinase C and casein kinase substrate in neurons 2	SHLP2-Control	0.0526984	0.969227	0.982713	no	0.0526984	0.982713	human
Q9UNE7	STUB1	STIP1 homology and U-box containing protein 1	SHLP2-Control	0.483307	0.301861	0.492324	no	0.483307	0.492324	human
Q9UN86	G3BP2	G3BP stress granule assembly factor 2	SHLP2-Control	-0.935748	0.43795	0.622668	no	-0.935748	0.622668	human
Q9UN37	VPS4A	vacuolar protein sorting 4 homolog A	SHLP2-Control	0.430637	0.611376	0.74325	no	0.430637	0.74325	human
Q9UMY4	SNX12	sorting nexin 12	SHLP2-Control	1.71624	0.0013727	0.0341982	no	1.71624	0.0341982	human
Q9UMX5	NENF	neudesin neurotrophic factor	SHLP2-Control	Inf	NA	0	yes	3.67179	0.0376332	human
Q9UMX0	UBQLN1	ubiquilin 1	SHLP2-Control	2.55321	0.136321	0.307932	no	2.55321	0.307932	human
Q9UMS4	PRPF19	pre-mRNA processing factor 19	SHLP2-Control	0.713946	0.523189	0.69391	no	0.713946	0.69391	human
Q9UMS0	NFU1	NFU1 iron-sulfur cluster scaffold	SHLP2-Control	2.79222	0.0258374	0.12767	no	2.79222	0.12767	human
Q9UMR5	PPT2	palmitoyl-protein thioesterase 2	SHLP2-Control	1.62613	0.178728	0.358089	no	1.62613	0.358089	human
Q9UMR2	DDX19B	DEAD-box helicase 19B	SHLP2-Control	2.87186	0.0373511	0.149761	no	2.87186	0.149761	human
Q9UM22	EPDR1	ependymin related 1	SHLP2-Control	-1.25359	0.00407063	0.0530741	no	-1.25359	0.0530741	human
Q9UM13	ANAPC10	anaphase promoting complex subunit 10	SHLP2-Control	-1.40277	0.00523938	0.0573662	no	-1.40277	0.0573662	human
Q9ULV4	CORO1C	coronin 1C	SHLP2-Control	1.31379	0.0789629	0.225103	no	1.31379	0.225103	human
Q9ULR0	ISY1	ISY1 splicing factor homolog	SHLP2-Control	0.842025	0.790806	0.87218	no	0.842025	0.87218	human
Q9ULF5	SLC39A10	solute carrier family 39 member 10	SHLP2-Control	1.05594	0.0217268	0.119706	no	1.05594	0.119706	human
Q9ULC4	MCTS1	MCTS1 re-initiation and release factor	SHLP2-Control	2.7351	0.00716966	0.0668733	no	2.7351	0.0668733	human
Q9ULC3	RAB23	RAB23, member RAS oncogene family	SHLP2-Control	0.446609	0.758905	0.848217	no	0.446609	0.848217	human
Q9UL46	PSME2	proteasome activator subunit 2	SHLP2-Control	2.20752	0.217828	0.411029	no	2.20752	0.411029	human
Q9UL45	BLOC1S6	biogenesis of lysosomal organelles complex 1 subunit 6	SHLP2-Control	Inf	NA	0	yes	2.74368	0.0251867	human
Q9UL25	RAB21	RAB21, member RAS oncogene family	SHLP2-Control	0.996063	0.0365271	0.148042	no	0.996063	0.148042	human
Q9UKY7	CDV3	CDV3 homolog	SHLP2-Control	Inf	NA	0	yes	3.44724	0.0196239	human
Q9UKX7	NUP50	nucleoporin 50	SHLP2-Control	Inf	NA	0	yes	4.9396	0.0238638	human
Q9UKV3	ACIN1	apoptotic chromatin condensation inducer 1	SHLP2-Control	0.258686	0.690318	0.803968	no	0.258686	0.803968	human
Q9UKS6	PACSIN3	protein kinase C and casein kinase substrate in neurons 3	SHLP2-Control	0.0388709	0.982041	0.990287	no	0.0388709	0.990287	human
Q9UKM9	RALY	RALY heterogeneous nuclear ribonucleoprotein	SHLP2-Control	0.234722	0.7001	0.810419	no	0.234722	0.810419	human
Q9UKL0	RCOR1	REST corepressor 1	SHLP2-Control	-0.709483	0.373897	0.56281	no	-0.709483	0.56281	human
Q9UKK9	NUDT5	nudix hydrolase 5	SHLP2-Control	Inf	NA	0	yes	6.15897	0.0108421	human
Q9UKI2	CDC42EP3	CDC42 effector protein 3	SHLP2-Control	Inf	NA	0	yes	4.56254	0.0123905	human
Q9UKD2	MRTO4	MRT4 homolog, ribosome maturation factor	SHLP2-Control	-0.326513	0.644092	0.763055	no	-0.326513	0.763055	human
Q9UKA9	PTBP2	polypyrimidine tract binding protein 2	SHLP2-Control	Inf	NA	0	yes	2.14235	0.011909	human
Q9UK45	LSM7	LSM7 homolog, U6 small nuclear RNA and mRNA degradation associated	SHLP2-Control	Inf	NA	0	yes	5.48464	0.0280435	human
Q9UK41	VPS28	VPS28 subunit of ESCRT-I	SHLP2-Control	1.25465	0.0601705	0.192613	no	1.25465	0.192613	human
Q9UJZ1	STOML2	stomatin like 2	SHLP2-Control	1.69647	0.0156107	0.101213	no	1.69647	0.101213	human
Q9UJY5	GGA1	golgi associated, gamma adaptin ear containing, ARF binding protein 1	SHLP2-Control	0.595438	0.539849	0.703447	no	0.595438	0.703447	human
Q9UJW0	DCTN4	dynactin subunit 4	SHLP2-Control	Inf	NA	0	yes	4.32787	0.016422	human
Q9UJU6	DBNL	drebrin like	SHLP2-Control	0.771865	0.355887	0.545505	no	0.771865	0.545505	human
Q9UJJ9	GNPTG	N-acetylglucosamine-1-phosphate transferase subunit gamma	SHLP2-Control	1.00041	0.0927623	0.245699	no	1.00041	0.245699	human
Q9UJC5	SH3BGRL2	SH3 domain binding glutamate rich protein like 2	SHLP2-Control	Inf	NA	0	yes	3.68558	0.0192707	human
Q9UJ83	HACL1	2-hydroxyacyl-CoA lyase 1	SHLP2-Control	1.93334	0.30765	0.498445	no	1.93334	0.498445	human
Q9UIV1	CNOT7	CCR4-NOT transcription complex subunit 7	SHLP2-Control	0.0552788	0.970911	0.982713	no	0.0552788	0.982713	human
Q9UIQ6	LNPEP	leucyl and cystinyl aminopeptidase	SHLP2-Control	0.489293	0.511132	0.684295	no	0.489293	0.684295	human
Q9UIJ7	AK3	adenylate kinase 3	SHLP2-Control	0.456467	0.579942	0.726089	no	0.456467	0.726089	human
Q9UI30	TRMT112	tRNA methyltransferase subunit 11-2	SHLP2-Control	Inf	NA	0	yes	2.9651	0.0210186	human
Q9UI12	ATP6V1H	ATPase H+ transporting V1 subunit H	SHLP2-Control	1.65747	0.500168	0.678003	no	1.65747	0.678003	human
Q9UI09	NDUFA12	NADH:ubiquinone oxidoreductase subunit A12	SHLP2-Control	-0.28712	0.391515	0.577991	no	-0.28712	0.577991	human
Q9UI08	EVL	Enah/Vasp-like	SHLP2-Control	Inf	NA	0	yes	6.88601	0.0453644	human
Q9UHX1	PUF60	poly(U) binding splicing factor 60	SHLP2-Control	1.4166	0.0128275	0.0913038	no	1.4166	0.0913038	human
Q9UHV9	PFDN2	prefoldin subunit 2	SHLP2-Control	0.983805	0.289293	0.47909	no	0.983805	0.47909	human
Q9UHR5	SAP30BP	SAP30 binding protein	SHLP2-Control	0.631413	0.591014	0.731427	no	0.631413	0.731427	human
Q9UHR4	BAIAP2L1	BAR/IMD domain containing adaptor protein 2 like 1	SHLP2-Control	1.76937	0.00322278	0.0494639	no	1.76937	0.0494639	human
Q9UHN6	CEMIP2	cell migration inducing hyaluronidase 2	SHLP2-Control	-0.0789693	0.841715	0.906017	no	-0.0789693	0.906017	human
Q9UHI8	ADAMTS1	ADAM metallopeptidase with thrombospondin type 1 motif 1	SHLP2-Control	Inf	NA	0	yes	4.75508	0.0145675	human
Q9UHG3	PCYOX1	prenylcysteine oxidase 1	SHLP2-Control	0.933293	0.121855	0.28616	no	0.933293	0.28616	human
Q9UHG0	DCDC2	doublecortin domain containing 2	SHLP2-Control	Inf	NA	0	yes	2.81767	0.0171707	human
Q9UHD9	UBQLN2	ubiquilin 2	SHLP2-Control	2.49956	0.0997192	0.255465	no	2.49956	0.255465	human
Q9UHD8	SEPTIN9	septin 9	SHLP2-Control	2.06383	0.00560206	0.0581092	no	2.06383	0.0581092	human
Q9UHD1	CHORDC1	cysteine and histidine rich domain containing 1	SHLP2-Control	1.11513	0.0976329	0.252917	no	1.11513	0.252917	human
Q9UHB6	LIMA1	LIM domain and actin binding 1	SHLP2-Control	1.24109	0.010933	0.0855493	no	1.24109	0.0855493	human
Q9UHA4	LAMTOR3	late endosomal/lysosomal adaptor, MAPK and MTOR activator 3	SHLP2-Control	2.19973	0.0643389	0.199636	no	2.19973	0.199636	human
Q9UH65	SWAP70	switching B cell complex subunit SWAP70	SHLP2-Control	Inf	NA	0	yes	3.87213	0.0318614	human
Q9UH03	SEPTIN3	septin 3	SHLP2-Control	2.31094	0.0270985	0.130744	no	2.31094	0.130744	human
Q9UGI8	TES	testin LIM domain protein	SHLP2-Control	1.26585	0.075434	0.218301	no	1.26585	0.218301	human
Q9UGC7	MTRF1L	mitochondrial translational release factor 1 like	SHLP2-Control	1.54334	0.358049	0.547586	no	1.54334	0.547586	human
Q9UFW8	CGGBP1	CGG triplet repeat binding protein 1	SHLP2-Control	Inf	NA	0	yes	4.70452	0.0266548	human
Q9UFN0	NIPSNAP3A	nipsnap homolog 3A	SHLP2-Control	1.32127	0.0941639	0.246038	no	1.32127	0.246038	human
Q9UFG5	C19orf25	chromosome 19 open reading frame 25	SHLP2-Control	1.15431	0.0109487	0.0855493	no	1.15431	0.0855493	human
Q9UEY8	ADD3	adducin 3	SHLP2-Control	0.801289	0.0138213	0.0950354	no	0.801289	0.0950354	human
Q9UEE9	CFDP1	craniofacial development protein 1	SHLP2-Control	-1.02734	0.0555928	0.187014	no	-1.02734	0.187014	human
Q9UDY2	TJP2	tight junction protein 2	SHLP2-Control	0.0433044	0.959178	0.979113	no	0.0433044	0.979113	human
Q9UDT6	CLIP2	CAP-Gly domain containing linker protein 2	SHLP2-Control	-0.233649	0.686291	0.800905	no	-0.233649	0.800905	human
Q9UDR5	AASS	aminoadipate-semialdehyde synthase	SHLP2-Control	1.70672	0.341561	0.531352	no	1.70672	0.531352	human
Q9UBW8	COPS7A	COP9 signalosome subunit 7A	SHLP2-Control	-0.352673	0.610645	0.74325	no	-0.352673	0.74325	human
Q9UBV8	PEF1	penta-EF-hand domain containing 1	SHLP2-Control	Inf	NA	0	yes	1.18049	0.0482167	human
Q9UBU8	MORF4L1	mortality factor 4 like 1	SHLP2-Control	0.714707	0.402383	0.587179	no	0.714707	0.587179	human
Q9UBS9	SUCO	SUN domain containing ossification factor	SHLP2-Control	-1.28417	0.181367	0.360844	no	-1.28417	0.360844	human
Q9UBS4	DNAJB11	DnaJ heat shock protein family (Hsp40) member B11	SHLP2-Control	0.819988	0.175395	0.354711	no	0.819988	0.354711	human
Q9UBR2	CTSZ	cathepsin Z	SHLP2-Control	2.114	0.0480878	0.170439	no	2.114	0.170439	human
Q9UBQ6	EXTL2	exostosin like glycosyltransferase 2	SHLP2-Control	0.713108	0.377473	0.565715	no	0.713108	0.565715	human
Q9UBQ5	EIF3K	eukaryotic translation initiation factor 3 subunit K	SHLP2-Control	-1.34332	0.584219	0.727734	no	-1.34332	0.727734	human
Q9UBQ0	VPS29	VPS29 retromer complex component	SHLP2-Control	2.53676	0.0141158	0.095321	no	2.53676	0.095321	human
Q9UBP0	SPAST	spastin	SHLP2-Control	Inf	NA	0	yes	4.42587	0.0245354	human
Q9UBI6	GNG12	G protein subunit gamma 12	SHLP2-Control	-0.666228	0.253194	0.452904	no	-0.666228	0.452904	human
Q9UBI1	COMMD3	COMM domain containing 3	SHLP2-Control	0.96416	0.452505	0.636573	no	0.96416	0.636573	human
Q9UBE0	SAE1	SUMO1 activating enzyme subunit 1	SHLP2-Control	Inf	NA	0	yes	4.17301	0.0494	human
Q9UBC2	EPS15L1	epidermal growth factor receptor pathway substrate 15 like 1	SHLP2-Control	3.79508	0.00657719	0.0638768	no	3.79508	0.0638768	human
Q9UBB6	NCDN	neurochondrin	SHLP2-Control	0.428475	0.270218	0.465177	no	0.428475	0.465177	human
Q9P2Y5	UVRAG	UV radiation resistance associated	SHLP2-Control	Inf	NA	0	yes	3.32901	0.0370128	human
Q9P2T1	GMPR2	guanosine monophosphate reductase 2	SHLP2-Control	Inf	NA	0	yes	3.44669	0.0389249	human
Q9P2R7	SUCLA2	succinate-CoA ligase ADP-forming beta subunit	SHLP2-Control	2.20074	0.0293381	0.132506	no	2.20074	0.132506	human
Q9P2P6	STARD9	StAR related lipid transfer domain containing 9	SHLP2-Control	0.658791	0.436995	0.621849	no	0.658791	0.621849	human
Q9P2K5	MYEF2	myelin expression factor 2	SHLP2-Control	Inf	NA	0	yes	4.36491	0.0137071	human
Q9P2E9	RRBP1	ribosome binding protein 1	SHLP2-Control	1.48125	0.126464	0.292139	no	1.48125	0.292139	human
Q9P2B2	PTGFRN	prostaglandin F2 receptor inhibitor	SHLP2-Control	0.221011	0.839685	0.904965	no	0.221011	0.904965	human
Q9P289	STK26	serine/threonine kinase 26	SHLP2-Control	-1.00372	0.153799	0.328014	no	-1.00372	0.328014	human
Q9P287	BCCIP	BRCA2 and CDKN1A interacting protein	SHLP2-Control	-0.025875	0.984566	0.991487	no	-0.025875	0.991487	human
Q9P270	SLAIN2	SLAIN motif family member 2	SHLP2-Control	1.20959	0.366972	0.556284	no	1.20959	0.556284	human
Q9P258	RCC2	regulator of chromosome condensation 2	SHLP2-Control	0.356313	0.675427	0.79112	no	0.356313	0.79112	human
Q9P206	KIAA1522	KIAA1522	SHLP2-Control	0.122919	0.866627	0.924725	no	0.122919	0.924725	human
Q9P1F3	ABRACL	ABRA C-terminal like	SHLP2-Control	1.10926	0.482894	0.661958	no	1.10926	0.661958	human
Q9P0V9	SEPTIN10	septin 10	SHLP2-Control	2.7321	0.109966	0.270045	no	2.7321	0.270045	human
Q9P0T7	TMEM9	transmembrane protein 9	SHLP2-Control	0.822458	0.665563	0.782025	no	0.822458	0.782025	human
Q9P0M9	MRPL27	mitochondrial ribosomal protein L27	SHLP2-Control	#NAME?	NA	0	yes	-4.37031	0.0260262	human
Q9P0L0	VAPA	VAMP associated protein A	SHLP2-Control	0.505202	0.0939039	0.246038	no	0.505202	0.246038	human
Q9P0K7	RAI14	retinoic acid induced 14	SHLP2-Control	0.0472392	0.968391	0.982713	no	0.0472392	0.982713	human
Q9P035	HACD3	3-hydroxyacyl-CoA dehydratase 3	SHLP2-Control	0.0899819	0.904253	0.949548	no	0.0899819	0.949548	human
Q9P032	NDUFAF4	NADH:ubiquinone oxidoreductase complex assembly factor 4	SHLP2-Control	Inf	NA	0	yes	5.64071	0.0358458	human
Q9P016	THYN1	thymocyte nuclear protein 1	SHLP2-Control	1.76212	0.283365	0.472489	no	1.76212	0.472489	human
Q9P013	CWC15	CWC15 spliceosome associated protein homolog	SHLP2-Control	0.761123	0.0841127	0.230982	no	0.761123	0.230982	human
Q9P000	COMMD9	COMM domain containing 9	SHLP2-Control	1.87623	0.271878	0.465177	no	1.87623	0.465177	human
Q9NZZ3	CHMP5	charged multivesicular body protein 5	SHLP2-Control	Inf	NA	0	yes	6.54661	0.0135131	human
Q9NZW5	MPP6	membrane palmitoylated protein 6	SHLP2-Control	Inf	NA	0	yes	4.08681	0.0384596	human
Q9NZV5	SELENON	selenoprotein N	SHLP2-Control	Inf	NA	0	yes	2.97061	0.0371914	human
Q9NZR1	TMOD2	tropomodulin 2	SHLP2-Control	2.04241	0.0594872	0.191855	no	2.04241	0.191855	human
Q9NZN8	CNOT2	CCR4-NOT transcription complex subunit 2	SHLP2-Control	1.34545	0.131026	0.299116	no	1.34545	0.299116	human
Q9NZM3	ITSN2	intersectin 2	SHLP2-Control	3.36243	0.0159842	0.10139	no	3.36243	0.10139	human
Q9NZL4	HSPBP1	HSPA (Hsp70) binding protein 1	SHLP2-Control	Inf	NA	0	yes	2.4434	0.0208797	human
Q9NZI8	IGF2BP1	insulin like growth factor 2 mRNA binding protein 1	SHLP2-Control	1.47832	0.0479465	0.170439	no	1.47832	0.170439	human
Q9NZI7	UBP1	upstream binding protein 1	SHLP2-Control	Inf	NA	0	yes	4.29265	0.0300438	human
Q9NZE8	MRPL35	mitochondrial ribosomal protein L35	SHLP2-Control	0.595761	0.262292	0.458874	no	0.595761	0.458874	human
Q9NZ63	C9orf78	chromosome 9 open reading frame 78	SHLP2-Control	Inf	NA	0	yes	5.4131	0.0124102	human
Q9NZ45	CISD1	CDGSH iron sulfur domain 1	SHLP2-Control	#NAME?	NA	0	yes	-2.71755	0.039724	human
Q9NYU2	UGGT1	UDP-glucose glycoprotein glucosyltransferase 1	SHLP2-Control	0.505192	0.789642	0.87218	no	0.505192	0.87218	human
Q9NYR9	NKIRAS2	NFKB inhibitor interacting Ras like 2	SHLP2-Control	Inf	NA	0	yes	4.38242	0.025477	human
Q9NYL9	TMOD3	tropomodulin 3	SHLP2-Control	1.70392	0.0606688	0.193847	no	1.70392	0.193847	human
Q9NYK5	MRPL39	mitochondrial ribosomal protein L39	SHLP2-Control	0.0459879	0.922241	0.959644	no	0.0459879	0.959644	human
Q9NYJ8	TAB2	TGF-beta activated kinase 1 (MAP3K7) binding protein 2	SHLP2-Control	Inf	NA	0	yes	3.94611	0.0479393	human
Q9NYF8	BCLAF1	BCL2 associated transcription factor 1	SHLP2-Control	0.342979	0.47726	0.657768	no	0.342979	0.657768	human
Q9NYB9	ABI2	abl interactor 2	SHLP2-Control	-0.155042	0.581333	0.726251	no	-0.155042	0.726251	human
Q9NY97	B3GNT2	UDP-GlcNAc:betaGal beta-1,3-N-acetylglucosaminyltransferase 2	SHLP2-Control	0.741449	0.239254	0.438931	no	0.741449	0.438931	human
Q9NY33	DPP3	dipeptidyl peptidase 3	SHLP2-Control	Inf	NA	0	yes	2.57127	0.0213274	human
Q9NY12	GAR1	GAR1 ribonucleoprotein	SHLP2-Control	-0.976575	0.142788	0.315585	no	-0.976575	0.315585	human
Q9NXW2	DNAJB12	DnaJ heat shock protein family (Hsp40) member B12	SHLP2-Control	0.34916	0.525444	0.69391	no	0.34916	0.69391	human
Q9NXV2	KCTD5	potassium channel tetramerization domain containing 5	SHLP2-Control	0.985914	0.614264	0.746157	no	0.985914	0.746157	human
Q9NXR1	NDE1	nudE neurodevelopment protein 1	SHLP2-Control	Inf	NA	0	yes	2.92944	0.0174161	human
Q9NXG6	P4HTM	prolyl 4-hydroxylase, transmembrane	SHLP2-Control	Inf	NA	0	yes	4.9489	0.0357424	human
Q9NXC5	MIOS	meiosis regulator for oocyte development	SHLP2-Control	Inf	NA	0	yes	2.34876	0.0288104	human
Q9NXA8	SIRT5	sirtuin 5	SHLP2-Control	Inf	NA	0	yes	4.3803	0.0267012	human
Q9NX63	CHCHD3	coiled-coil-helix-coiled-coil-helix domain containing 3	SHLP2-Control	-0.0294592	0.975253	0.984994	no	-0.0294592	0.984994	human
Q9NX62	IMPAD1	inositol monophosphatase domain containing 1	SHLP2-Control	1.26038	0.0757902	0.218596	no	1.26038	0.218596	human
Q9NX55	HYPK	huntingtin interacting protein K	SHLP2-Control	Inf	NA	0	yes	2.92102	0.0195328	human
Q9NX40	OCIAD1	OCIA domain containing 1	SHLP2-Control	1.08556	0.083985	0.230982	no	1.08556	0.230982	human
Q9NX24	NHP2	NHP2 ribonucleoprotein	SHLP2-Control	0.757145	0.0236199	0.123038	no	0.757145	0.123038	human
Q9NX18	SDHAF2	succinate dehydrogenase complex assembly factor 2	SHLP2-Control	Inf	NA	0	yes	4.81789	0.0296583	human
Q9NWU5	MRPL22	mitochondrial ribosomal protein L22	SHLP2-Control	0.383145	0.629602	0.756843	no	0.383145	0.756843	human
Q9NWT8	AURKAIP1	aurora kinase A interacting protein 1	SHLP2-Control	0.746063	0.392293	0.577991	no	0.746063	0.577991	human
Q9NWT6	HIF1AN	hypoxia inducible factor 1 subunit alpha inhibitor	SHLP2-Control	Inf	NA	0	yes	2.10479	0.0182719	human
Q9NWM8	FKBP14	FKBP prolyl isomerase 14	SHLP2-Control	3.00289	0.0124132	0.0910428	no	3.00289	0.0910428	human
Q9NWB6	ARGLU1	arginine and glutamate rich 1	SHLP2-Control	Inf	NA	0	yes	5.85178	0.0190519	human
Q9NVZ3	NECAP2	NECAP endocytosis associated 2	SHLP2-Control	2.18757	0.00988551	0.0818194	no	2.18757	0.0818194	human
Q9NVT9	ARMC1	armadillo repeat containing 1	SHLP2-Control	2.11428	0.269036	0.465177	no	2.11428	0.465177	human
Q9NVS9	PNPO	pyridoxamine 5'-phosphate oxidase	SHLP2-Control	1.87445	0.0571501	0.189289	no	1.87445	0.189289	human
Q9NVS2	MRPS18A	mitochondrial ribosomal protein S18A	SHLP2-Control	0.0805389	0.88946	0.939178	no	0.0805389	0.939178	human
Q9NVQ4	FAIM	Fas apoptotic inhibitory molecule	SHLP2-Control	2.74768	0.070703	0.210993	no	2.74768	0.210993	human
Q9NVK5	FGFR1OP2	FGFR1 oncogene partner 2	SHLP2-Control	1.44669	0.011698	0.0885854	no	1.44669	0.0885854	human
Q9NVJ2	ARL8B	ADP ribosylation factor like GTPase 8B	SHLP2-Control	0.918586	0.211562	0.402506	no	0.918586	0.402506	human
Q9NVD7	PARVA	parvin alpha	SHLP2-Control	Inf	NA	0	yes	3.28171	0.0415516	human
Q9NVA2	SEPTIN11	septin 11	SHLP2-Control	2.86207	0.0143862	0.0962251	no	2.86207	0.0962251	human
Q9NV56	MRGBP	MRG domain binding protein	SHLP2-Control	0.0133976	0.971097	0.982713	no	0.0133976	0.982713	human
Q9NUS5	AP5S1	adaptor related protein complex 5 subunit sigma 1	SHLP2-Control	0.348081	0.743995	0.839985	no	0.348081	0.839985	human
Q9NUQ9	FAM49B	family with sequence similarity 49 member B	SHLP2-Control	2.15332	0.0868728	0.236288	no	2.15332	0.236288	human
Q9NUQ3	TXLNG	taxilin gamma	SHLP2-Control	Inf	NA	0	yes	5.8146	0.0289557	human
Q9NUP9	LIN7C	lin-7 homolog C, crumbs cell polarity complex component	SHLP2-Control	2.04879	0.0134788	0.0934274	no	2.04879	0.0934274	human
Q9NUN5	LMBRD1	LMBR1 domain containing 1	SHLP2-Control	Inf	NA	0	yes	2.27687	0.0297774	human
Q9NUM4	TMEM106B	transmembrane protein 106B	SHLP2-Control	1.11197	0.000795335	0.0257959	no	1.11197	0.0257959	human
Q9NUJ1	ABHD10	abhydrolase domain containing 10	SHLP2-Control	1.3218	0.116148	0.27955	no	1.3218	0.27955	human
Q9NUG6	PDRG1	p53 and DNA damage regulated 1	SHLP2-Control	1.35932	0.0794749	0.225543	no	1.35932	0.225543	human
Q9NUD5	ZCCHC3	zinc finger CCHC-type containing 3	SHLP2-Control	0.757775	0.228732	0.425071	no	0.757775	0.425071	human
Q9NU23	LYRM2	LYR motif containing 2	SHLP2-Control	0.591245	0.112806	0.274903	no	0.591245	0.274903	human
Q9NTZ6	RBM12	RNA binding motif protein 12	SHLP2-Control	1.71604	0.00402221	0.0530741	no	1.71604	0.0530741	human
Q9NTX5	ECHDC1	ethylmalonyl-CoA decarboxylase 1	SHLP2-Control	Inf	NA	0	yes	6.38021	0.0400509	human
Q9NTK5	OLA1	Obg like ATPase 1	SHLP2-Control	Inf	NA	0	yes	5.42096	0.0436938	human
Q9NTG7	SIRT3	sirtuin 3	SHLP2-Control	Inf	NA	0	yes	1.11423	0.0150823	human
Q9NSE4	IARS2	isoleucyl-tRNA synthetase 2, mitochondrial	SHLP2-Control	1.47724	0.271173	0.465177	no	1.47724	0.465177	human
Q9NSC5	HOMER3	homer scaffold protein 3	SHLP2-Control	0.747179	0.0580689	0.190134	no	0.747179	0.190134	human
Q9NSB8	HOMER2	homer scaffold protein 2	SHLP2-Control	Inf	NA	0	yes	3.18027	0.0359195	human
Q9NRY2	INIP	INTS3 and NABP interacting protein	SHLP2-Control	-0.964017	0.282786	0.472489	no	-0.964017	0.472489	human
Q9NRX2	MRPL17	mitochondrial ribosomal protein L17	SHLP2-Control	1.02829	0.183034	0.362065	no	1.02829	0.362065	human
Q9NRW7	VPS45	vacuolar protein sorting 45 homolog	SHLP2-Control	Inf	NA	0	yes	2.86983	0.0187919	human
Q9NRV9	HEBP1	heme binding protein 1	SHLP2-Control	2.74072	0.00123828	0.0333451	no	2.74072	0.0333451	human
Q9NRS6	SNX15	sorting nexin 15	SHLP2-Control	Inf	NA	0	yes	3.72672	0.0425318	human
Q9NRR5	UBQLN4	ubiquilin 4	SHLP2-Control	Inf	NA	0	yes	5.2115	0.022266	human
Q9NRP4	SDHAF3	succinate dehydrogenase complex assembly factor 3	SHLP2-Control	2.77016	0.0361768	0.147715	no	2.77016	0.147715	human
Q9NRP2	CMC2	C-X9-C motif containing 2	SHLP2-Control	-0.948798	0.323734	0.515277	no	-0.948798	0.515277	human
Q9NRN7	AASDHPPT	aminoadipate-semialdehyde dehydrogenase-phosphopantetheinyl transferase	SHLP2-Control	Inf	NA	0	yes	4.06979	0.0394399	human
Q9NRG0	CHRAC1	chromatin accessibility complex subunit 1	SHLP2-Control	Inf	NA	0	yes	3.34519	0.0165411	human
Q9NRF9	POLE3	DNA polymerase epsilon 3, accessory subunit	SHLP2-Control	1.24649	0.0816836	0.22834	no	1.24649	0.22834	human
Q9NRA8	EIF4ENIF1	eukaryotic translation initiation factor 4E nuclear import factor 1	SHLP2-Control	0.989196	0.461036	0.642759	no	0.989196	0.642759	human
Q9NR56	MBNL1	muscleblind like splicing regulator 1	SHLP2-Control	Inf	NA	0	yes	3.73845	0.0261228	human
Q9NR28	DIABLO	diablo IAP-binding mitochondrial protein	SHLP2-Control	2.63791	0.0413102	0.15922	no	2.63791	0.15922	human
Q9NR12	PDLIM7	PDZ and LIM domain 7	SHLP2-Control	1.87585	0.283492	0.472489	no	1.87585	0.472489	human
Q9NQZ5	STARD7	StAR related lipid transfer domain containing 7	SHLP2-Control	1.56557	0.00293982	0.0472295	no	1.56557	0.0472295	human
Q9NQT5	EXOSC3	exosome component 3	SHLP2-Control	Inf	NA	0	yes	2.37139	0.0256464	human
Q9NQT4	EXOSC5	exosome component 5	SHLP2-Control	1.90953	0.537788	0.701942	no	1.90953	0.701942	human
Q9NQP4	PFDN4	prefoldin subunit 4	SHLP2-Control	Inf	NA	0	yes	3.8826	0.0219148	human
Q9NQH7	XPNPEP3	X-prolyl aminopeptidase 3	SHLP2-Control	2.1281	0.182936	0.362065	no	2.1281	0.362065	human
Q9NQG5	RPRD1B	regulation of nuclear pre-mRNA domain containing 1B	SHLP2-Control	Inf	NA	0	yes	4.51562	0.0480074	human
Q9NQE9	HINT3	histidine triad nucleotide binding protein 3	SHLP2-Control	2.12666	0.00467044	0.0550782	no	2.12666	0.0550782	human
Q9NQC3	RTN4	reticulon 4	SHLP2-Control	-1.04597	0.413189	0.596765	no	-1.04597	0.596765	human
Q9NQA3	Q9NQA3	NA	SHLP2-Control	-0.249308	0.583956	0.727734	no	-0.249308	0.727734	human
Q9NQ50	MRPL40	mitochondrial ribosomal protein L40	SHLP2-Control	4.00153	0.00493429	0.0550782	no	4.00153	0.0550782	human
Q9NQ48	LZTFL1	leucine zipper transcription factor like 1	SHLP2-Control	Inf	NA	0	yes	4.91567	0.048059	human
Q9NPJ6	MED4	mediator complex subunit 4	SHLP2-Control	0.0817515	0.450166	0.634761	no	0.0817515	0.634761	human
Q9NPJ3	ACOT13	acyl-CoA thioesterase 13	SHLP2-Control	2.61676	0.00334825	0.050815	no	2.61676	0.050815	human
Q9NPI6	DCP1A	decapping mRNA 1A	SHLP2-Control	1.36715	0.00485232	0.0550782	no	1.36715	0.0550782	human
Q9NPH2	ISYNA1	inositol-3-phosphate synthase 1	SHLP2-Control	Inf	NA	0	yes	2.32285	0.0385493	human
Q9NPH0	ACP6	acid phosphatase 6, lysophosphatidic	SHLP2-Control	-1.00285	0.253929	0.453547	no	-1.00285	0.453547	human
Q9NPE3	NOP10	NOP10 ribonucleoprotein	SHLP2-Control	-0.0239847	0.973829	0.984713	no	-0.0239847	0.984713	human
Q9NPE2	NGRN	neugrin, neurite outgrowth associated	SHLP2-Control	0.749034	0.0688359	0.207231	no	0.749034	0.207231	human
Q9NPD8	UBE2T	ubiquitin conjugating enzyme E2 T	SHLP2-Control	0.774178	0.310314	0.50217	no	0.774178	0.50217	human
Q9NPA8	ENY2	ENY2 transcription and export complex 2 subunit	SHLP2-Control	0.10017	0.885084	0.937739	no	0.10017	0.937739	human
Q9NPA0	EMC7	ER membrane protein complex subunit 7	SHLP2-Control	0.0406157	0.967061	0.982713	no	0.0406157	0.982713	human
Q9NP97	DYNLRB1	dynein light chain roadblock-type 1	SHLP2-Control	1.33484	0.00697628	0.0659565	no	1.33484	0.0659565	human
Q9NP81	SARS2	seryl-tRNA synthetase 2, mitochondrial	SHLP2-Control	2.36901	0.0474588	0.169609	no	2.36901	0.169609	human
Q9NP79	VTA1	vesicle trafficking 1	SHLP2-Control	1.73708	0.176975	0.356052	no	1.73708	0.356052	human
Q9NP73	ALG13	ALG13 UDP-N-acetylglucosaminyltransferase subunit	SHLP2-Control	1.62785	0.0222059	0.120797	no	1.62785	0.120797	human
Q9NP66	HMG20A	high mobility group 20A	SHLP2-Control	0.469278	0.537065	0.701531	no	0.469278	0.701531	human
Q9NP61	ARFGAP3	ADP ribosylation factor GTPase activating protein 3	SHLP2-Control	Inf	NA	0	yes	2.69449	0.0360124	human
Q9NNW7	TXNRD2	thioredoxin reductase 2	SHLP2-Control	Inf	NA	0	yes	5.2454	0.0164428	human
Q9HDC9	APMAP	adipocyte plasma membrane associated protein	SHLP2-Control	0.875583	0.120781	0.284025	no	0.875583	0.284025	human
Q9HD45	TM9SF3	transmembrane 9 superfamily member 3	SHLP2-Control	-0.155906	0.88111	0.93557	no	-0.155906	0.93557	human
Q9HD42	CHMP1A	charged multivesicular body protein 1A	SHLP2-Control	0.733553	0.127106	0.292888	no	0.733553	0.292888	human
Q9HD34	LYRM4	LYR motif containing 4	SHLP2-Control	2.16072	7.06923e-05	0.012152	no	2.16072	0.012152	human
Q9HCN8	SDF2L1	stromal cell derived factor 2 like 1	SHLP2-Control	1.27063	0.0296796	0.132506	no	1.27063	0.132506	human
Q9HCK4	ROBO2	roundabout guidance receptor 2	SHLP2-Control	Inf	NA	0	yes	2.61241	0.0290077	human
Q9HCC0	MCCC2	methylcrotonoyl-CoA carboxylase 2	SHLP2-Control	2.19999	0.0621877	0.196508	no	2.19999	0.196508	human
Q9HC38	GLOD4	glyoxalase domain containing 4	SHLP2-Control	1.60461	0.0488559	0.17245	no	1.60461	0.17245	human
Q9HC36	MRM3	mitochondrial rRNA methyltransferase 3	SHLP2-Control	Inf	NA	0	yes	3.15151	0.0388277	human
Q9HC35	EML4	EMAP like 4	SHLP2-Control	-0.606179	0.325212	0.516472	no	-0.606179	0.516472	human
Q9HC23	PROK2	prokineticin 2	SHLP2-Control	Inf	NA	0	yes	4.13514	0.0369993	human
Q9HBM6	TAF9B	TATA-box binding protein associated factor 9b	SHLP2-Control	-0.317241	0.610749	0.74325	no	-0.317241	0.74325	human
Q9HBM1	SPC25	SPC25 component of NDC80 kinetochore complex	SHLP2-Control	Inf	NA	0	yes	4.56295	0.0304495	human
Q9HBH1	PDF	peptide deformylase, mitochondrial	SHLP2-Control	1.06893	0.123892	0.289361	no	1.06893	0.289361	human
Q9HB71	CACYBP	calcyclin binding protein	SHLP2-Control	1.0179	0.00851836	0.0737416	no	1.0179	0.0737416	human
Q9HB40	SCPEP1	serine carboxypeptidase 1	SHLP2-Control	2.00943	0.0498066	0.175237	no	2.00943	0.175237	human
Q9HB21	PLEKHA1	pleckstrin homology domain containing A1	SHLP2-Control	0.730507	0.350175	0.540351	no	0.730507	0.540351	human
Q9HB20	PLEKHA3	pleckstrin homology domain containing A3	SHLP2-Control	1.43001	0.0280748	0.130744	no	1.43001	0.130744	human
Q9HB07	Q9HB07	NA	SHLP2-Control	Inf	NA	0	yes	3.44339	0.0351673	human
Q9HAV7	GRPEL1	GrpE like 1, mitochondrial	SHLP2-Control	3.94497	0.00183258	0.0379544	no	3.94497	0.0379544	human
Q9HAT2	SIAE	sialic acid acetylesterase	SHLP2-Control	Inf	NA	0	yes	3.07386	0.0362134	human
Q9HAF1	MEAF6	MYST/Esa1 associated factor 6	SHLP2-Control	0.897336	0.273114	0.465177	no	0.897336	0.465177	human
Q9H9Y6	POLR1B	RNA polymerase I subunit B	SHLP2-Control	1.06601	0.272244	0.465177	no	1.06601	0.465177	human
Q9H9Q2	COPS7B	COP9 signalosome subunit 7B	SHLP2-Control	-0.74482	0.363485	0.552948	no	-0.74482	0.552948	human
Q9H9J2	MRPL44	mitochondrial ribosomal protein L44	SHLP2-Control	0.672503	0.57156	0.723221	no	0.672503	0.723221	human
Q9H9H4	VPS37B	VPS37B subunit of ESCRT-I	SHLP2-Control	1.28168	0.00702378	0.0659774	no	1.28168	0.0659774	human
Q9H9B4	SFXN1	sideroflexin 1	SHLP2-Control	2.07596	0.296061	0.486665	no	2.07596	0.486665	human
Q9H974	QTRT2	queuine tRNA-ribosyltransferase accessory subunit 2	SHLP2-Control	Inf	NA	0	yes	4.10779	0.0283276	human
Q9H944	MED20	mediator complex subunit 20	SHLP2-Control	-0.0376007	0.969472	0.982713	no	-0.0376007	0.982713	human
Q9H939	PSTPIP2	proline-serine-threonine phosphatase interacting protein 2	SHLP2-Control	Inf	NA	0	yes	5.18554	0.0378113	human
Q9H8Y8	GORASP2	golgi reassembly stacking protein 2	SHLP2-Control	Inf	NA	0	yes	3.02491	0.0496597	human
Q9H8W4	PLEKHF2	pleckstrin homology and FYVE domain containing 2	SHLP2-Control	Inf	NA	0	yes	2.62997	0.0292073	human
Q9H8T0	AKTIP	AKT interacting protein	SHLP2-Control	Inf	NA	0	yes	2.62817	0.0166628	human
Q9H8S9	MOB1A	MOB kinase activator 1A	SHLP2-Control	1.15592	0.311903	0.502567	no	1.15592	0.502567	human
Q9H8M7	MINDY3	MINDY lysine 48 deubiquitinase 3	SHLP2-Control	Inf	NA	0	yes	2.65976	0.0369279	human
Q9H840	GEMIN7	gem nuclear organelle associated protein 7	SHLP2-Control	0.351937	0.716116	0.823414	no	0.351937	0.823414	human
Q9H814	PHAX	phosphorylated adaptor for RNA export	SHLP2-Control	1.32937	0.351908	0.541083	no	1.32937	0.541083	human
Q9H7Z7	PTGES2	prostaglandin E synthase 2	SHLP2-Control	2.3701	0.000229343	0.0177126	no	2.3701	0.0177126	human
Q9H7X7	IFT22	intraflagellar transport 22	SHLP2-Control	-0.62258	0.722188	0.825322	no	-0.62258	0.825322	human
Q9H7S9	ZNF703	zinc finger protein 703	SHLP2-Control	Inf	NA	0	yes	5.28484	0.0247177	human
Q9H7P6	MVB12B	multivesicular body subunit 12B	SHLP2-Control	Inf	NA	0	yes	2.73676	0.0457851	human
Q9H7L9	SUDS3	SDS3 homolog, SIN3A corepressor complex component	SHLP2-Control	-0.208921	0.793088	0.872877	no	-0.208921	0.872877	human
Q9H7D7	WDR26	WD repeat domain 26	SHLP2-Control	0.70968	0.151324	0.325157	no	0.70968	0.325157	human
Q9H773	DCTPP1	dCTP pyrophosphatase 1	SHLP2-Control	Inf	NA	0	yes	3.16052	0.0253695	human
Q9H6Z4	RANBP3	RAN binding protein 3	SHLP2-Control	-1.62928	0.142033	0.314804	no	-1.62928	0.314804	human
Q9H6T3	RPAP3	RNA polymerase II associated protein 3	SHLP2-Control	1.37507	0.0251124	0.126965	no	1.37507	0.126965	human
Q9H6E4	CCDC134	coiled-coil domain containing 134	SHLP2-Control	1.48524	0.00695623	0.0659565	no	1.48524	0.0659565	human
Q9H5K3	POMK	protein O-mannose kinase	SHLP2-Control	Inf	NA	0	yes	2.85397	0.0143232	human
Q9H4M9	EHD1	EH domain containing 1	SHLP2-Control	Inf	NA	0	yes	3.25382	0.0293387	human
Q9H4A6	GOLPH3	golgi phosphoprotein 3	SHLP2-Control	Inf	NA	0	yes	4.84038	0.024686	human
Q9H4A5	GOLPH3L	golgi phosphoprotein 3 like	SHLP2-Control	Inf	NA	0	yes	4.96042	0.0278236	human
Q9H4A3	WNK1	WNK lysine deficient protein kinase 1	SHLP2-Control	-1.16641	0.0223421	0.121046	no	-1.16641	0.121046	human
Q9H488	POFUT1	protein O-fucosyltransferase 1	SHLP2-Control	1.09706	0.284672	0.472804	no	1.09706	0.472804	human
Q9H444	CHMP4B	charged multivesicular body protein 4B	SHLP2-Control	3.24143	0.00362988	0.0515683	no	3.24143	0.0515683	human
Q9H425	C1orf198	chromosome 1 open reading frame 198	SHLP2-Control	Inf	NA	0	yes	4.71366	0.0304013	human
Q9H3R5	CENPH	centromere protein H	SHLP2-Control	Inf	NA	0	yes	4.19512	0.0320819	human
Q9H3Q1	CDC42EP4	CDC42 effector protein 4	SHLP2-Control	2.16824	0.00803787	0.0711514	no	2.16824	0.0711514	human
Q9H3P7	ACBD3	acyl-CoA binding domain containing 3	SHLP2-Control	0.221962	0.862146	0.922808	no	0.221962	0.922808	human
Q9H3K6	BOLA2	bolA family member 2	SHLP2-Control	3.26691	0.02453	0.125689	no	3.26691	0.125689	human
Q9H3G5	CPVL	carboxypeptidase vitellogenic like	SHLP2-Control	1.17249	0.464147	0.645002	no	1.17249	0.645002	human
Q9H3F6	KCTD10	potassium channel tetramerization domain containing 10	SHLP2-Control	Inf	NA	0	yes	2.25367	0.0184151	human
Q9H2W6	MRPL46	mitochondrial ribosomal protein L46	SHLP2-Control	2.39161	0.00396071	0.0530741	no	2.39161	0.0530741	human
Q9H2U2	PPA2	inorganic pyrophosphatase 2	SHLP2-Control	2.48236	0.0541923	0.184469	no	2.48236	0.184469	human
Q9H2K0	MTIF3	mitochondrial translational initiation factor 3	SHLP2-Control	1.6483	0.0716787	0.211711	no	1.6483	0.211711	human
Q9H2J4	PDCL3	phosducin like 3	SHLP2-Control	1.62583	0.223642	0.418326	no	1.62583	0.418326	human
Q9H2D6	TRIOBP	TRIO and F-actin binding protein	SHLP2-Control	-0.259885	0.728407	0.830327	no	-0.259885	0.830327	human
Q9H204	MED28	mediator complex subunit 28	SHLP2-Control	Inf	NA	0	yes	2.34638	0.0370768	human
Q9H201	EPN3	epsin 3	SHLP2-Control	Inf	NA	0	yes	4.48217	0.017862	human
Q9H1K1	ISCU	iron-sulfur cluster assembly enzyme	SHLP2-Control	0.793259	0.399406	0.583882	no	0.793259	0.583882	human
Q9H1E3	NUCKS1	nuclear casein kinase and cyclin dependent kinase substrate 1	SHLP2-Control	-1.97508	0.0164048	0.102816	no	-1.97508	0.102816	human
Q9H173	SIL1	SIL1 nucleotide exchange factor	SHLP2-Control	1.8708	0.0224443	0.121046	no	1.8708	0.121046	human
Q9H0Z9	RBM38	RNA binding motif protein 38	SHLP2-Control	Inf	NA	0	yes	5.13246	0.0138668	human
Q9H0U6	MRPL18	mitochondrial ribosomal protein L18	SHLP2-Control	-0.11168	0.927305	0.962583	no	-0.11168	0.962583	human
Q9H0U4	RAB1B	RAB1B, member RAS oncogene family	SHLP2-Control	-0.115457	0.827167	0.89484	no	-0.115457	0.89484	human
Q9H0R8	GABARAPL1	GABA type A receptor associated protein like 1	SHLP2-Control	Inf	NA	0	yes	3.76348	0.0442719	human
Q9H0P0	NT5C3A	5'-nucleotidase, cytosolic IIIA	SHLP2-Control	Inf	NA	0	yes	2.59925	0.0137261	human
Q9H0N5	PCBD2	pterin-4 alpha-carbinolamine dehydratase 2	SHLP2-Control	1.01032	0.272344	0.465177	no	1.01032	0.465177	human
Q9H0L4	CSTF2T	cleavage stimulation factor subunit 2 tau variant	SHLP2-Control	Inf	NA	0	yes	3.66207	0.0281749	human
Q9H0H5	RACGAP1	Rac GTPase activating protein 1	SHLP2-Control	Inf	NA	0	yes	3.30338	0.0262352	human
Q9H0G5	NSRP1	nuclear speckle splicing regulatory protein 1	SHLP2-Control	Inf	NA	0	yes	2.9692	0.0471441	human
Q9H0E3	SAP130	Sin3A associated protein 130	SHLP2-Control	-0.305195	0.692725	0.805134	no	-0.305195	0.805134	human
Q9H0E2	TOLLIP	toll interacting protein	SHLP2-Control	0.486827	0.488026	0.668459	no	0.486827	0.668459	human
Q9H0D6	XRN2	5'-3' exoribonuclease 2	SHLP2-Control	Inf	NA	0	yes	3.31358	0.0242184	human
Q9H0C8	ILKAP	ILK associated serine/threonine phosphatase	SHLP2-Control	Inf	NA	0	yes	2.69682	0.0157763	human
Q9H0B6	KLC2	kinesin light chain 2	SHLP2-Control	2.201	0.0316949	0.138256	no	2.201	0.138256	human
Q9H0A8	COMMD4	COMM domain containing 4	SHLP2-Control	Inf	NA	0	yes	2.78603	0.0138868	human
Q9H078	CLPB	ClpB homolog, mitochondrial AAA ATPase chaperonin	SHLP2-Control	1.78012	0.000184406	0.0177126	no	1.78012	0.0177126	human
Q9H074	PAIP1	poly(A) binding protein interacting protein 1	SHLP2-Control	1.65026	0.161984	0.338939	no	1.65026	0.338939	human
Q9GZZ1	NAA50	N(alpha)-acetyltransferase 50, NatE catalytic subunit	SHLP2-Control	1.15904	0.0510726	0.178081	no	1.15904	0.178081	human
Q9GZX9	TWSG1	twisted gastrulation BMP signaling modulator 1	SHLP2-Control	1.05	0.0342319	0.144582	no	1.05	0.144582	human
Q9GZV4	EIF5A2	eukaryotic translation initiation factor 5A2	SHLP2-Control	Inf	NA	0	yes	4.43026	0.0282451	human
Q9GZU8	PSME3IP1	proteasome activator subunit 3 interacting protein 1	SHLP2-Control	1.98315	0.126309	0.292139	no	1.98315	0.292139	human
Q9GZT9	EGLN1	egl-9 family hypoxia inducible factor 1	SHLP2-Control	0.78454	0.296349	0.486665	no	0.78454	0.486665	human
Q9GZT3	SLIRP	SRA stem-loop interacting RNA binding protein	SHLP2-Control	2.36371	0.00407867	0.0530741	no	2.36371	0.0530741	human
Q9GZS3	WDR61	WD repeat domain 61	SHLP2-Control	-0.860672	0.525239	0.69391	no	-0.860672	0.69391	human
Q9GZQ3	COMMD5	COMM domain containing 5	SHLP2-Control	Inf	NA	0	yes	4.81397	0.0462985	human
Q9GZN8	C20orf27	chromosome 20 open reading frame 27	SHLP2-Control	0.984653	0.409758	0.594101	no	0.984653	0.594101	human
Q9GZN7	ROGDI	rogdi atypical leucine zipper	SHLP2-Control	2.21494	0.166146	0.34535	no	2.21494	0.34535	human
Q9C0C2	TNKS1BP1	tankyrase 1 binding protein 1	SHLP2-Control	0.964922	0.281933	0.472489	no	0.964922	0.472489	human
Q9BZM1	PLA2G12A	phospholipase A2 group XIIA	SHLP2-Control	0.359437	0.813261	0.885347	no	0.359437	0.885347	human
Q9BZL4	PPP1R12C	protein phosphatase 1 regulatory subunit 12C	SHLP2-Control	-0.510837	0.458456	0.641241	no	-0.510837	0.641241	human
Q9BZI7	UPF3B	UPF3B regulator of nonsense mediated mRNA decay	SHLP2-Control	0.918084	0.0289662	0.132077	no	0.918084	0.132077	human
Q9BZF9	UACA	uveal autoantigen with coiled-coil domains and ankyrin repeats	SHLP2-Control	-0.690989	0.181083	0.360701	no	-0.690989	0.360701	human
Q9BZE9	ASPSCR1	ASPSCR1 tether for SLC2A4, UBX domain containing	SHLP2-Control	0.388092	0.369444	0.559044	no	0.388092	0.559044	human
Q9BYN8	MRPS26	mitochondrial ribosomal protein S26	SHLP2-Control	0.738216	0.157421	0.332032	no	0.738216	0.332032	human
Q9BYJ9	YTHDF1	YTH N6-methyladenosine RNA binding protein 1	SHLP2-Control	Inf	NA	0	yes	2.19287	0.0227274	human
Q9BYG3	NIFK	nucleolar protein interacting with the FHA domain of MKI67	SHLP2-Control	Inf	NA	0	yes	2.76009	0.021716	human
Q9BYD6	MRPL1	mitochondrial ribosomal protein L1	SHLP2-Control	0.244643	0.606569	0.741075	no	0.244643	0.741075	human
Q9BYD3	MRPL4	mitochondrial ribosomal protein L4	SHLP2-Control	-0.214274	0.881145	0.93557	no	-0.214274	0.93557	human
Q9BYD2	MRPL9	mitochondrial ribosomal protein L9	SHLP2-Control	0.670918	0.503646	0.679566	no	0.670918	0.679566	human
Q9BYD1	MRPL13	mitochondrial ribosomal protein L13	SHLP2-Control	-0.612571	0.453753	0.637256	no	-0.612571	0.637256	human
Q9BYC8	MRPL32	mitochondrial ribosomal protein L32	SHLP2-Control	-1.01459	0.0673476	0.206247	no	-1.01459	0.206247	human
Q9BY77	POLDIP3	DNA polymerase delta interacting protein 3	SHLP2-Control	Inf	NA	0	yes	3.08187	0.0285458	human
Q9BY43	CHMP4A	charged multivesicular body protein 4A	SHLP2-Control	Inf	NA	0	yes	6.072	0.0115136	human
Q9BY32	ITPA	inosine triphosphatase	SHLP2-Control	Inf	NA	0	yes	3.90654	0.0340358	human
Q9BY11	PACSIN1	protein kinase C and casein kinase substrate in neurons 1	SHLP2-Control	2.5755	0.0629145	0.197996	no	2.5755	0.197996	human
Q9BXW7	HDHD5	haloacid dehalogenase like hydrolase domain containing 5	SHLP2-Control	Inf	NA	0	yes	2.83679	0.0183896	human
Q9BXT2	CACNG6	calcium voltage-gated channel auxiliary subunit gamma 6	SHLP2-Control	-0.551796	0.637475	0.760458	no	-0.551796	0.760458	human
Q9BXF6	RAB11FIP5	RAB11 family interacting protein 5	SHLP2-Control	0.507589	0.032968	0.14168	no	0.507589	0.14168	human
Q9BXB4	OSBPL11	oxysterol binding protein like 11	SHLP2-Control	Inf	NA	0	yes	3.117	0.0288081	human
Q9BX68	HINT2	histidine triad nucleotide binding protein 2	SHLP2-Control	2.64608	0.00433647	0.0548201	no	2.64608	0.0548201	human
Q9BX66	SORBS1	sorbin and SH3 domain containing 1	SHLP2-Control	Inf	NA	0	yes	4.20363	0.02958	human
Q9BX40	LSM14B	LSM family member 14B	SHLP2-Control	Inf	NA	0	yes	4.05961	0.0201877	human
Q9BWS9	CHID1	chitinase domain containing 1	SHLP2-Control	Inf	NA	0	yes	3.9171	0.0396465	human
Q9BWF3	RBM4	RNA binding motif protein 4	SHLP2-Control	Inf	NA	0	yes	4.74543	0.0447027	human
Q9BWD1	ACAT2	acetyl-CoA acetyltransferase 2	SHLP2-Control	2.13413	0.037653	0.150232	no	2.13413	0.150232	human
Q9BW91	NUDT9	nudix hydrolase 9	SHLP2-Control	2.59598	0.0682097	0.207128	no	2.59598	0.207128	human
Q9BW83	IFT27	intraflagellar transport 27	SHLP2-Control	-1.02096	0.102132	0.259188	no	-1.02096	0.259188	human
Q9BW61	DDA1	DET1 and DDB1 associated 1	SHLP2-Control	-0.812161	0.247469	0.445666	no	-0.812161	0.445666	human
Q9BVM2	DPCD	deleted in primary ciliary dyskinesia homolog (mouse)	SHLP2-Control	1.24353	0.0287197	0.131301	no	1.24353	0.131301	human
Q9BVL2	NUP58	nucleoporin 58	SHLP2-Control	1.99618	0.0528595	0.182461	no	1.99618	0.182461	human
Q9BVK6	TMED9	transmembrane p24 trafficking protein 9	SHLP2-Control	-0.224456	0.750779	0.844074	no	-0.224456	0.844074	human
Q9BVC5	C2orf49	chromosome 2 open reading frame 49	SHLP2-Control	0.460207	0.560661	0.717095	no	0.460207	0.717095	human
Q9BVC4	MLST8	MTOR associated protein, LST8 homolog	SHLP2-Control	-0.11031	0.919492	0.957943	no	-0.11031	0.957943	human
Q9BVA1	TUBB2B	tubulin beta 2B class IIb	SHLP2-Control	-0.138021	0.893006	0.940611	no	-0.138021	0.940611	human
Q9BV79	MECR	mitochondrial trans-2-enoyl-CoA reductase	SHLP2-Control	1.18068	0.54216	0.704281	no	1.18068	0.704281	human
Q9BV57	ADI1	acireductone dioxygenase 1	SHLP2-Control	2.38048	0.386886	0.574685	no	2.38048	0.574685	human
Q9BV40	VAMP8	vesicle associated membrane protein 8	SHLP2-Control	Inf	NA	0	yes	2.12806	0.0386363	human
Q9BUT9	MCRIP2	MAPK regulated corepressor interacting protein 2	SHLP2-Control	Inf	NA	0	yes	2.58381	0.02126	human
Q9BUP3	HTATIP2	HIV-1 Tat interactive protein 2	SHLP2-Control	1.55301	0.0325056	0.140371	no	1.55301	0.140371	human
Q9BUL8	PDCD10	programmed cell death 10	SHLP2-Control	3.18515	0.00113656	0.0320286	no	3.18515	0.0320286	human
Q9BUJ2	HNRNPUL1	heterogeneous nuclear ribonucleoprotein U like 1	SHLP2-Control	0.324242	0.818135	0.886184	no	0.324242	0.886184	human
Q9BUE6	ISCA1	iron-sulfur cluster assembly 1	SHLP2-Control	2.26667	0.00437393	0.0548817	no	2.26667	0.0548817	human
Q9BUE0	MED18	mediator complex subunit 18	SHLP2-Control	0.248999	0.73608	0.836919	no	0.248999	0.836919	human
Q9BU61	NDUFAF3	NADH:ubiquinone oxidoreductase complex assembly factor 3	SHLP2-Control	1.26373	0.267503	0.464013	no	1.26373	0.464013	human
Q9BTZ2	DHRS4	dehydrogenase/reductase 4	SHLP2-Control	Inf	NA	0	yes	4.95417	0.0224583	human
Q9BTY2	FUCA2	alpha-L-fucosidase 2	SHLP2-Control	3.47051	0.0164119	0.102816	no	3.47051	0.102816	human
Q9BTL3	RAMAC	RNA guanine-7 methyltransferase activating subunit	SHLP2-Control	2.04058	0.0642158	0.199636	no	2.04058	0.199636	human
Q9BTE6	AARSD1	alanyl-tRNA synthetase domain containing 1	SHLP2-Control	Inf	NA	0	yes	2.87648	0.0103794	human
Q9BTD8	RBM42	RNA binding motif protein 42	SHLP2-Control	Inf	NA	0	yes	2.39431	0.0430591	human
Q9BTA9	WAC	WW domain containing adaptor with coiled-coil	SHLP2-Control	Inf	NA	0	yes	2.5867	0.0364156	human
Q9BT78	COPS4	COP9 signalosome subunit 4	SHLP2-Control	0.124075	0.8848	0.937739	no	0.124075	0.937739	human
Q9BT30	ALKBH7	alkB homolog 7	SHLP2-Control	0.891755	0.588512	0.730435	no	0.891755	0.730435	human
Q9BT25	HAUS8	HAUS augmin like complex subunit 8	SHLP2-Control	1.9146	0.173601	0.353999	no	1.9146	0.353999	human
Q9BT23	LIMD2	LIM domain containing 2	SHLP2-Control	0.21641	0.847117	0.910121	no	0.21641	0.910121	human
Q9BT09	CNPY3	canopy FGF signaling regulator 3	SHLP2-Control	2.01826	0.195459	0.380083	no	2.01826	0.380083	human
Q9BSY4	CHCHD5	coiled-coil-helix-coiled-coil-helix domain containing 5	SHLP2-Control	Inf	NA	0	yes	2.91035	0.0118328	human
Q9BSJ8	ESYT1	extended synaptotagmin 1	SHLP2-Control	Inf	NA	0	yes	2.0806	0.0308612	human
Q9BSH5	HDHD3	haloacid dehalogenase like hydrolase domain containing 3	SHLP2-Control	Inf	NA	0	yes	3.65293	0.0275052	human
Q9BSH4	TACO1	translational activator of cytochrome c oxidase I	SHLP2-Control	3.91843	0.000414363	0.0192511	no	3.91843	0.0192511	human
Q9BSG0	PRADC1	protease associated domain containing 1	SHLP2-Control	Inf	NA	0	yes	3.27789	0.0369475	human
Q9BSD7	NTPCR	nucleoside-triphosphatase, cancer-related	SHLP2-Control	2.48632	0.0200932	0.1142	no	2.48632	0.1142	human
Q9BSB4	ATG101	autophagy related 101	SHLP2-Control	1.04182	0.566531	0.719252	no	1.04182	0.719252	human
Q9BS26	ERP44	endoplasmic reticulum protein 44	SHLP2-Control	0.972972	0.283658	0.472489	no	0.972972	0.472489	human
Q9BRX8	PRXL2A	peroxiredoxin like 2A	SHLP2-Control	Inf	NA	0	yes	2.46283	0.0351091	human
Q9BRT6	LLPH	LLP homolog, long-term synaptic facilitation factor	SHLP2-Control	0.950045	0.24433	0.442108	no	0.950045	0.442108	human
Q9BRT2	UQCC2	ubiquinol-cytochrome c reductase complex assembly factor 2	SHLP2-Control	Inf	NA	0	yes	5.5818	0.0166998	human
Q9BRQ6	CHCHD6	coiled-coil-helix-coiled-coil-helix domain containing 6	SHLP2-Control	0.21345	0.738085	0.836919	no	0.21345	0.836919	human
Q9BRP4	PAAF1	proteasomal ATPase associated factor 1	SHLP2-Control	1.51668	0.0048941	0.0550782	no	1.51668	0.0550782	human
Q9BRK5	SDF4	stromal cell derived factor 4	SHLP2-Control	1.27969	0.265511	0.462894	no	1.27969	0.462894	human
Q9BRJ6	C7orf50	chromosome 7 open reading frame 50	SHLP2-Control	-0.0435838	0.950119	0.973354	no	-0.0435838	0.973354	human
Q9BRJ2	Q9BRJ2	NA	SHLP2-Control	0.670943	0.425582	0.609646	no	0.670943	0.609646	human
Q9BRG1	VPS25	vacuolar protein sorting 25 homolog	SHLP2-Control	1.77979	0.374721	0.563064	no	1.77979	0.563064	human
Q9BR76	CORO1B	coronin 1B	SHLP2-Control	0.444203	0.522119	0.693604	no	0.444203	0.693604	human
Q9BQP7	MGME1	mitochondrial genome maintenance exonuclease 1	SHLP2-Control	Inf	NA	0	yes	4.35485	0.0386534	human
Q9BQE5	APOL2	apolipoprotein L2	SHLP2-Control	0.536752	0.297593	0.488132	no	0.536752	0.488132	human
Q9BQE3	TUBA1C	tubulin alpha 1c	SHLP2-Control	0.397719	0.705121	0.815511	no	0.397719	0.815511	human
Q9BQD3	KXD1	KxDL motif containing 1	SHLP2-Control	Inf	NA	0	yes	2.18596	0.0412895	human
Q9BQC6	MRPL57	mitochondrial ribosomal protein L57	SHLP2-Control	0.605214	0.643254	0.763055	no	0.605214	0.763055	human
Q9BQA1	WDR77	WD repeat domain 77	SHLP2-Control	-1.76236	0.343079	0.532268	no	-1.76236	0.532268	human
Q9BQ69	MACROD1	mono-ADP ribosylhydrolase 1	SHLP2-Control	1.68439	0.455259	0.637808	no	1.68439	0.637808	human
Q9BQ48	MRPL34	mitochondrial ribosomal protein L34	SHLP2-Control	1.00177	0.204634	0.393327	no	1.00177	0.393327	human
Q9BPX5	ARPC5L	actin related protein 2/3 complex subunit 5 like	SHLP2-Control	3.05602	0.00239465	0.0415799	no	3.05602	0.0415799	human
Q9BPW8	NIPSNAP1	nipsnap homolog 1	SHLP2-Control	Inf	NA	0	yes	5.33806	0.0286913	human
Q9BPU6	DPYSL5	dihydropyrimidinase like 5	SHLP2-Control	Inf	NA	0	yes	4.01711	0.0397559	human
Q99986	VRK1	VRK serine/threonine kinase 1	SHLP2-Control	Inf	NA	0	yes	2.13462	0.013671	human
Q99961	SH3GL1	SH3 domain containing GRB2 like 1, endophilin A2	SHLP2-Control	Inf	NA	0	yes	4.97874	0.0164704	human
Q99879	H2BC14	H2B clustered histone 14	SHLP2-Control	-0.427228	0.476569	0.657768	no	-0.427228	0.657768	human
Q99873	PRMT1	protein arginine methyltransferase 1	SHLP2-Control	1.86636	0.271852	0.465177	no	1.86636	0.465177	human
Q99856	ARID3A	AT-rich interaction domain 3A	SHLP2-Control	-1.12477	0.158679	0.334275	no	-1.12477	0.334275	human
Q99832	CCT7	chaperonin containing TCP1 subunit 7	SHLP2-Control	2.42906	0.139946	0.312424	no	2.42906	0.312424	human
Q99816	TSG101	tumor susceptibility 101	SHLP2-Control	1.89111	0.396467	0.581508	no	1.89111	0.581508	human
Q99798	ACO2	aconitase 2	SHLP2-Control	0.485416	0.796377	0.874079	no	0.485416	0.874079	human
Q99757	TXN2	thioredoxin 2	SHLP2-Control	3.48177	0.0124601	0.0910428	no	3.48177	0.0910428	human
Q99747	NAPG	NSF attachment protein gamma	SHLP2-Control	1.12709	0.0709515	0.210993	no	1.12709	0.210993	human
Q99733	NAP1L4	nucleosome assembly protein 1 like 4	SHLP2-Control	-1.30531	0.341883	0.531372	no	-1.30531	0.531372	human
Q99729	HNRNPAB	heterogeneous nuclear ribonucleoprotein A/B	SHLP2-Control	3.16631	0.000197844	0.0177126	no	3.16631	0.0177126	human
Q99719	SEPTIN5	septin 5	SHLP2-Control	1.09988	0.305486	0.495874	no	1.09988	0.495874	human
Q99714	HSD17B10	hydroxysteroid 17-beta dehydrogenase 10	SHLP2-Control	2.00085	0.00350205	0.0515683	no	2.00085	0.0515683	human
Q99700	ATXN2	ataxin 2	SHLP2-Control	1.0149	0.207907	0.397544	no	1.0149	0.397544	human
Q99653	CHP1	calcineurin like EF-hand protein 1	SHLP2-Control	1.43579	0.12493	0.290618	no	1.43579	0.290618	human
Q99633	PRPF18	pre-mRNA processing factor 18	SHLP2-Control	Inf	NA	0	yes	4.47276	0.0249341	human
Q99627	COPS8	COP9 signalosome subunit 8	SHLP2-Control	0.301752	0.372196	0.560741	no	0.301752	0.560741	human
Q99623	PHB2	prohibitin 2	SHLP2-Control	0.546312	0.570207	0.723221	no	0.546312	0.723221	human
Q99618	CDCA3	cell division cycle associated 3	SHLP2-Control	0.639589	0.142111	0.314804	no	0.639589	0.314804	human
Q99615	DNAJC7	DnaJ heat shock protein family (Hsp40) member C7	SHLP2-Control	Inf	NA	0	yes	4.4719	0.048361	human
Q99614	TTC1	tetratricopeptide repeat domain 1	SHLP2-Control	0.0161724	0.988152	0.993191	no	0.0161724	0.993191	human
Q99598	TSNAX	translin associated factor X	SHLP2-Control	Inf	NA	0	yes	4.49793	0.0203828	human
Q99584	S100A13	S100 calcium binding protein A13	SHLP2-Control	Inf	NA	0	yes	4.91055	0.0165466	human
Q99583	MNT	MAX network transcriptional repressor	SHLP2-Control	0.6668	0.782619	0.866832	no	0.6668	0.866832	human
Q99547	MPHOSPH6	M-phase phosphoprotein 6	SHLP2-Control	Inf	NA	0	yes	2.52544	0.024276	human
Q99543	DNAJC2	DnaJ heat shock protein family (Hsp40) member C2	SHLP2-Control	Inf	NA	0	yes	3.13247	0.0291422	human
Q99538	LGMN	legumain	SHLP2-Control	1.68351	0.024051	0.124155	no	1.68351	0.124155	human
Q99536	VAT1	vesicle amine transport 1	SHLP2-Control	1.16778	0.00497342	0.0551568	no	1.16778	0.0551568	human
Q99523	SORT1	sortilin 1	SHLP2-Control	-0.10844	0.80829	0.881631	no	-0.10844	0.881631	human
Q99519	NEU1	neuraminidase 1	SHLP2-Control	2.31024	0.0221193	0.120708	no	2.31024	0.120708	human
Q99497	PARK7	Parkinsonism associated deglycase	SHLP2-Control	3.52304	6.47773e-05	0.012152	no	3.52304	0.012152	human
Q99496	RNF2	ring finger protein 2	SHLP2-Control	0.538276	0.594667	0.733455	no	0.538276	0.733455	human
Q99471	PFDN5	prefoldin subunit 5	SHLP2-Control	Inf	NA	0	yes	4.19618	0.0480531	human
Q99470	SDF2	stromal cell derived factor 2	SHLP2-Control	0.125989	0.575621	0.724372	no	0.125989	0.724372	human
Q99460	PSMD1	proteasome 26S subunit, non-ATPase 1	SHLP2-Control	-0.451623	0.810131	0.883078	no	-0.451623	0.883078	human
Q99459	CDC5L	cell division cycle 5 like	SHLP2-Control	1.45718	0.123363	0.288912	no	1.45718	0.288912	human
Q99439	CNN2	calponin 2	SHLP2-Control	Inf	NA	0	yes	4.56134	0.0226063	human
Q99436	PSMB7	proteasome 20S subunit beta 7	SHLP2-Control	1.37195	0.0459939	0.167626	no	1.37195	0.167626	human
Q99426	TBCB	tubulin folding cofactor B	SHLP2-Control	2.03223	0.0364391	0.148042	no	2.03223	0.148042	human
Q99417	MYCBP	MYC binding protein	SHLP2-Control	1.80358	0.0457141	0.167626	no	1.80358	0.167626	human
Q96TC7	RMDN3	regulator of microtubule dynamics 3	SHLP2-Control	Inf	NA	0	yes	2.75783	0.0351621	human
Q96TA2	YME1L1	YME1 like 1 ATPase	SHLP2-Control	2.03099	0.000984766	0.0291864	no	2.03099	0.0291864	human
Q96SZ5	ADO	2-aminoethanethiol dioxygenase	SHLP2-Control	0.52571	0.556647	0.714555	no	0.52571	0.714555	human
Q96SI1	KCTD15	potassium channel tetramerization domain containing 15	SHLP2-Control	1.58054	0.0979958	0.252917	no	1.58054	0.252917	human
Q96S99	PLEKHF1	pleckstrin homology and FYVE domain containing 1	SHLP2-Control	Inf	NA	0	yes	2.75752	0.0341787	human
Q96S16	JMJD8	jumonji domain containing 8	SHLP2-Control	Inf	NA	0	yes	4.02882	0.047291	human
Q96RP9	GFM1	G elongation factor mitochondrial 1	SHLP2-Control	Inf	NA	0	yes	4.18882	0.0379568	human
Q96RN5	MED15	mediator complex subunit 15	SHLP2-Control	0.760721	0.300662	0.491759	no	0.760721	0.491759	human
Q96RE7	NACC1	nucleus accumbens associated 1	SHLP2-Control	1.10037	0.28276	0.472489	no	1.10037	0.472489	human
Q96QR8	PURB	purine rich element binding protein B	SHLP2-Control	1.69162	0.0387135	0.152285	no	1.69162	0.152285	human
Q96QK1	VPS35	VPS35 retromer complex component	SHLP2-Control	0.775237	0.722577	0.825322	no	0.775237	0.825322	human
Q96PU8	QKI	QKI, KH domain containing RNA binding	SHLP2-Control	Inf	NA	0	yes	5.14787	0.0288016	human
Q96PK6	RBM14	RNA binding motif protein 14	SHLP2-Control	0.686441	0.137225	0.309566	no	0.686441	0.309566	human
Q96PE7	MCEE	methylmalonyl-CoA epimerase	SHLP2-Control	1.6529	0.199594	0.385467	no	1.6529	0.385467	human
Q96P16	RPRD1A	regulation of nuclear pre-mRNA domain containing 1A	SHLP2-Control	Inf	NA	0	yes	4.32748	0.0315194	human
Q96NT0	CCDC115	coiled-coil domain containing 115	SHLP2-Control	2.34483	0.00360247	0.0515683	no	2.34483	0.0515683	human
Q96NB3	ZNF830	zinc finger protein 830	SHLP2-Control	Inf	NA	0	yes	3.29475	0.0228888	human
Q96NB1	FOPNL	FGFR1OP N-terminal like	SHLP2-Control	1.03455	0.14671	0.32035	no	1.03455	0.32035	human
Q96MX6	WDR92	WD repeat domain 92	SHLP2-Control	0.577284	0.300096	0.4913	no	0.577284	0.4913	human
Q96MW1	CCDC43	coiled-coil domain containing 43	SHLP2-Control	Inf	NA	0	yes	3.97011	0.035355	human
Q96M27	PRRC1	proline rich coiled-coil 1	SHLP2-Control	0.0471336	0.955287	0.976882	no	0.0471336	0.976882	human
Q96LB3	IFT74	intraflagellar transport 74	SHLP2-Control	0.842581	0.0859645	0.23456	no	0.842581	0.23456	human
Q96L92	SNX27	sorting nexin 27	SHLP2-Control	Inf	NA	0	yes	3.26912	0.0381455	human
Q96KP4	CNDP2	carnosine dipeptidase 2	SHLP2-Control	Inf	NA	0	yes	4.81384	0.0156711	human
Q96KC8	DNAJC1	DnaJ heat shock protein family (Hsp40) member C1	SHLP2-Control	#NAME?	NA	0	yes	-3.02207	0.0342611	human
Q96K17	BTF3L4	basic transcription factor 3 like 4	SHLP2-Control	Inf	NA	0	yes	6.21735	0.0344339	human
Q96JY6	PDLIM2	PDZ and LIM domain 2	SHLP2-Control	Inf	NA	0	yes	4.58556	0.0112612	human
Q96JJ7	TMX3	thioredoxin related transmembrane protein 3	SHLP2-Control	-0.35283	0.490735	0.671635	no	-0.35283	0.671635	human
Q96JJ3	ELMO2	engulfment and cell motility 2	SHLP2-Control	0.270587	0.883021	0.936984	no	0.270587	0.936984	human
Q96J01	THOC3	THO complex 3	SHLP2-Control	0.768979	0.138199	0.310506	no	0.768979	0.310506	human
Q96IZ7	RSRC1	arginine and serine rich coiled-coil 1	SHLP2-Control	-0.424966	0.57518	0.724372	no	-0.424966	0.724372	human
Q96IZ0	PAWR	pro-apoptotic WT1 regulator	SHLP2-Control	3.74126	0.000400938	0.0192511	no	3.74126	0.0192511	human
Q96IX5	ATP5MD	ATP synthase membrane subunit DAPIT	SHLP2-Control	0.550027	0.482271	0.661631	no	0.550027	0.661631	human
Q96I99	SUCLG2	succinate-CoA ligase GDP-forming beta subunit	SHLP2-Control	1.40019	0.275748	0.467929	no	1.40019	0.467929	human
Q96I25	RBM17	RNA binding motif protein 17	SHLP2-Control	0.289485	0.535902	0.701078	no	0.289485	0.701078	human
Q96I24	FUBP3	far upstream element binding protein 3	SHLP2-Control	3.60061	6.54075e-05	0.012152	no	3.60061	0.012152	human
Q96I23	PYURF	PIGY upstream reading frame	SHLP2-Control	Inf	NA	0	yes	4.25447	0.0427069	human
Q96HY6	DDRGK1	DDRGK domain containing 1	SHLP2-Control	-0.061494	0.941607	0.968655	no	-0.061494	0.968655	human
Q96HS1	PGAM5	PGAM family member 5, mitochondrial serine/threonine protein phosphatase	SHLP2-Control	0.448974	0.0709841	0.210993	no	0.448974	0.210993	human
Q96HR3	MED30	mediator complex subunit 30	SHLP2-Control	0.523378	0.501699	0.678003	no	0.523378	0.678003	human
Q96HN2	AHCYL2	adenosylhomocysteinase like 2	SHLP2-Control	0.170521	0.855023	0.918041	no	0.170521	0.918041	human
Q96HJ9	FMC1	formation of mitochondrial complex V assembly factor 1 homolog	SHLP2-Control	2.10908	0.0588942	0.190932	no	2.10908	0.190932	human
Q96HE7	ERO1A	endoplasmic reticulum oxidoreductase 1 alpha	SHLP2-Control	4.01963	0.0350802	0.145771	no	4.01963	0.145771	human
Q96HC4	PDLIM5	PDZ and LIM domain 5	SHLP2-Control	1.3164	0.0832048	0.22995	no	1.3164	0.22995	human
Q96GS4	BORCS6	BLOC-1 related complex subunit 6	SHLP2-Control	1.19237	0.0322903	0.139816	no	1.19237	0.139816	human
Q96GM5	SMARCD1	SWI/SNF related, matrix associated, actin dependent regulator of chromatin, subfamily d, member 1	SHLP2-Control	-0.649881	0.278155	0.469548	no	-0.649881	0.469548	human
Q96GK7	FAHD2A	fumarylacetoacetate hydrolase domain containing 2A	SHLP2-Control	1.83665	0.461572	0.642984	no	1.83665	0.642984	human
Q96GI7	FAM89A	family with sequence similarity 89 member A	SHLP2-Control	Inf	NA	0	yes	2.08331	0.0489914	human
Q96GG9	DCUN1D1	defective in cullin neddylation 1 domain containing 1	SHLP2-Control	Inf	NA	0	yes	2.52845	0.0306762	human
Q96GC5	MRPL48	mitochondrial ribosomal protein L48	SHLP2-Control	Inf	NA	0	yes	5.11819	0.0337266	human
Q96G28	CFAP36	cilia and flagella associated protein 36	SHLP2-Control	Inf	NA	0	yes	2.8529	0.0345468	human
Q96FJ2	DYNLL2	dynein light chain LC8-type 2	SHLP2-Control	-0.203699	0.890574	0.939474	no	-0.203699	0.939474	human
Q96F24	NRBF2	nuclear receptor binding factor 2	SHLP2-Control	Inf	NA	0	yes	2.40995	0.0268333	human
Q96F07	CYFIP2	cytoplasmic FMR1 interacting protein 2	SHLP2-Control	Inf	NA	0	yes	5.91528	0.0378189	human
Q96EY8	MMAB	metabolism of cobalamin associated B	SHLP2-Control	2.64936	5.32094e-05	0.012152	no	2.64936	0.012152	human
Q96EY5	MVB12A	multivesicular body subunit 12A	SHLP2-Control	Inf	NA	0	yes	3.26708	0.0190241	human
Q96EY4	TMA16	translation machinery associated 16 homolog	SHLP2-Control	Inf	NA	0	yes	5.41792	0.0264478	human
Q96EY1	DNAJA3	DnaJ heat shock protein family (Hsp40) member A3	SHLP2-Control	1.4563	0.0305558	0.134517	no	1.4563	0.134517	human
Q96EX1	SMIM12	small integral membrane protein 12	SHLP2-Control	1.04138	0.149478	0.324026	no	1.04138	0.324026	human
Q96ES7	SGF29	SAGA complex associated factor 29	SHLP2-Control	Inf	NA	0	yes	3.36776	0.0459123	human
Q96EP5	DAZAP1	DAZ associated protein 1	SHLP2-Control	5.50132	0.00224525	0.0412191	no	5.50132	0.0412191	human
Q96EL3	MRPL53	mitochondrial ribosomal protein L53	SHLP2-Control	2.08824	0.0181797	0.109554	no	2.08824	0.109554	human
Q96EL2	MRPS24	mitochondrial ribosomal protein S24	SHLP2-Control	-1.44131	0.256103	0.453989	no	-1.44131	0.453989	human
Q96EK9	KTI12	KTI12 chromatin associated homolog	SHLP2-Control	1.07218	0.322163	0.513252	no	1.07218	0.513252	human
Q96EH3	MALSU1	mitochondrial assembly of ribosomal large subunit 1	SHLP2-Control	0.15645	0.931081	0.964328	no	0.15645	0.964328	human
Q96EE3	SEH1L	SEH1 like nucleoporin	SHLP2-Control	0.657616	0.557012	0.714555	no	0.657616	0.714555	human
Q96E14	RMI2	RecQ mediated genome instability 2	SHLP2-Control	Inf	NA	0	yes	2.96509	0.0259287	human
Q96E11	MRRF	mitochondrial ribosome recycling factor	SHLP2-Control	0.781913	0.102958	0.259509	no	0.781913	0.259509	human
Q96DZ1	ERLEC1	endoplasmic reticulum lectin 1	SHLP2-Control	1.14754	0.124937	0.290618	no	1.14754	0.290618	human
Q96DI7	SNRNP40	small nuclear ribonucleoprotein U5 subunit 40	SHLP2-Control	#NAME?	NA	0	yes	-2.14563	0.0451127	human
Q96DH6	MSI2	musashi RNA binding protein 2	SHLP2-Control	2.5858	0.0171426	0.10562	no	2.5858	0.10562	human
Q96DB5	RMDN1	regulator of microtubule dynamics 1	SHLP2-Control	3.72651	0.0460606	0.167626	no	3.72651	0.167626	human
Q96DA6	DNAJC19	DnaJ heat shock protein family (Hsp40) member C19	SHLP2-Control	-1.10114	0.119711	0.283447	no	-1.10114	0.283447	human
Q96D71	REPS1	RALBP1 associated Eps domain containing 1	SHLP2-Control	-0.467244	0.633051	0.759476	no	-0.467244	0.759476	human
Q96CX2	KCTD12	potassium channel tetramerization domain containing 12	SHLP2-Control	0.764215	0.279282	0.470672	no	0.764215	0.470672	human
Q96CS2	HAUS1	HAUS augmin like complex subunit 1	SHLP2-Control	Inf	NA	0	yes	4.63495	0.0337214	human
Q96CN7	ISOC1	isochorismatase domain containing 1	SHLP2-Control	1.09322	0.51048	0.684227	no	1.09322	0.684227	human
Q96CM8	ACSF2	acyl-CoA synthetase family member 2	SHLP2-Control	1.95728	0.18293	0.362065	no	1.95728	0.362065	human
Q96CF2	CHMP4C	charged multivesicular body protein 4C	SHLP2-Control	Inf	NA	0	yes	4.73651	0.0215009	human
Q96C57	C12orf43	chromosome 12 open reading frame 43	SHLP2-Control	2.13595	0.184088	0.363314	no	2.13595	0.363314	human
Q96C36	PYCR2	pyrroline-5-carboxylate reductase 2	SHLP2-Control	0.972907	0.338158	0.529113	no	0.972907	0.529113	human
Q96C19	EFHD2	EF-hand domain family member D2	SHLP2-Control	Inf	NA	0	yes	3.55153	0.0255155	human
Q96C01	FAM136A	family with sequence similarity 136 member A	SHLP2-Control	5.44003	0.00155397	0.0349799	no	5.44003	0.0349799	human
Q96BW9	TAMM41	TAM41 mitochondrial translocator assembly and maintenance homolog	SHLP2-Control	Inf	NA	0	yes	2.21078	0.0469981	human
Q96BR5	COA7	cytochrome c oxidase assembly factor 7 (putative)	SHLP2-Control	3.5674	0.00023687	0.0177126	no	3.5674	0.0177126	human
Q96BP2	CHCHD1	coiled-coil-helix-coiled-coil-helix domain containing 1	SHLP2-Control	-1.46285	0.595627	0.733966	no	-1.46285	0.733966	human
Q96BJ3	AIDA	axin interactor, dorsalization associated	SHLP2-Control	1.9204	0.00168263	0.0358977	no	1.9204	0.0358977	human
Q96BD8	SKA1	spindle and kinetochore associated complex subunit 1	SHLP2-Control	Inf	NA	0	yes	3.04943	0.0191133	human
Q96B97	SH3KBP1	SH3 domain containing kinase binding protein 1	SHLP2-Control	1.53139	0.022032	0.120708	no	1.53139	0.120708	human
Q96B54	ZNF428	zinc finger protein 428	SHLP2-Control	#NAME?	NA	0	yes	-3.64154	0.0341492	human
Q96B01	RAD51AP1	RAD51 associated protein 1	SHLP2-Control	Inf	NA	0	yes	2.27857	0.0167274	human
Q96AY3	FKBP10	FKBP prolyl isomerase 10	SHLP2-Control	2.29457	0.0022614	0.0412191	no	2.29457	0.0412191	human
Q96AG4	LRRC59	leucine rich repeat containing 59	SHLP2-Control	2.85712	0.0258124	0.12767	no	2.85712	0.12767	human
Q96AE7	TTC17	tetratricopeptide repeat domain 17	SHLP2-Control	-0.422189	0.115472	0.278782	no	-0.422189	0.278782	human
Q96AE4	FUBP1	far upstream element binding protein 1	SHLP2-Control	5.19394	0.000515372	0.0221481	no	5.19394	0.0221481	human
Q96AB3	ISOC2	isochorismatase domain containing 2	SHLP2-Control	Inf	NA	0	yes	4.25076	0.0130533	human
Q96A73	KIAA1191	KIAA1191	SHLP2-Control	Inf	NA	0	yes	4.25861	0.0131617	human
Q96A49	SYAP1	synapse associated protein 1	SHLP2-Control	Inf	NA	0	yes	3.97015	0.0214131	human
Q96A35	MRPL24	mitochondrial ribosomal protein L24	SHLP2-Control	0.885947	0.172049	0.352406	no	0.885947	0.352406	human
Q96A33	CCDC47	coiled-coil domain containing 47	SHLP2-Control	-1.10449	0.0297757	0.132506	no	-1.10449	0.132506	human
Q96A26	FAM162A	family with sequence similarity 162 member A	SHLP2-Control	-0.249521	0.675168	0.79112	no	-0.249521	0.79112	human
Q969Z0	TBRG4	transforming growth factor beta regulator 4	SHLP2-Control	Inf	NA	0	yes	2.8222	0.0478025	human
Q969U7	PSMG2	proteasome assembly chaperone 2	SHLP2-Control	Inf	NA	0	yes	3.63331	0.0133794	human
Q969T9	WBP2	WW domain binding protein 2	SHLP2-Control	1.51298	0.018182	0.109554	no	1.51298	0.109554	human
Q969R8	ITFG2	integrin alpha FG-GAP repeat containing 2	SHLP2-Control	#NAME?	NA	0	yes	-3.00344	0.0254756	human
Q969Q0	RPL36AL	ribosomal protein L36a like	SHLP2-Control	-0.898858	0.525447	0.69391	no	-0.898858	0.69391	human
Q969P0	IGSF8	immunoglobulin superfamily member 8	SHLP2-Control	Inf	NA	0	yes	2.77761	0.0169085	human
Q969J3	BORCS5	BLOC-1 related complex subunit 5	SHLP2-Control	2.30137	0.0189288	0.111053	no	2.30137	0.111053	human
Q969H8	MYDGF	myeloid derived growth factor	SHLP2-Control	1.32736	0.467058	0.646435	no	1.32736	0.646435	human
Q969G6	RFK	riboflavin kinase	SHLP2-Control	2.89181	0.186645	0.367518	no	2.89181	0.367518	human
Q969G3	SMARCE1	SWI/SNF related, matrix associated, actin dependent regulator of chromatin, subfamily e, member 1	SHLP2-Control	-0.644475	0.453471	0.637256	no	-0.644475	0.637256	human
Q95604	Q95604	NA	SHLP2-Control	0.506032	0.63898	0.761196	no	0.506032	0.761196	human
Q93096	PTP4A1	protein tyrosine phosphatase 4A1	SHLP2-Control	Inf	NA	0	yes	2.88217	0.0486643	human
Q93052	LPP	LIM domain containing preferred translocation partner in lipoma	SHLP2-Control	Inf	NA	0	yes	4.74535	0.0227099	human
Q93045	STMN2	stathmin 2	SHLP2-Control	0.269114	0.746759	0.840468	no	0.269114	0.840468	human
Q92947	GCDH	glutaryl-CoA dehydrogenase	SHLP2-Control	Inf	NA	0	yes	2.63043	0.0234112	human
Q92945	KHSRP	KH-type splicing regulatory protein	SHLP2-Control	3.76796	0.000345688	0.019169	no	3.76796	0.019169	human
Q92934	BAD	BCL2 associated agonist of cell death	SHLP2-Control	1.03805	0.215963	0.408404	no	1.03805	0.408404	human
Q92922	SMARCC1	SWI/SNF related, matrix associated, actin dependent regulator of chromatin subfamily c member 1	SHLP2-Control	-1.62411	0.0930375	0.24574	no	-1.62411	0.24574	human
Q92917	GPKOW	G-patch domain and KOW motifs	SHLP2-Control	Inf	NA	0	yes	5.10344	0.027877	human
Q92905	COPS5	COP9 signalosome subunit 5	SHLP2-Control	1.64473	0.0818379	0.22834	no	1.64473	0.22834	human
Q92896	GLG1	golgi glycoprotein 1	SHLP2-Control	2.76324	0.0031759	0.0494639	no	2.76324	0.0494639	human
Q92890	UFD1	ubiquitin recognition factor in ER associated degradation 1	SHLP2-Control	3.43384	0.0409642	0.158598	no	3.43384	0.158598	human
Q92882	OSTF1	osteoclast stimulating factor 1	SHLP2-Control	Inf	NA	0	yes	3.38725	0.0437406	human
Q92879	CELF1	CUGBP Elav-like family member 1	SHLP2-Control	Inf	NA	0	yes	3.24279	0.0134735	human
Q92878	RAD50	RAD50 double strand break repair protein	SHLP2-Control	0.960283	0.640515	0.761296	no	0.960283	0.761296	human
Q92859	NEO1	neogenin 1	SHLP2-Control	0.913331	0.283193	0.472489	no	0.913331	0.472489	human
Q92841	DDX17	DEAD-box helicase 17	SHLP2-Control	Inf	NA	0	yes	4.61466	0.0476317	human
Q92820	GGH	gamma-glutamyl hydrolase	SHLP2-Control	-0.144511	0.599156	0.735678	no	-0.144511	0.735678	human
Q92805	GOLGA1	golgin A1	SHLP2-Control	1.02214	0.149346	0.324026	no	1.02214	0.324026	human
Q92804	TAF15	TATA-box binding protein associated factor 15	SHLP2-Control	0.246667	0.625765	0.753813	no	0.246667	0.753813	human
Q92796	DLG3	discs large MAGUK scaffold protein 3	SHLP2-Control	2.32241	0.000281591	0.0184308	no	2.32241	0.0184308	human
Q92785	DPF2	double PHD fingers 2	SHLP2-Control	0.995159	0.339224	0.529152	no	0.995159	0.529152	human
Q92783	STAM	signal transducing adaptor molecule	SHLP2-Control	1.30049	0.110237	0.270154	no	1.30049	0.270154	human
Q92769	HDAC2	histone deacetylase 2	SHLP2-Control	-3.98431	0.147256	0.320828	no	-3.98431	0.320828	human
Q92738	USP6NL	USP6 N-terminal like	SHLP2-Control	Inf	NA	0	yes	3.73219	0.044525	human
Q92734	TFG	trafficking from ER to golgi regulator	SHLP2-Control	3.35219	0.00491916	0.0550782	no	3.35219	0.0550782	human
Q92733	PRCC	proline rich mitotic checkpoint control factor	SHLP2-Control	Inf	NA	0	yes	4.85626	0.0314172	human
Q92692	NECTIN2	nectin cell adhesion molecule 2	SHLP2-Control	1.28437	0.478919	0.658559	no	1.28437	0.658559	human
Q92673	SORL1	sortilin related receptor 1	SHLP2-Control	#NAME?	NA	0	yes	-2.15554	0.019106	human
Q92665	MRPS31	mitochondrial ribosomal protein S31	SHLP2-Control	1.66048	0.0718624	0.211889	no	1.66048	0.211889	human
Q92600	CNOT9	CCR4-NOT transcription complex subunit 9	SHLP2-Control	1.2953	0.0999571	0.255694	no	1.2953	0.255694	human
Q92599	SEPTIN8	septin 8	SHLP2-Control	2.47452	0.02312	0.122665	no	2.47452	0.122665	human
Q92598	HSPH1	heat shock protein family H (Hsp110) member 1	SHLP2-Control	0.978362	0.154356	0.328467	no	0.978362	0.328467	human
Q92575	UBXN4	UBX domain protein 4	SHLP2-Control	0.576878	0.62056	0.750698	no	0.576878	0.750698	human
Q92572	AP3S1	adaptor related protein complex 3 subunit sigma 1	SHLP2-Control	#NAME?	NA	0	yes	-3.39062	0.0108207	human
Q92552	MRPS27	mitochondrial ribosomal protein S27	SHLP2-Control	0.995978	0.347701	0.538589	no	0.995978	0.538589	human
Q92542	NCSTN	nicastrin	SHLP2-Control	1.3009	0.0862046	0.234843	no	1.3009	0.234843	human
Q92530	PSMF1	proteasome inhibitor subunit 1	SHLP2-Control	Inf	NA	0	yes	3.64588	0.0451686	human
Q92522	H1-10	H1.10 linker histone	SHLP2-Control	-1.32532	0.498145	0.676926	no	-1.32532	0.676926	human
Q92520	FAM3C	family with sequence similarity 3 member C	SHLP2-Control	-0.619148	0.0755811	0.21836	no	-0.619148	0.21836	human
Q92499	DDX1	DEAD-box helicase 1	SHLP2-Control	Inf	NA	0	yes	2.92957	0.0395945	human
Q8WZA9	IRGQ	immunity related GTPase Q	SHLP2-Control	0.768397	0.497476	0.676551	no	0.768397	0.676551	human
Q8WZA0	LZIC	leucine zipper and CTNNBIP1 domain containing	SHLP2-Control	Inf	NA	0	yes	3.88048	0.0301368	human
Q8WZ73	RFFL	ring finger and FYVE like domain containing E3 ubiquitin protein ligase	SHLP2-Control	Inf	NA	0	yes	1.70639	0.0419445	human
Q8WZ42	TTN	titin	SHLP2-Control	-1.43514	0.392388	0.577991	no	-1.43514	0.577991	human
Q8WYQ3	CHCHD10	coiled-coil-helix-coiled-coil-helix domain containing 10	SHLP2-Control	Inf	NA	0	yes	5.5625	0.0130344	human
Q8WYA0	IFT81	intraflagellar transport 81	SHLP2-Control	0.651865	0.196786	0.382231	no	0.651865	0.382231	human
Q8WXX5	DNAJC9	DnaJ heat shock protein family (Hsp40) member C9	SHLP2-Control	3.73272	0.00150427	0.0349799	no	3.73272	0.0349799	human
Q8WXW3	PIBF1	progesterone immunomodulatory binding factor 1	SHLP2-Control	Inf	NA	0	yes	3.7914	0.0458998	human
Q8WXI9	GATAD2B	GATA zinc finger domain containing 2B	SHLP2-Control	-0.369404	0.256027	0.453989	no	-0.369404	0.453989	human
Q8WXH0	SYNE2	spectrin repeat containing nuclear envelope protein 2	SHLP2-Control	-1.87953	0.122291	0.286792	no	-1.87953	0.286792	human
Q8WXF1	PSPC1	paraspeckle component 1	SHLP2-Control	2.64543	5.76948e-05	0.012152	no	2.64543	0.012152	human
Q8WXD5	GEMIN6	gem nuclear organelle associated protein 6	SHLP2-Control	0.409741	0.725115	0.827672	no	0.409741	0.827672	human
Q8WXA9	SREK1	splicing regulatory glutamic acid and lysine rich protein 1	SHLP2-Control	Inf	NA	0	yes	4.88237	0.0303485	human
Q8WX93	PALLD	palladin, cytoskeletal associated protein	SHLP2-Control	Inf	NA	0	yes	5.31406	0.0192473	human
Q8WWX9	SELENOM	selenoprotein M	SHLP2-Control	Inf	NA	0	yes	1.66157	0.0105262	human
Q8WWV3	RTN4IP1	reticulon 4 interacting protein 1	SHLP2-Control	2.02165	0.306122	0.496438	no	2.02165	0.496438	human
Q8WWM7	ATXN2L	ataxin 2 like	SHLP2-Control	2.31601	0.0048781	0.0550782	no	2.31601	0.0550782	human
Q8WWH5	TRUB1	TruB pseudouridine synthase family member 1	SHLP2-Control	0.86523	0.636345	0.759959	no	0.86523	0.759959	human
Q8WWB7	GLMP	glycosylated lysosomal membrane protein	SHLP2-Control	2.56568	0.0575829	0.189399	no	2.56568	0.189399	human
Q8WW59	SPRYD4	SPRY domain containing 4	SHLP2-Control	1.32283	0.140888	0.313574	no	1.32283	0.313574	human
Q8WVQ1	CANT1	calcium activated nucleotidase 1	SHLP2-Control	0.349158	0.296415	0.486665	no	0.349158	0.486665	human
Q8WVM8	SCFD1	sec1 family domain containing 1	SHLP2-Control	0.886761	0.5094	0.684109	no	0.886761	0.684109	human
Q8WVK7	SKA2	spindle and kinetochore associated complex subunit 2	SHLP2-Control	Inf	NA	0	yes	4.95197	0.0164714	human
Q8WVJ2	NUDCD2	NudC domain containing 2	SHLP2-Control	Inf	NA	0	yes	5.65391	0.018824	human
Q8WUZ0	BCL7C	BAF chromatin remodeling complex subunit BCL7C	SHLP2-Control	0.265003	0.544984	0.705443	no	0.265003	0.705443	human
Q8WUM4	PDCD6IP	programmed cell death 6 interacting protein	SHLP2-Control	Inf	NA	0	yes	4.35387	0.027295	human
Q8WUD4	CCDC12	coiled-coil domain containing 12	SHLP2-Control	0.331305	0.6514	0.770651	no	0.331305	0.770651	human
Q8WUB8	PHF10	PHD finger protein 10	SHLP2-Control	-0.501922	0.755669	0.846251	no	-0.501922	0.846251	human
Q8WU90	ZC3H15	zinc finger CCCH-type containing 15	SHLP2-Control	Inf	NA	0	yes	4.72054	0.0464615	human
Q8WTV0	SCARB1	scavenger receptor class B member 1	SHLP2-Control	Inf	NA	0	yes	5.57082	0.0398696	human
Q8TF74	WIPF2	WAS/WASL interacting protein family member 2	SHLP2-Control	1.2768	0.36612	0.555973	no	1.2768	0.555973	human
Q8TF39	ZNF483	zinc finger protein 483	SHLP2-Control	#NAME?	NA	0	yes	-5.66379	0.032213	human
Q8TEA8	DTD1	D-aminoacyl-tRNA deacylase 1	SHLP2-Control	0.552176	0.0919901	0.244433	no	0.552176	0.244433	human
Q8TDR0	TRAF3IP1	TRAF3 interacting protein 1	SHLP2-Control	-0.296715	0.639895	0.761296	no	-0.296715	0.761296	human
Q8TDH9	BLOC1S5	biogenesis of lysosomal organelles complex 1 subunit 5	SHLP2-Control	1.1322	0.0152466	0.0997861	no	1.1322	0.0997861	human
Q8TD30	GPT2	glutamic--pyruvic transaminase 2	SHLP2-Control	Inf	NA	0	yes	2.63414	0.0460245	human
Q8TD16	BICD2	BICD cargo adaptor 2	SHLP2-Control	Inf	NA	0	yes	4.38711	0.0146759	human
Q8TCS8	PNPT1	polyribonucleotide nucleotidyltransferase 1	SHLP2-Control	2.37247	0.0886451	0.238468	no	2.37247	0.238468	human
Q8TCC3	MRPL30	mitochondrial ribosomal protein L30	SHLP2-Control	0.14627	0.75516	0.846232	no	0.14627	0.846232	human
Q8TBX8	PIP4K2C	phosphatidylinositol-5-phosphate 4-kinase type 2 gamma	SHLP2-Control	Inf	NA	0	yes	4.03969	0.019916	human
Q8TBP5	FAM174A	family with sequence similarity 174 member A	SHLP2-Control	#NAME?	NA	0	yes	-5.80736	0.0144328	human
Q8TBF4	ZCRB1	zinc finger CCHC-type and RNA binding motif containing 1	SHLP2-Control	0.148434	0.763486	0.851595	no	0.148434	0.851595	human
Q8TAT6	NPLOC4	NPL4 homolog, ubiquitin recognition factor	SHLP2-Control	1.54627	0.152806	0.326708	no	1.54627	0.326708	human
Q8TAQ2	SMARCC2	SWI/SNF related, matrix associated, actin dependent regulator of chromatin subfamily c member 2	SHLP2-Control	-0.603991	0.53238	0.698502	no	-0.603991	0.698502	human
Q8TAE8	GADD45GIP1	GADD45G interacting protein 1	SHLP2-Control	1.86639	0.00655071	0.0638768	no	1.86639	0.0638768	human
Q8TAE6	PPP1R14C	protein phosphatase 1 regulatory inhibitor subunit 14C	SHLP2-Control	Inf	NA	0	yes	2.90831	0.0364122	human
Q8TAA5	GRPEL2	GrpE like 2, mitochondrial	SHLP2-Control	2.16949	0.055081	0.186386	no	2.16949	0.186386	human
Q8NI22	MCFD2	multiple coagulation factor deficiency 2	SHLP2-Control	Inf	NA	0	yes	6.48029	0.0334563	human
Q8NHZ8	CDC26	cell division cycle 26	SHLP2-Control	-0.787928	0.0611555	0.194678	no	-0.787928	0.194678	human
Q8NHP8	PLBD2	phospholipase B domain containing 2	SHLP2-Control	1.94437	0.0220722	0.120708	no	1.94437	0.120708	human
Q8NFV4	ABHD11	abhydrolase domain containing 11	SHLP2-Control	0.721046	0.26967	0.465177	no	0.721046	0.465177	human
Q8NFQ8	TOR1AIP2	torsin 1A interacting protein 2	SHLP2-Control	0.811314	0.150641	0.324998	no	0.811314	0.324998	human
Q8NFP9	NBEA	neurobeachin	SHLP2-Control	0.373394	0.73791	0.836919	no	0.373394	0.836919	human
Q8NFH5	NUP35	nucleoporin 35	SHLP2-Control	2.63755	0.000163327	0.0177126	no	2.63755	0.0177126	human
Q8NFH4	NUP37	nucleoporin 37	SHLP2-Control	Inf	NA	0	yes	2.83484	0.0246175	human
Q8NEN9	PDZD8	PDZ domain containing 8	SHLP2-Control	Inf	NA	0	yes	1.99706	0.0450449	human
Q8NE71	ABCF1	ATP binding cassette subfamily F member 1	SHLP2-Control	0.153299	0.885809	0.937739	no	0.153299	0.937739	human
Q8NDI1	EHBP1	EH domain binding protein 1	SHLP2-Control	Inf	NA	0	yes	3.85918	0.0483202	human
Q8ND56	LSM14A	LSM14A mRNA processing body assembly factor	SHLP2-Control	2.34895	0.000723445	0.0244565	no	2.34895	0.0244565	human
Q8ND24	RNF214	ring finger protein 214	SHLP2-Control	Inf	NA	0	yes	5.17735	0.0486764	human
Q8NCW5	NAXE	NAD(P)HX epimerase	SHLP2-Control	Inf	NA	0	yes	3.31988	0.0189424	human
Q8NCC3	PLA2G15	phospholipase A2 group XV	SHLP2-Control	0.940498	0.116276	0.27955	no	0.940498	0.27955	human
Q8NC96	NECAP1	NECAP endocytosis associated 1	SHLP2-Control	0.69362	0.421216	0.604904	no	0.69362	0.604904	human
Q8NC51	SERBP1	SERPINE1 mRNA binding protein 1	SHLP2-Control	4.69565	0.00117535	0.0325876	no	4.69565	0.0325876	human
Q8NBS9	TXNDC5	thioredoxin domain containing 5	SHLP2-Control	2.03479	0.0208311	0.11664	no	2.03479	0.11664	human
Q8NBM8	PCYOX1L	prenylcysteine oxidase 1 like	SHLP2-Control	1.48023	0.0266835	0.130014	no	1.48023	0.130014	human
Q8NBK3	SUMF1	sulfatase modifying factor 1	SHLP2-Control	Inf	NA	0	yes	5.07507	0.0450031	human
Q8NBJ7	SUMF2	sulfatase modifying factor 2	SHLP2-Control	Inf	NA	0	yes	5.94875	0.0450228	human
Q8NBJ5	COLGALT1	collagen beta(1-O)galactosyltransferase 1	SHLP2-Control	1.02493	0.43223	0.617178	no	1.02493	0.617178	human
Q8NB37	GATD1	glutamine amidotransferase like class 1 domain containing 1	SHLP2-Control	Inf	NA	0	yes	5.11692	0.0367554	human
Q8NAX2	KDF1	keratinocyte differentiation factor 1	SHLP2-Control	Inf	NA	0	yes	2.98627	0.0296473	human
Q8N9N8	EIF1AD	eukaryotic translation initiation factor 1A domain containing	SHLP2-Control	-0.863638	0.240585	0.439071	no	-0.863638	0.439071	human
Q8N9N2	ASCC1	activating signal cointegrator 1 complex subunit 1	SHLP2-Control	Inf	NA	0	yes	3.84783	0.0320799	human
Q8N983	MRPL43	mitochondrial ribosomal protein L43	SHLP2-Control	0.0397504	0.920789	0.958714	no	0.0397504	0.958714	human
Q8N8S7	ENAH	ENAH actin regulator	SHLP2-Control	1.78537	0.00469111	0.0550782	no	1.78537	0.0550782	human
Q8N766	EMC1	ER membrane protein complex subunit 1	SHLP2-Control	0.159076	0.816292	0.885933	no	0.159076	0.885933	human
Q8N6N3	C1orf52	chromosome 1 open reading frame 52	SHLP2-Control	-0.100242	0.906539	0.950787	no	-0.100242	0.950787	human
Q8N6M0	OTUD6B	OTU deubiquitinase 6B	SHLP2-Control	Inf	NA	0	yes	4.45913	0.0273956	human
Q8N6H7	ARFGAP2	ADP ribosylation factor GTPase activating protein 2	SHLP2-Control	Inf	NA	0	yes	3.80615	0.0154065	human
Q8N684	CPSF7	cleavage and polyadenylation specific factor 7	SHLP2-Control	Inf	NA	0	yes	4.91102	0.0430593	human
Q8N668	COMMD1	copper metabolism domain containing 1	SHLP2-Control	2.52995	0.0209956	0.116801	no	2.52995	0.116801	human
Q8N5W9	RFLNB	refilin B	SHLP2-Control	0.102229	0.89138	0.939474	no	0.102229	0.939474	human
Q8N5N7	MRPL50	mitochondrial ribosomal protein L50	SHLP2-Control	1.3201	0.12519	0.290732	no	1.3201	0.290732	human
Q8N5M4	TTC9C	tetratricopeptide repeat domain 9C	SHLP2-Control	1.99647	0.0939868	0.246038	no	1.99647	0.246038	human
Q8N5M1	ATPAF2	ATP synthase mitochondrial F1 complex assembly factor 2	SHLP2-Control	Inf	NA	0	yes	2.68755	0.0159237	human
Q8N543	OGFOD1	2-oxoglutarate and iron dependent oxygenase domain containing 1	SHLP2-Control	Inf	NA	0	yes	3.315	0.0448948	human
Q8N4Q1	CHCHD4	coiled-coil-helix-coiled-coil-helix domain containing 4	SHLP2-Control	0.185672	0.815141	0.885732	no	0.185672	0.885732	human
Q8N3F8	MICALL1	MICAL like 1	SHLP2-Control	2.01563	0.0191588	0.111349	no	2.01563	0.111349	human
Q8N183	NDUFAF2	NADH:ubiquinone oxidoreductase complex assembly factor 2	SHLP2-Control	-0.545602	0.555686	0.713919	no	-0.545602	0.713919	human
Q8N129	CNPY4	canopy FGF signaling regulator 4	SHLP2-Control	3.54048	0.0504702	0.176338	no	3.54048	0.176338	human
Q8N0X7	SPART	spartin	SHLP2-Control	Inf	NA	0	yes	3.01789	0.0199333	human
Q8IZP0	ABI1	abl interactor 1	SHLP2-Control	0.183856	0.66462	0.782025	no	0.183856	0.782025	human
Q8IZD4	DCP1B	decapping mRNA 1B	SHLP2-Control	Inf	NA	0	yes	3.91136	0.0311676	human
Q8IZ21	PHACTR4	phosphatase and actin regulator 4	SHLP2-Control	Inf	NA	0	yes	1.82279	0.0215215	human
Q8IYT4	KATNAL2	katanin catalytic subunit A1 like 2	SHLP2-Control	-2.07254	0.208537	0.398305	no	-2.07254	0.398305	human
Q8IYS1	PM20D2	peptidase M20 domain containing 2	SHLP2-Control	Inf	NA	0	yes	3.60526	0.0101132	human
Q8IYB8	SUPV3L1	Suv3 like RNA helicase	SHLP2-Control	Inf	NA	0	yes	3.5015	0.0430013	human
Q8IYB5	SMAP1	small ArfGAP 1	SHLP2-Control	Inf	NA	0	yes	3.6584	0.0314487	human
Q8IYB3	SRRM1	serine and arginine repetitive matrix 1	SHLP2-Control	-1.50401	0.161296	0.338132	no	-1.50401	0.338132	human
Q8IY67	RAVER1	ribonucleoprotein, PTB binding 1	SHLP2-Control	Inf	NA	0	yes	2.82489	0.0120751	human
Q8IXM3	MRPL41	mitochondrial ribosomal protein L41	SHLP2-Control	-0.0844735	0.947292	0.972176	no	-0.0844735	0.972176	human
Q8IXM2	C17orf49	chromosome 17 open reading frame 49	SHLP2-Control	0.77879	0.261	0.458752	no	0.77879	0.458752	human
Q8IXL7	MSRB3	methionine sulfoxide reductase B3	SHLP2-Control	Inf	NA	0	yes	4.8134	0.0234857	human
Q8IXB1	DNAJC10	DnaJ heat shock protein family (Hsp40) member C10	SHLP2-Control	Inf	NA	0	yes	3.55732	0.0269175	human
Q8IWZ8	SUGP1	SURP and G-patch domain containing 1	SHLP2-Control	Inf	NA	0	yes	4.77973	0.0266741	human
Q8IWL3	HSCB	HscB mitochondrial iron-sulfur cluster cochaperone	SHLP2-Control	Inf	NA	0	yes	5.81218	0.0437535	human
Q8IWB9	TEX2	testis expressed 2	SHLP2-Control	Inf	NA	0	yes	3.83617	0.0371031	human
Q8IVV7	GID4	GID complex subunit 4 homolog	SHLP2-Control	-0.443787	0.0886067	0.238468	no	-0.443787	0.238468	human
Q8IVS2	MCAT	malonyl-CoA-acyl carrier protein transacylase	SHLP2-Control	Inf	NA	0	yes	3.44553	0.0258262	human
Q8IVM0	CCDC50	coiled-coil domain containing 50	SHLP2-Control	Inf	NA	0	yes	6.15128	0.0316844	human
Q8IVL6	P3H3	prolyl 3-hydroxylase 3	SHLP2-Control	-0.735632	0.472223	0.652974	no	-0.735632	0.652974	human
Q8IVD9	NUDCD3	NudC domain containing 3	SHLP2-Control	-0.432301	0.588275	0.730435	no	-0.432301	0.730435	human
Q8IV08	PLD3	phospholipase D family member 3	SHLP2-Control	2.64321	0.0414998	0.159262	no	2.64321	0.159262	human
Q8IUR0	TRAPPC5	trafficking protein particle complex 5	SHLP2-Control	Inf	NA	0	yes	3.81185	0.0456223	human
Q8IUD2	ERC1	ELKS/RAB6-interacting/CAST family member 1	SHLP2-Control	Inf	NA	0	yes	4.27745	0.0220599	human
Q86YS7	C2CD5	C2 calcium dependent domain containing 5	SHLP2-Control	-0.337559	0.689369	0.803406	no	-0.337559	0.803406	human
Q86YQ8	CPNE8	copine 8	SHLP2-Control	Inf	NA	0	yes	2.3302	0.0301841	human
Q86YP4	GATAD2A	GATA zinc finger domain containing 2A	SHLP2-Control	-1.0209	0.066924	0.206169	no	-1.0209	0.206169	human
Q86YM7	HOMER1	homer scaffold protein 1	SHLP2-Control	1.97969	0.0182908	0.109554	no	1.97969	0.109554	human
Q86YL5	TDRP	testis development related protein	SHLP2-Control	Inf	NA	0	yes	3.77575	0.037685	human
Q86YB8	ERO1B	endoplasmic reticulum oxidoreductase 1 beta	SHLP2-Control	Inf	NA	0	yes	4.75021	0.015113	human
Q86Y82	STX12	syntaxin 12	SHLP2-Control	0.993989	0.115632	0.278782	no	0.993989	0.278782	human
Q86XN8	MEX3D	mex-3 RNA binding family member D	SHLP2-Control	-0.150778	0.844982	0.908395	no	-0.150778	0.908395	human
Q86X83	COMMD2	COMM domain containing 2	SHLP2-Control	1.66713	0.275509	0.467929	no	1.66713	0.467929	human
Q86X55	CARM1	coactivator associated arginine methyltransferase 1	SHLP2-Control	Inf	NA	0	yes	2.57131	0.0257578	human
Q86X29	LSR	lipolysis stimulated lipoprotein receptor	SHLP2-Control	1.35234	0.0382012	0.150961	no	1.35234	0.150961	human
Q86WR7	PROSER2	proline and serine rich 2	SHLP2-Control	Inf	NA	0	yes	4.00699	0.0122994	human
Q86WR0	CCDC25	coiled-coil domain containing 25	SHLP2-Control	Inf	NA	0	yes	2.07884	0.0401364	human
Q86WC4	OSTM1	osteoclastogenesis associated transmembrane protein 1	SHLP2-Control	Inf	NA	0	yes	4.86927	0.0211765	human
Q86VX2	COMMD7	COMM domain containing 7	SHLP2-Control	Inf	NA	0	yes	2.96308	0.0166028	human
Q86VS8	HOOK3	hook microtubule tethering protein 3	SHLP2-Control	Inf	NA	0	yes	2.63169	0.0466289	human
Q86V81	ALYREF	Aly/REF export factor	SHLP2-Control	1.04711	0.198645	0.38454	no	1.04711	0.38454	human
Q86V35	CABP7	calcium binding protein 7	SHLP2-Control	1.58251	0.015793	0.101213	no	1.58251	0.101213	human
Q86UP2	KTN1	kinectin 1	SHLP2-Control	1.36027	0.0292166	0.132506	no	1.36027	0.132506	human
Q86UE4	MTDH	metadherin	SHLP2-Control	0.296332	0.507741	0.683471	no	0.296332	0.683471	human
Q86UD1	OAF	out at first homolog	SHLP2-Control	0.849902	0.171054	0.351305	no	0.849902	0.351305	human
Q86U42	PABPN1	poly(A) binding protein nuclear 1	SHLP2-Control	Inf	NA	0	yes	5.63832	0.0250051	human
Q86TS9	MRPL52	mitochondrial ribosomal protein L52	SHLP2-Control	0.371551	0.534863	0.700784	no	0.371551	0.700784	human
Q86TG7	PEG10	paternally expressed 10	SHLP2-Control	Inf	NA	0	yes	2.78213	0.0282572	human
Q86SZ2	TRAPPC6B	trafficking protein particle complex 6B	SHLP2-Control	1.91467	0.395297	0.580287	no	1.91467	0.580287	human
Q86SX6	GLRX5	glutaredoxin 5	SHLP2-Control	2.86217	0.0688179	0.207231	no	2.86217	0.207231	human
Q7Z7M0	MEGF8	multiple EGF like domains 8	SHLP2-Control	Inf	NA	0	yes	4.05881	0.0118299	human
Q7Z7K6	CENPV	centromere protein V	SHLP2-Control	Inf	NA	0	yes	2.39551	0.0260752	human
Q7Z7K0	CMC1	C-X9-C motif containing 1	SHLP2-Control	-0.543026	0.433493	0.617889	no	-0.543026	0.617889	human
Q7Z7H8	MRPL10	mitochondrial ribosomal protein L10	SHLP2-Control	1.50929	0.265865	0.463042	no	1.50929	0.463042	human
Q7Z7H5	TMED4	transmembrane p24 trafficking protein 4	SHLP2-Control	0.803395	0.284298	0.472639	no	0.803395	0.472639	human
Q7Z7F7	MRPL55	mitochondrial ribosomal protein L55	SHLP2-Control	-0.402819	0.57758	0.725267	no	-0.402819	0.725267	human
Q7Z739	YTHDF3	YTH N6-methyladenosine RNA binding protein 3	SHLP2-Control	2.05301	0.00390694	0.0530741	no	2.05301	0.0530741	human
Q7Z5L9	IRF2BP2	interferon regulatory factor 2 binding protein 2	SHLP2-Control	Inf	NA	0	yes	4.81951	0.0141362	human
Q7Z4W1	DCXR	dicarbonyl and L-xylulose reductase	SHLP2-Control	3.48588	0.0131065	0.0921398	no	3.48588	0.0921398	human
Q7Z4V5	HDGFL2	HDGF like 2	SHLP2-Control	-1.31337	0.175052	0.354711	no	-1.31337	0.354711	human
Q7Z4H8	POGLUT3	protein O-glucosyltransferase 3	SHLP2-Control	3.54861	0.00969972	0.0817344	no	3.54861	0.0817344	human
Q7Z4H3	HDDC2	HD domain containing 2	SHLP2-Control	3.56056	0.000510017	0.0221481	no	3.56056	0.0221481	human
Q7Z4G1	COMMD6	COMM domain containing 6	SHLP2-Control	0.892867	0.388804	0.576167	no	0.892867	0.576167	human
Q7Z434	MAVS	mitochondrial antiviral signaling protein	SHLP2-Control	Inf	NA	0	yes	2.6224	0.0408467	human
Q7Z417	NUFIP2	nuclear FMR1 interacting protein 2	SHLP2-Control	1.60147	0.0684401	0.207128	no	1.60147	0.207128	human
Q7Z3E2	CCDC186	coiled-coil domain containing 186	SHLP2-Control	Inf	NA	0	yes	2.6206	0.0237493	human
Q7Z3B4	NUP54	nucleoporin 54	SHLP2-Control	Inf	NA	0	yes	4.66241	0.0205001	human
Q7Z2W9	MRPL21	mitochondrial ribosomal protein L21	SHLP2-Control	-0.0902301	0.752619	0.845037	no	-0.0902301	0.845037	human
Q7RTV0	PHF5A	PHD finger protein 5A	SHLP2-Control	-0.914356	0.113078	0.274937	no	-0.914356	0.274937	human
Q7LBR1	CHMP1B	charged multivesicular body protein 1B	SHLP2-Control	0.516149	0.160992	0.337907	no	0.516149	0.337907	human
Q7L523	RRAGA	Ras related GTP binding A	SHLP2-Control	Inf	NA	0	yes	2.13577	0.0420476	human
Q7L4I2	RSRC2	arginine and serine rich coiled-coil 2	SHLP2-Control	Inf	NA	0	yes	4.64171	0.0341922	human
Q7L2H7	EIF3M	eukaryotic translation initiation factor 3 subunit M	SHLP2-Control	-0.227749	0.885915	0.937739	no	-0.227749	0.937739	human
Q7L266	ASRGL1	asparaginase and isoaspartyl peptidase 1	SHLP2-Control	Inf	NA	0	yes	2.57639	0.0488525	human
Q7L1Q6	BZW1	basic leucine zipper and W2 domains 1	SHLP2-Control	1.38284	0.0530875	0.182515	no	1.38284	0.182515	human
Q7L0Y3	TRMT10C	tRNA methyltransferase 10C, mitochondrial RNase P subunit	SHLP2-Control	0.563813	0.581339	0.726251	no	0.563813	0.726251	human
Q7KZI7	MARK2	microtubule affinity regulating kinase 2	SHLP2-Control	Inf	NA	0	yes	3.14637	0.0472368	human
Q7KZF4	SND1	staphylococcal nuclease and tudor domain containing 1	SHLP2-Control	1.85978	0.0282175	0.130744	no	1.85978	0.130744	human
Q71RC2	LARP4	La ribonucleoprotein 4	SHLP2-Control	Inf	NA	0	yes	3.74427	0.0229216	human
Q71DI3	H3C14	H3 clustered histone 14	SHLP2-Control	-0.00589988	0.994181	0.997081	no	-0.00589988	0.997081	human
Q70UQ0	IKBIP	IKBKB interacting protein	SHLP2-Control	1.07296	0.374576	0.563064	no	1.07296	0.563064	human
Q6ZVM7	TOM1L2	target of myb1 like 2 membrane trafficking protein	SHLP2-Control	1.21936	0.574596	0.724372	no	1.21936	0.724372	human
Q6ZRY4	RBPMS2	RNA binding protein, mRNA processing factor 2	SHLP2-Control	Inf	NA	0	yes	4.27953	0.0401205	human
Q6ZN17	LIN28B	lin-28 homolog B	SHLP2-Control	-0.233421	0.774788	0.859819	no	-0.233421	0.859819	human
Q6YN16	HSDL2	hydroxysteroid dehydrogenase like 2	SHLP2-Control	1.90601	0.00451993	0.0550782	no	1.90601	0.0550782	human
Q6YHK3	CD109	CD109 molecule	SHLP2-Control	1.32485	0.0450519	0.167138	no	1.32485	0.167138	human
Q6Y7W6	GIGYF2	GRB10 interacting GYF protein 2	SHLP2-Control	Inf	NA	0	yes	3.17563	0.0340151	human
Q6Y288	B3GLCT	beta 3-glucosyltransferase	SHLP2-Control	2.04452	0.081884	0.22834	no	2.04452	0.22834	human
Q6WKZ4	RAB11FIP1	RAB11 family interacting protein 1	SHLP2-Control	1.1687	0.0686955	0.207231	no	1.1687	0.207231	human
Q6WCQ1	MPRIP	myosin phosphatase Rho interacting protein	SHLP2-Control	-0.264576	0.695317	0.805751	no	-0.264576	0.805751	human
Q6UXN9	WDR82	WD repeat domain 82	SHLP2-Control	0.534362	0.304822	0.495874	no	0.534362	0.495874	human
Q6UXH1	CRELD2	cysteine rich with EGF like domains 2	SHLP2-Control	4.74582	0.0165776	0.10325	no	4.74582	0.10325	human
Q6UX04	CWC27	CWC27 spliceosome associated cyclophilin	SHLP2-Control	Inf	NA	0	yes	2.86213	0.0146959	human
Q6UW63	POGLUT2	protein O-glucosyltransferase 2	SHLP2-Control	Inf	NA	0	yes	3.70092	0.0445767	human
Q6UB35	MTHFD1L	methylenetetrahydrofolate dehydrogenase (NADP+ dependent) 1 like	SHLP2-Control	2.07534	0.294456	0.485767	no	2.07534	0.485767	human
Q6QNY1	BLOC1S2	biogenesis of lysosomal organelles complex 1 subunit 2	SHLP2-Control	2.25223	0.0468266	0.168752	no	2.25223	0.168752	human
Q6PL24	TMED8	transmembrane p24 trafficking protein family member 8	SHLP2-Control	#NAME?	NA	0	yes	-2.05341	0.0475748	human
Q6PKG0	LARP1	La ribonucleoprotein 1, translational regulator	SHLP2-Control	0.99098	0.282077	0.472489	no	0.99098	0.472489	human
Q6PI48	DARS2	aspartyl-tRNA synthetase 2, mitochondrial	SHLP2-Control	Inf	NA	0	yes	3.99983	0.0171056	human
Q6PCB0	VWA1	von Willebrand factor A domain containing 1	SHLP2-Control	Inf	NA	0	yes	2.79788	0.0401325	human
Q6P5X5	C22orf39	chromosome 22 open reading frame 39	SHLP2-Control	-1.19009	0.25026	0.449527	no	-1.19009	0.449527	human
Q6P582	MZT2A	mitotic spindle organizing protein 2A	SHLP2-Control	1.86287	0.00220521	0.0412191	no	1.86287	0.0412191	human
Q6P1X6	C8orf82	chromosome 8 open reading frame 82	SHLP2-Control	Inf	NA	0	yes	1.97547	0.0106387	human
Q6P1L8	MRPL14	mitochondrial ribosomal protein L14	SHLP2-Control	-0.0427146	0.968975	0.982713	no	-0.0427146	0.982713	human
Q6P1J9	CDC73	cell division cycle 73	SHLP2-Control	0.646422	0.119244	0.283123	no	0.646422	0.283123	human
Q6P161	MRPL54	mitochondrial ribosomal protein L54	SHLP2-Control	1.18665	0.256315	0.453989	no	1.18665	0.453989	human
Q6NZI2	CAVIN1	caveolae associated protein 1	SHLP2-Control	-0.737808	0.0722327	0.212616	no	-0.737808	0.212616	human
Q6NYC8	PPP1R18	protein phosphatase 1 regulatory subunit 18	SHLP2-Control	Inf	NA	0	yes	4.89607	0.0452576	human
Q6NW29	RWDD4	RWD domain containing 4	SHLP2-Control	1.88719	0.0451146	0.167138	no	1.88719	0.167138	human
Q6NVY1	HIBCH	3-hydroxyisobutyryl-CoA hydrolase	SHLP2-Control	2.28483	0.0191735	0.111349	no	2.28483	0.111349	human
Q6NUS6	TCTN3	tectonic family member 3	SHLP2-Control	Inf	NA	0	yes	2.68847	0.0334101	human
Q6IQ49	SDE2	SDE2 telomere maintenance homolog	SHLP2-Control	Inf	NA	0	yes	4.56329	0.0459198	human
Q6IPR1	ETFRF1	electron transfer flavoprotein regulatory factor 1	SHLP2-Control	Inf	NA	0	yes	5.18557	0.0145007	human
Q6IBS0	TWF2	twinfilin actin binding protein 2	SHLP2-Control	1.80073	0.00486001	0.0550782	no	1.80073	0.0550782	human
Q6I9Y2	THOC7	THO complex 7	SHLP2-Control	Inf	NA	0	yes	4.3893	0.0357802	human
Q6GMV3	PTRHD1	peptidyl-tRNA hydrolase domain containing 1	SHLP2-Control	1.54991	0.0216193	0.119706	no	1.54991	0.119706	human
Q6FI81	CIAPIN1	cytokine induced apoptosis inhibitor 1	SHLP2-Control	1.12813	0.0620315	0.196376	no	1.12813	0.196376	human
Q6EEV6	SUMO4	small ubiquitin like modifier 4	SHLP2-Control	#NAME?	NA	0	yes	-2.7191	0.0470088	human
Q6DKK2	TTC19	tetratricopeptide repeat domain 19	SHLP2-Control	0.54405	0.81802	0.886184	no	0.54405	0.886184	human
Q68CP9	ARID2	AT-rich interaction domain 2	SHLP2-Control	1.62108	0.260752	0.458752	no	1.62108	0.458752	human
Q674X7	KAZN	kazrin, periplakin interacting protein	SHLP2-Control	Inf	NA	0	yes	2.61545	0.036498	human
Q641Q2	WASHC2A	WASH complex subunit 2A	SHLP2-Control	0.555624	0.412904	0.596765	no	0.555624	0.596765	human
Q5VWZ2	LYPLAL1	lysophospholipase like 1	SHLP2-Control	0.772077	0.589864	0.7311	no	0.772077	0.7311	human
Q5VV41	ARHGEF16	Rho guanine nucleotide exchange factor 16	SHLP2-Control	Inf	NA	0	yes	7.43738	0.0433365	human
Q5VUM1	SDHAF4	succinate dehydrogenase complex assembly factor 4	SHLP2-Control	0.492741	0.608171	0.741978	no	0.492741	0.741978	human
Q5VU97	CACHD1	cache domain containing 1	SHLP2-Control	Inf	NA	0	yes	2.06791	0.0191117	human
Q5VTU8	Q5VTU8	NA	SHLP2-Control	0.308929	0.597652	0.735176	no	0.308929	0.735176	human
Q5VSY0	GKAP1	G kinase anchoring protein 1	SHLP2-Control	Inf	NA	0	yes	2.48284	0.0283064	human
Q5UCC4	EMC10	ER membrane protein complex subunit 10	SHLP2-Control	-0.500319	0.600244	0.735962	no	-0.500319	0.735962	human
Q5U5X0	LYRM7	LYR motif containing 7	SHLP2-Control	1.57117	0.0360942	0.147715	no	1.57117	0.147715	human
Q5TZA2	CROCC	ciliary rootlet coiled-coil, rootletin	SHLP2-Control	2.02368	0.0334317	0.142603	no	2.02368	0.142603	human
Q5TEU4	NDUFAF5	NADH:ubiquinone oxidoreductase complex assembly factor 5	SHLP2-Control	Inf	NA	0	yes	2.25545	0.0209004	human
Q5TDH0	DDI2	DNA damage inducible 1 homolog 2	SHLP2-Control	3.89521	0.152128	0.326477	no	3.89521	0.326477	human
Q5TC12	ATPAF1	ATP synthase mitochondrial F1 complex assembly factor 1	SHLP2-Control	1.95516	0.00451244	0.0550782	no	1.95516	0.0550782	human
Q5T8P6	RBM26	RNA binding motif protein 26	SHLP2-Control	Inf	NA	0	yes	4.30714	0.0126797	human
Q5T6F2	UBAP2	ubiquitin associated protein 2	SHLP2-Control	Inf	NA	0	yes	4.40441	0.0495147	human
Q5T653	MRPL2	mitochondrial ribosomal protein L2	SHLP2-Control	-0.0698629	0.938336	0.968382	no	-0.0698629	0.968382	human
Q5T1M5	FKBP15	FKBP prolyl isomerase 15	SHLP2-Control	-1.41732	0.155093	0.329141	no	-1.41732	0.329141	human
Q5T1C6	THEM4	thioesterase superfamily member 4	SHLP2-Control	Inf	NA	0	yes	4.40484	0.0407664	human
Q5T0Z8	C6orf132	chromosome 6 open reading frame 132	SHLP2-Control	Inf	NA	0	yes	1.79375	0.0290243	human
Q5T0N5	FNBP1L	formin binding protein 1 like	SHLP2-Control	1.87294	0.446429	0.632135	no	1.87294	0.632135	human
Q5T0D9	TPRG1L	tumor protein p63 regulated 1 like	SHLP2-Control	1.2116	0.204786	0.393327	no	1.2116	0.393327	human
Q5SXM8	DNLZ	DNL-type zinc finger	SHLP2-Control	0.932242	0.532714	0.698502	no	0.932242	0.698502	human
Q5SW79	CEP170	centrosomal protein 170	SHLP2-Control	Inf	NA	0	yes	2.99279	0.0351583	human
Q5PRF9	SAMD4B	sterile alpha motif domain containing 4B	SHLP2-Control	1.96623	0.00124235	0.0333451	no	1.96623	0.0333451	human
Q5MNZ6	WDR45B	WD repeat domain 45B	SHLP2-Control	2.39836	0.0894691	0.23956	no	2.39836	0.23956	human
Q5JVS0	HABP4	hyaluronan binding protein 4	SHLP2-Control	Inf	NA	0	yes	2.5775	0.0450493	human
Q5JTZ9	AARS2	alanyl-tRNA synthetase 2, mitochondrial	SHLP2-Control	Inf	NA	0	yes	2.95237	0.0175064	human
Q5JTV8	TOR1AIP1	torsin 1A interacting protein 1	SHLP2-Control	0.762099	0.097936	0.252917	no	0.762099	0.252917	human
Q5JTJ3	COA6	cytochrome c oxidase assembly factor 6	SHLP2-Control	-0.42351	0.213892	0.405381	no	-0.42351	0.405381	human
Q5JSZ5	PRRC2B	proline rich coiled-coil 2B	SHLP2-Control	Inf	NA	0	yes	2.35156	0.0427194	human
Q5JRX3	PITRM1	pitrilysin metallopeptidase 1	SHLP2-Control	1.31907	0.160965	0.337907	no	1.31907	0.337907	human
Q5JRA6	MIA3	MIA SH3 domain ER export factor 3	SHLP2-Control	Inf	NA	0	yes	1.61211	0.0340845	human
Q5JPE7	NOMO2	NODAL modulator 2	SHLP2-Control	-0.0077052	0.989812	0.993859	no	-0.0077052	0.993859	human
Q5HYK7	SH3D19	SH3 domain containing 19	SHLP2-Control	Inf	NA	0	yes	4.2481	0.0350676	human
Q5HYI8	RABL3	RAB, member of RAS oncogene family like 3	SHLP2-Control	-0.218227	0.546645	0.706529	no	-0.218227	0.706529	human
Q5EBL8	PDZD11	PDZ domain containing 11	SHLP2-Control	1.49379	0.0704192	0.210889	no	1.49379	0.210889	human
Q5EBL4	RILPL1	Rab interacting lysosomal protein like 1	SHLP2-Control	Inf	NA	0	yes	2.25305	0.0409623	human
Q59GN2	Q59GN2	NA	SHLP2-Control	-0.664555	0.0548381	0.185931	no	-0.664555	0.185931	human
Q58FF8	Q58FF8	NA	SHLP2-Control	-1.13329	0.337984	0.529113	no	-1.13329	0.529113	human
Q567U6	CCDC93	coiled-coil domain containing 93	SHLP2-Control	Inf	NA	0	yes	3.15471	0.0331071	human
Q53SF7	COBLL1	cordon-bleu WH2 repeat protein like 1	SHLP2-Control	Inf	NA	0	yes	4.04824	0.029614	human
Q53S33	BOLA3	bolA family member 3	SHLP2-Control	0.692267	0.27296	0.465177	no	0.692267	0.465177	human
Q53H82	LACTB2	lactamase beta 2	SHLP2-Control	Inf	NA	0	yes	4.91017	0.0305134	human
Q53GG5	PDLIM3	PDZ and LIM domain 3	SHLP2-Control	Inf	NA	0	yes	4.65329	0.0107747	human
Q52LJ0	FAM98B	family with sequence similarity 98 member B	SHLP2-Control	Inf	NA	0	yes	2.66688	0.0261598	human
Q4VCS5	AMOT	angiomotin	SHLP2-Control	Inf	NA	0	yes	5.30955	0.0437703	human
Q4VC31	CCDC58	coiled-coil domain containing 58	SHLP2-Control	-1.73839	0.209083	0.398462	no	-1.73839	0.398462	human
Q4VC05	BCL7A	BAF chromatin remodeling complex subunit BCL7A	SHLP2-Control	-0.467637	0.189428	0.371464	no	-0.467637	0.371464	human
Q4V328	GRIPAP1	GRIP1 associated protein 1	SHLP2-Control	Inf	NA	0	yes	4.40213	0.0225183	human
Q4KMP7	TBC1D10B	TBC1 domain family member 10B	SHLP2-Control	0.734688	0.273315	0.465177	no	0.734688	0.465177	human
Q4G148	GXYLT1	glucoside xylosyltransferase 1	SHLP2-Control	1.99935	0.0640438	0.199636	no	1.99935	0.199636	human
Q4G0N4	NADK2	NAD kinase 2, mitochondrial	SHLP2-Control	4.0829	0.0256851	0.12767	no	4.0829	0.12767	human
Q4G0F5	VPS26B	VPS26, retromer complex component B	SHLP2-Control	Inf	NA	0	yes	4.193	0.0123988	human
Q49AR2	C5orf22	chromosome 5 open reading frame 22	SHLP2-Control	0.909168	0.239177	0.438931	no	0.909168	0.438931	human
Q495W5	FUT11	fucosyltransferase 11	SHLP2-Control	0.974595	0.736916	0.836919	no	0.974595	0.836919	human
Q460N3	PARP15	poly(ADP-ribose) polymerase family member 15	SHLP2-Control	-0.73377	0.694541	0.805611	no	-0.73377	0.805611	human
Q3ZCQ8	TIMM50	translocase of inner mitochondrial membrane 50	SHLP2-Control	Inf	NA	0	yes	4.25708	0.0320618	human
Q3ZCM7	TUBB8	tubulin beta 8 class VIII	SHLP2-Control	Inf	NA	0	yes	7.10973	0.0477128	human
Q3MHD2	LSM12	LSM12 homolog	SHLP2-Control	2.82237	0.0115139	0.0885854	no	2.82237	0.0885854	human
Q32P28	P3H1	prolyl 3-hydroxylase 1	SHLP2-Control	0.852232	0.33279	0.524232	no	0.852232	0.524232	human
Q32MZ4	LRRFIP1	LRR binding FLII interacting protein 1	SHLP2-Control	0.664922	0.507713	0.683471	no	0.664922	0.683471	human
Q2T9J0	TYSND1	trypsin domain containing 1	SHLP2-Control	Inf	NA	0	yes	3.6204	0.047112	human
Q29980	MICB	MHC class I polypeptide-related sequence B	SHLP2-Control	1.93263	0.0575592	0.189399	no	1.93263	0.189399	human
Q16891	IMMT	inner membrane mitochondrial protein	SHLP2-Control	0.552069	0.628797	0.756405	no	0.552069	0.756405	human
Q16890	TPD52L1	TPD52 like 1	SHLP2-Control	1.63226	0.0738652	0.215916	no	1.63226	0.215916	human
Q16881	TXNRD1	thioredoxin reductase 1	SHLP2-Control	Inf	NA	0	yes	3.498	0.0289147	human
Q16851	UGP2	UDP-glucose pyrophosphorylase 2	SHLP2-Control	Inf	NA	0	yes	2.66178	0.0476513	human
Q16836	HADH	hydroxyacyl-CoA dehydrogenase	SHLP2-Control	1.84086	0.0470797	0.16931	no	1.84086	0.16931	human
Q16799	RTN1	reticulon 1	SHLP2-Control	-1.94061	0.0683921	0.207128	no	-1.94061	0.207128	human
Q16778	H2BC21	H2B clustered histone 21	SHLP2-Control	#NAME?	NA	0	yes	-3.89014	0.0244926	human
Q16775	HAGH	hydroxyacylglutathione hydrolase	SHLP2-Control	2.13131	0.108332	0.267561	no	2.13131	0.267561	human
Q16774	GUK1	guanylate kinase 1	SHLP2-Control	1.21686	0.084738	0.23195	no	1.21686	0.23195	human
Q16769	QPCT	glutaminyl-peptide cyclotransferase	SHLP2-Control	2.37532	0.0261776	0.128203	no	2.37532	0.128203	human
Q16763	UBE2S	ubiquitin conjugating enzyme E2 S	SHLP2-Control	0.596245	0.0555453	0.187014	no	0.596245	0.187014	human
Q16762	TST	thiosulfate sulfurtransferase	SHLP2-Control	1.49508	0.320054	0.510365	no	1.49508	0.510365	human
Q16740	CLPP	caseinolytic mitochondrial matrix peptidase proteolytic subunit	SHLP2-Control	1.09791	0.216514	0.408997	no	1.09791	0.408997	human
Q16718	NDUFA5	NADH:ubiquinone oxidoreductase subunit A5	SHLP2-Control	3.33905	0.01329	0.0928679	no	3.33905	0.0928679	human
Q16698	DECR1	2,4-dienoyl-CoA reductase 1	SHLP2-Control	Inf	NA	0	yes	3.67382	0.0194468	human
Q16630	CPSF6	cleavage and polyadenylation specific factor 6	SHLP2-Control	Inf	NA	0	yes	5.83684	0.0344968	human
Q16629	SRSF7	serine and arginine rich splicing factor 7	SHLP2-Control	-0.731855	0.563268	0.718293	no	-0.731855	0.718293	human
Q16595	FXN	frataxin	SHLP2-Control	Inf	NA	0	yes	3.45617	0.0317863	human
Q16576	RBBP7	RB binding protein 7, chromatin remodeling factor	SHLP2-Control	-0.973465	0.46549	0.645824	no	-0.973465	0.645824	human
Q16555	DPYSL2	dihydropyrimidinase like 2	SHLP2-Control	1.64583	0.0234678	0.123038	no	1.64583	0.123038	human
Q16543	CDC37	cell division cycle 37	SHLP2-Control	2.08251	0.169811	0.34917	no	2.08251	0.34917	human
Q16540	MRPL23	mitochondrial ribosomal protein L23	SHLP2-Control	-0.441956	0.332343	0.524232	no	-0.441956	0.524232	human
Q16537	PPP2R5E	protein phosphatase 2 regulatory subunit B'epsilon	SHLP2-Control	1.17935	0.311949	0.502567	no	1.17935	0.502567	human
Q16531	DDB1	damage specific DNA binding protein 1	SHLP2-Control	1.24587	0.605727	0.740572	no	1.24587	0.740572	human
Q16527	CSRP2	cysteine and glycine rich protein 2	SHLP2-Control	1.10846	0.240635	0.439071	no	1.10846	0.439071	human
Q16513	PKN2	protein kinase N2	SHLP2-Control	Inf	NA	0	yes	3.47512	0.0150919	human
Q16363	LAMA4	laminin subunit alpha 4	SHLP2-Control	0.161327	0.799064	0.875457	no	0.161327	0.875457	human
Q16204	CCDC6	coiled-coil domain containing 6	SHLP2-Control	1.60467	0.224457	0.419392	no	1.60467	0.419392	human
Q16186	ADRM1	adhesion regulating molecule 1	SHLP2-Control	0.38412	0.156726	0.331788	no	0.38412	0.331788	human
Q16181	SEPTIN7	septin 7	SHLP2-Control	2.25307	0.0054799	0.0579687	no	2.25307	0.0579687	human
Q15942	ZYX	zyxin	SHLP2-Control	Inf	NA	0	yes	6.70135	0.0102618	human
Q15907	RAB11B	RAB11B, member RAS oncogene family	SHLP2-Control	0.868404	0.193275	0.377546	no	0.868404	0.377546	human
Q15853	USF2	upstream transcription factor 2, c-fos interacting	SHLP2-Control	0.740375	0.720148	0.82529	no	0.740375	0.82529	human
Q15836	VAMP3	vesicle associated membrane protein 3	SHLP2-Control	-0.312694	0.576871	0.725267	no	-0.312694	0.725267	human
Q15819	UBE2V2	ubiquitin conjugating enzyme E2 V2	SHLP2-Control	1.01473	0.0185502	0.110391	no	1.01473	0.110391	human
Q15818	NPTX1	neuronal pentraxin 1	SHLP2-Control	1.58959	0.279676	0.470875	no	1.58959	0.470875	human
Q15811	ITSN1	intersectin 1	SHLP2-Control	Inf	NA	0	yes	5.98146	0.048592	human
Q15785	TOMM34	translocase of outer mitochondrial membrane 34	SHLP2-Control	Inf	NA	0	yes	2.6931	0.039175	human
Q15768	EFNB3	ephrin B3	SHLP2-Control	Inf	NA	0	yes	4.95883	0.0357743	human
Q15750	TAB1	TGF-beta activated kinase 1 (MAP3K7) binding protein 1	SHLP2-Control	0.53893	0.607818	0.741978	no	0.53893	0.741978	human
Q15738	NSDHL	NAD(P) dependent steroid dehydrogenase-like	SHLP2-Control	0.447926	0.691673	0.805001	no	0.447926	0.805001	human
Q15717	ELAVL1	ELAV like RNA binding protein 1	SHLP2-Control	0.995558	0.0331597	0.142082	no	0.995558	0.142082	human
Q15691	MAPRE1	microtubule associated protein RP/EB family member 1	SHLP2-Control	1.39198	0.401153	0.585882	no	1.39198	0.585882	human
Q15642	TRIP10	thyroid hormone receptor interactor 10	SHLP2-Control	Inf	NA	0	yes	3.24321	0.0251311	human
Q15637	SF1	splicing factor 1	SHLP2-Control	3.14976	0.000721089	0.0244565	no	3.14976	0.0244565	human
Q15631	TSN	translin	SHLP2-Control	Inf	NA	0	yes	3.20352	0.0334949	human
Q15599	SLC9A3R2	SLC9A3 regulator 2	SHLP2-Control	Inf	NA	0	yes	4.49098	0.0107983	human
Q15555	MAPRE2	microtubule associated protein RP/EB family member 2	SHLP2-Control	1.45091	0.3401	0.529559	no	1.45091	0.529559	human
Q15532	SS18	SS18 subunit of BAF chromatin remodeling complex	SHLP2-Control	Inf	NA	0	yes	3.77479	0.0275336	human
Q15506	SPA17	sperm autoantigenic protein 17	SHLP2-Control	Inf	NA	0	yes	1.80887	0.0141816	human
Q15459	SF3A1	splicing factor 3a subunit 1	SHLP2-Control	0.185027	0.786389	0.869886	no	0.185027	0.869886	human
Q15438	CYTH1	cytohesin 1	SHLP2-Control	Inf	NA	0	yes	2.52046	0.0305693	human
Q15434	RBMS2	RNA binding motif single stranded interacting protein 2	SHLP2-Control	Inf	NA	0	yes	3.04719	0.017454	human
Q15428	SF3A2	splicing factor 3a subunit 2	SHLP2-Control	0.118835	0.798441	0.875332	no	0.118835	0.875332	human
Q15427	SF3B4	splicing factor 3b subunit 4	SHLP2-Control	0.132195	0.675604	0.79112	no	0.132195	0.79112	human
Q15417	CNN3	calponin 3	SHLP2-Control	5.13225	1.73352e-05	0.012152	no	5.13225	0.012152	human
Q15404	RSU1	Ras suppressor protein 1	SHLP2-Control	1.11226	0.118475	0.281686	no	1.11226	0.281686	human
Q15388	TOMM20	translocase of outer mitochondrial membrane 20	SHLP2-Control	Inf	NA	0	yes	3.60557	0.0167471	human
Q15382	RHEB	Ras homolog, mTORC1 binding	SHLP2-Control	0.00787047	0.982797	0.990287	no	0.00787047	0.990287	human
Q15375	EPHA7	EPH receptor A7	SHLP2-Control	1.87293	0.082596	0.229374	no	1.87293	0.229374	human
Q15370	ELOB	elongin B	SHLP2-Control	1.31202	0.186063	0.366791	no	1.31202	0.366791	human
Q15369	ELOC	elongin C	SHLP2-Control	0.140772	0.821566	0.88934	no	0.140772	0.88934	human
Q15366	PCBP2	poly(rC) binding protein 2	SHLP2-Control	3.47177	0.0023499	0.0412191	no	3.47177	0.0412191	human
Q15365	PCBP1	poly(rC) binding protein 1	SHLP2-Control	2.99429	0.00198768	0.0392737	no	2.99429	0.0392737	human
Q15363	TMED2	transmembrane p24 trafficking protein 2	SHLP2-Control	0.389562	0.393281	0.57881	no	0.389562	0.57881	human
Q15311	RALBP1	ralA binding protein 1	SHLP2-Control	-1.45285	0.272314	0.465177	no	-1.45285	0.465177	human
Q15293	RCN1	reticulocalbin 1	SHLP2-Control	1.60881	0.34964	0.540011	no	1.60881	0.540011	human
Q15291	RBBP5	RB binding protein 5, histone lysine methyltransferase complex subunit	SHLP2-Control	#NAME?	NA	0	yes	-3.53115	0.0247373	human
Q15276	RABEP1	rabaptin, RAB GTPase binding effector protein 1	SHLP2-Control	Inf	NA	0	yes	3.0544	0.048246	human
Q15274	QPRT	quinolinate phosphoribosyltransferase	SHLP2-Control	Inf	NA	0	yes	3.82372	0.0220453	human
Q15262	PTPRK	protein tyrosine phosphatase receptor type K	SHLP2-Control	Inf	NA	0	yes	3.51292	0.0386861	human
Q15233	NONO	non-POU domain containing octamer binding	SHLP2-Control	2.54396	0.0259539	0.12767	no	2.54396	0.12767	human
Q15223	NECTIN1	nectin cell adhesion molecule 1	SHLP2-Control	0.154692	0.737496	0.836919	no	0.154692	0.836919	human
Q15185	PTGES3	prostaglandin E synthase 3	SHLP2-Control	-1.03986	0.693547	0.805545	no	-1.03986	0.805545	human
Q15181	PPA1	inorganic pyrophosphatase 1	SHLP2-Control	1.92053	0.025911	0.12767	no	1.92053	0.12767	human
Q15170	TCEAL1	transcription elongation factor A like 1	SHLP2-Control	-0.749965	0.0141401	0.095321	no	-0.749965	0.095321	human
Q15165	PON2	paraoxonase 2	SHLP2-Control	1.10154	0.115619	0.278782	no	1.10154	0.278782	human
Q15155	NOMO1	NODAL modulator 1	SHLP2-Control	-0.640599	0.223375	0.41828	no	-0.640599	0.41828	human
Q15102	PAFAH1B3	platelet activating factor acetylhydrolase 1b catalytic subunit 3	SHLP2-Control	2.6139	0.00482463	0.0550782	no	2.6139	0.0550782	human
Q15084	PDIA6	protein disulfide isomerase family A member 6	SHLP2-Control	2.54011	0.0384315	0.151522	no	2.54011	0.151522	human
Q15075	EEA1	early endosome antigen 1	SHLP2-Control	5.88209	0.00399954	0.0530741	no	5.88209	0.0530741	human
Q15067	ACOX1	acyl-CoA oxidase 1	SHLP2-Control	1.5513	0.139362	0.311932	no	1.5513	0.311932	human
Q15056	EIF4H	eukaryotic translation initiation factor 4H	SHLP2-Control	4.53779	0.00289421	0.0469354	no	4.53779	0.0469354	human
Q15052	ARHGEF6	Rac/Cdc42 guanine nucleotide exchange factor 6	SHLP2-Control	-0.732515	0.299017	0.490001	no	-0.732515	0.490001	human
Q15046	KARS1	lysyl-tRNA synthetase 1	SHLP2-Control	1.50176	0.132785	0.301582	no	1.50176	0.301582	human
Q15024	EXOSC7	exosome component 7	SHLP2-Control	0.328759	0.794465	0.873759	no	0.328759	0.873759	human
Q15019	SEPTIN2	septin 2	SHLP2-Control	1.86793	0.0944486	0.246341	no	1.86793	0.246341	human
Q15014	MORF4L2	mortality factor 4 like 2	SHLP2-Control	1.35133	0.0438014	0.165003	no	1.35133	0.165003	human
Q15008	PSMD6	proteasome 26S subunit, non-ATPase 6	SHLP2-Control	2.1593	0.221031	0.415702	no	2.1593	0.415702	human
Q15007	WTAP	WT1 associated protein	SHLP2-Control	0.0416715	0.97006	0.982713	no	0.0416715	0.982713	human
Q15006	EMC2	ER membrane protein complex subunit 2	SHLP2-Control	-0.261659	0.807653	0.881496	no	-0.261659	0.881496	human
Q14978	NOLC1	nucleolar and coiled-body phosphoprotein 1	SHLP2-Control	-0.662402	0.27259	0.465177	no	-0.662402	0.465177	human
Q14974	KPNB1	karyopherin subunit beta 1	SHLP2-Control	-0.588455	0.717378	0.823933	no	-0.588455	0.823933	human
Q14847	LASP1	LIM and SH3 protein 1	SHLP2-Control	4.26499	0.00047401	0.0214427	no	4.26499	0.0214427	human
Q14789	GOLGB1	golgin B1	SHLP2-Control	0.180893	0.708036	0.816448	no	0.180893	0.816448	human
Q14697	GANAB	glucosidase II alpha subunit	SHLP2-Control	2.04204	0.244227	0.442108	no	2.04204	0.442108	human
Q14696	MESD	mesoderm development LRP chaperone	SHLP2-Control	2.90754	0.00792264	0.0711514	no	2.90754	0.0711514	human
Q14677	CLINT1	clathrin interactor 1	SHLP2-Control	2.07112	0.00581495	0.0594994	no	2.07112	0.0594994	human
Q14676	MDC1	mediator of DNA damage checkpoint 1	SHLP2-Control	-0.240579	0.439125	0.623333	no	-0.240579	0.623333	human
Q14657	LAGE3	L antigen family member 3	SHLP2-Control	Inf	NA	0	yes	5.27385	0.0412887	human
Q14651	PLS1	plastin 1	SHLP2-Control	Inf	NA	0	yes	4.31484	0.0316232	human
Q14554	PDIA5	protein disulfide isomerase family A member 5	SHLP2-Control	1.81233	0.153748	0.328014	no	1.81233	0.328014	human
Q14498	RBM39	RNA binding motif protein 39	SHLP2-Control	Inf	NA	0	yes	3.19947	0.0126029	human
Q14444	CAPRIN1	cell cycle associated protein 1	SHLP2-Control	-0.232711	0.816872	0.885933	no	-0.232711	0.885933	human
Q14435	GALNT3	polypeptide N-acetylgalactosaminyltransferase 3	SHLP2-Control	Inf	NA	0	yes	3.35221	0.0222757	human
Q14320	FAM50A	family with sequence similarity 50 member A	SHLP2-Control	2.77047	0.0238943	0.123753	no	2.77047	0.123753	human
Q14257	RCN2	reticulocalbin 2	SHLP2-Control	-0.81882	0.665195	0.782025	no	-0.81882	0.782025	human
Q14249	ENDOG	endonuclease G	SHLP2-Control	1.97219	0.0104603	0.0855493	no	1.97219	0.0855493	human
Q14247	CTTN	cortactin	SHLP2-Control	3.60094	0.031769	0.138256	no	3.60094	0.138256	human
Q14244	MAP7	microtubule associated protein 7	SHLP2-Control	-0.37365	0.31107	0.502222	no	-0.37365	0.502222	human
Q14232	EIF2B1	eukaryotic translation initiation factor 2B subunit alpha	SHLP2-Control	0.271074	0.722573	0.825322	no	0.271074	0.825322	human
Q14203	DCTN1	dynactin subunit 1	SHLP2-Control	0.578499	0.746531	0.840468	no	0.578499	0.840468	human
Q14197	MRPL58	mitochondrial ribosomal protein L58	SHLP2-Control	-0.519973	0.519311	0.692012	no	-0.519973	0.692012	human
Q14195	DPYSL3	dihydropyrimidinase like 3	SHLP2-Control	Inf	NA	0	yes	4.00297	0.0381379	human
Q14192	FHL2	four and a half LIM domains 2	SHLP2-Control	Inf	NA	0	yes	4.88139	0.0290928	human
Q14165	MLEC	malectin	SHLP2-Control	0.000921262	0.999433	0.999433	no	0.000921262	0.999433	human
Q14160	SCRIB	scribble planar cell polarity protein	SHLP2-Control	0.656838	0.0990712	0.254564	no	0.656838	0.254564	human
Q14157	UBAP2L	ubiquitin associated protein 2 like	SHLP2-Control	4.69779	0.00451863	0.0550782	no	4.69779	0.0550782	human
Q14155	ARHGEF7	Rho guanine nucleotide exchange factor 7	SHLP2-Control	-0.276504	0.168752	0.348173	no	-0.276504	0.348173	human
Q14152	EIF3A	eukaryotic translation initiation factor 3 subunit A	SHLP2-Control	0.261554	0.867541	0.924735	no	0.261554	0.924735	human
Q14141	SEPTIN6	septin 6	SHLP2-Control	2.5271	0.00467321	0.0550782	no	2.5271	0.0550782	human
Q14126	DSG2	desmoglein 2	SHLP2-Control	0.435899	0.575432	0.724372	no	0.435899	0.724372	human
Q14118	DAG1	dystroglycan 1	SHLP2-Control	Inf	NA	0	yes	2.3264	0.0331687	human
Q14108	SCARB2	scavenger receptor class B member 2	SHLP2-Control	1.31384	0.0557336	0.187121	no	1.31384	0.187121	human
Q14103	HNRNPD	heterogeneous nuclear ribonucleoprotein D	SHLP2-Control	1.8286	0.00832871	0.0726754	no	1.8286	0.0726754	human
Q14061	COX17	cytochrome c oxidase copper chaperone COX17	SHLP2-Control	Inf	NA	0	yes	2.49832	0.0418872	human
Q14031	COL4A6	collagen type IV alpha 6 chain	SHLP2-Control	Inf	NA	0	yes	4.05016	0.0173745	human
Q14019	COTL1	coactosin like F-actin binding protein 1	SHLP2-Control	0.746642	0.10504	0.261687	no	0.746642	0.261687	human
Q14011	CIRBP	cold inducible RNA binding protein	SHLP2-Control	1.54239	0.213804	0.405381	no	1.54239	0.405381	human
Q13951	CBFB	core-binding factor subunit beta	SHLP2-Control	Inf	NA	0	yes	5.78915	0.0203527	human
Q13907	IDI1	isopentenyl-diphosphate delta isomerase 1	SHLP2-Control	2.28942	0.0255079	0.12767	no	2.28942	0.12767	human
Q13884	SNTB1	syntrophin beta 1	SHLP2-Control	Inf	NA	0	yes	2.04353	0.0467345	human
Q13868	EXOSC2	exosome component 2	SHLP2-Control	1.74156	0.00547463	0.0579687	no	1.74156	0.0579687	human
Q13867	BLMH	bleomycin hydrolase	SHLP2-Control	Inf	NA	0	yes	3.74835	0.0147519	human
Q13838	DDX39B	DExD-box helicase 39B	SHLP2-Control	1.98056	0.432276	0.617178	no	1.98056	0.617178	human
Q13825	AUH	AU RNA binding methylglutaconyl-CoA hydratase	SHLP2-Control	Inf	NA	0	yes	4.00201	0.0179121	human
Q13813	SPTAN1	spectrin alpha, non-erythrocytic 1	SHLP2-Control	-0.175253	0.915558	0.957305	no	-0.175253	0.957305	human
Q13794	PMAIP1	phorbol-12-myristate-13-acetate-induced protein 1	SHLP2-Control	1.39128	0.0753685	0.218301	no	1.39128	0.218301	human
Q13740	ALCAM	activated leukocyte cell adhesion molecule	SHLP2-Control	0.472295	0.362508	0.552149	no	0.472295	0.552149	human
Q13724	MOGS	mannosyl-oligosaccharide glucosidase	SHLP2-Control	1.03429	0.706397	0.815511	no	1.03429	0.815511	human
Q13642	FHL1	four and a half LIM domains 1	SHLP2-Control	3.1064	0.0640638	0.199636	no	3.1064	0.199636	human
Q13625	TP53BP2	tumor protein p53 binding protein 2	SHLP2-Control	Inf	NA	0	yes	4.19513	0.0382573	human
Q13618	CUL3	cullin 3	SHLP2-Control	0.564612	0.390316	0.57791	no	0.564612	0.57791	human
Q13610	PWP1	PWP1 homolog, endonuclein	SHLP2-Control	#NAME?	NA	0	yes	-3.32853	0.0465555	human
Q13596	SNX1	sorting nexin 1	SHLP2-Control	0.989729	0.0275724	0.130744	no	0.989729	0.130744	human
Q13586	STIM1	stromal interaction molecule 1	SHLP2-Control	0.937831	0.0295069	0.132506	no	0.937831	0.132506	human
Q13573	SNW1	SNW domain containing 1	SHLP2-Control	0.760674	0.167452	0.346807	no	0.760674	0.346807	human
Q13561	DCTN2	dynactin subunit 2	SHLP2-Control	2.17729	0.154393	0.328467	no	2.17729	0.328467	human
Q13526	PIN1	peptidylprolyl cis/trans isomerase, NIMA-interacting 1	SHLP2-Control	Inf	NA	0	yes	5.60416	0.022666	human
Q13510	ASAH1	N-acylsphingosine amidohydrolase 1	SHLP2-Control	2.33349	0.00698317	0.0659565	no	2.33349	0.0659565	human
Q13492	PICALM	phosphatidylinositol binding clathrin assembly protein	SHLP2-Control	Inf	NA	0	yes	5.16058	0.02145	human
Q13485	SMAD4	SMAD family member 4	SHLP2-Control	Inf	NA	0	yes	3.89751	0.0246604	human
Q13480	GAB1	GRB2 associated binding protein 1	SHLP2-Control	0.00885421	0.990553	0.994022	no	0.00885421	0.994022	human
Q13442	PDAP1	PDGFA associated protein 1	SHLP2-Control	#NAME?	NA	0	yes	-2.20626	0.0377211	human
Q13438	OS9	OS9 endoplasmic reticulum lectin	SHLP2-Control	-1.6169	0.146454	0.32035	no	-1.6169	0.32035	human
Q13435	SF3B2	splicing factor 3b subunit 2	SHLP2-Control	0.314052	0.642469	0.762709	no	0.314052	0.762709	human
Q13432	UNC119	unc-119 lipid binding chaperone	SHLP2-Control	-0.137644	0.433057	0.61778	no	-0.137644	0.61778	human
Q13428	TCOF1	treacle ribosome biogenesis factor 1	SHLP2-Control	0.332118	0.739052	0.837462	no	0.332118	0.837462	human
Q13426	XRCC4	X-ray repair cross complementing 4	SHLP2-Control	-0.454354	0.480616	0.659888	no	-0.454354	0.659888	human
Q13423	NNT	nicotinamide nucleotide transhydrogenase	SHLP2-Control	0.826421	0.0553695	0.186995	no	0.826421	0.186995	human
Q13409	DYNC1I2	dynein cytoplasmic 1 intermediate chain 2	SHLP2-Control	0.641915	0.29139	0.481634	no	0.641915	0.481634	human
Q13405	MRPL49	mitochondrial ribosomal protein L49	SHLP2-Control	1.24738	0.123549	0.288953	no	1.24738	0.288953	human
Q13404	UBE2V1	ubiquitin conjugating enzyme E2 V1	SHLP2-Control	1.8637	0.0168065	0.104297	no	1.8637	0.104297	human
Q13363	CTBP1	C-terminal binding protein 1	SHLP2-Control	0.738623	0.523744	0.69391	no	0.738623	0.69391	human
Q13347	EIF3I	eukaryotic translation initiation factor 3 subunit I	SHLP2-Control	-1.39942	0.17642	0.355946	no	-1.39942	0.355946	human
Q13332	PTPRS	protein tyrosine phosphatase receptor type S	SHLP2-Control	0.724331	0.405333	0.589481	no	0.724331	0.589481	human
Q13310	PABPC4	poly(A) binding protein cytoplasmic 4	SHLP2-Control	0.366701	0.585305	0.728031	no	0.366701	0.728031	human
Q13308	PTK7	protein tyrosine kinase 7 (inactive)	SHLP2-Control	1.397	0.127397	0.293167	no	1.397	0.293167	human
Q13303	KCNAB2	potassium voltage-gated channel subfamily A regulatory beta subunit 2	SHLP2-Control	Inf	NA	0	yes	2.15599	0.0225149	human
Q13287	NMI	N-myc and STAT interactor	SHLP2-Control	Inf	NA	0	yes	2.34985	0.0229267	human
Q13283	G3BP1	G3BP stress granule assembly factor 1	SHLP2-Control	0.912371	0.261286	0.458785	no	0.912371	0.458785	human
Q13263	TRIM28	tripartite motif containing 28	SHLP2-Control	1.27715	0.0278451	0.130744	no	1.27715	0.130744	human
Q13257	MAD2L1	mitotic arrest deficient 2 like 1	SHLP2-Control	Inf	NA	0	yes	4.95195	0.0161516	human
Q13243	SRSF5	serine and arginine rich splicing factor 5	SHLP2-Control	-0.366764	0.640708	0.761296	no	-0.366764	0.761296	human
Q13242	SRSF9	serine and arginine rich splicing factor 9	SHLP2-Control	Inf	NA	0	yes	5.49233	0.0486102	human
Q13232	NME3	NME/NM23 nucleoside diphosphate kinase 3	SHLP2-Control	Inf	NA	0	yes	4.6738	0.0455348	human
Q13217	DNAJC3	DnaJ heat shock protein family (Hsp40) member C3	SHLP2-Control	3.38483	0.163008	0.340474	no	3.38483	0.340474	human
Q13200	PSMD2	proteasome 26S subunit, non-ATPase 2	SHLP2-Control	-0.69163	0.45991	0.642656	no	-0.69163	0.642656	human
Q13185	CBX3	chromobox 3	SHLP2-Control	-0.561981	0.230379	0.427207	no	-0.561981	0.427207	human
Q13177	PAK2	p21 (RAC1) activated kinase 2	SHLP2-Control	0.736772	0.0246464	0.125719	no	0.736772	0.125719	human
Q13162	PRDX4	peroxiredoxin 4	SHLP2-Control	3.95612	0.00304935	0.0480902	no	3.95612	0.0480902	human
Q13158	FADD	Fas associated via death domain	SHLP2-Control	Inf	NA	0	yes	2.29233	0.0325553	human
Q13155	AIMP2	aminoacyl tRNA synthetase complex interacting multifunctional protein 2	SHLP2-Control	1.08001	0.394645	0.579824	no	1.08001	0.579824	human
Q13151	HNRNPA0	heterogeneous nuclear ribonucleoprotein A0	SHLP2-Control	0.526112	0.102808	0.259509	no	0.526112	0.259509	human
Q13148	TARDBP	TAR DNA binding protein	SHLP2-Control	0.26393	0.313266	0.504217	no	0.26393	0.504217	human
Q13137	CALCOCO2	calcium binding and coiled-coil domain 2	SHLP2-Control	Inf	NA	0	yes	2.09446	0.0131091	human
Q13112	CHAF1B	chromatin assembly factor 1 subunit B	SHLP2-Control	Inf	NA	0	yes	2.79005	0.0195058	human
Q13011	ECH1	enoyl-CoA hydratase 1	SHLP2-Control	4.02063	0.00543752	0.0579687	no	4.02063	0.0579687	human
Q12974	PTP4A2	protein tyrosine phosphatase 4A2	SHLP2-Control	2.35811	0.0468224	0.168752	no	2.35811	0.168752	human
Q12972	PPP1R8	protein phosphatase 1 regulatory subunit 8	SHLP2-Control	Inf	NA	0	yes	5.45407	0.0120388	human
Q12962	TAF10	TATA-box binding protein associated factor 10	SHLP2-Control	1.21672	0.0561701	0.187488	no	1.21672	0.187488	human
Q12959	DLG1	discs large MAGUK scaffold protein 1	SHLP2-Control	1.13859	0.0682715	0.207128	no	1.13859	0.207128	human
Q12955	ANK3	ankyrin 3	SHLP2-Control	0.174232	0.747082	0.840468	no	0.174232	0.840468	human
Q12931	TRAP1	TNF receptor associated protein 1	SHLP2-Control	3.34162	0.00686904	0.0659565	no	3.34162	0.0659565	human
Q12929	EPS8	epidermal growth factor receptor pathway substrate 8	SHLP2-Control	Inf	NA	0	yes	3.93609	0.0290709	human
Q12926	ELAVL2	ELAV like RNA binding protein 2	SHLP2-Control	1.24791	0.0746459	0.216751	no	1.24791	0.216751	human
Q12907	LMAN2	lectin, mannose binding 2	SHLP2-Control	1.39379	0.0593642	0.191818	no	1.39379	0.191818	human
Q12906	ILF3	interleukin enhancer binding factor 3	SHLP2-Control	Inf	NA	0	yes	3.30134	0.0264798	human
Q12904	AIMP1	aminoacyl tRNA synthetase complex interacting multifunctional protein 1	SHLP2-Control	1.74206	0.0110746	0.0861412	no	1.74206	0.0861412	human
Q12874	SF3A3	splicing factor 3a subunit 3	SHLP2-Control	-0.614758	0.434646	0.619019	no	-0.614758	0.619019	human
Q12849	GRSF1	G-rich RNA sequence binding factor 1	SHLP2-Control	1.74901	0.10993	0.270045	no	1.74901	0.270045	human
Q12846	STX4	syntaxin 4	SHLP2-Control	Inf	NA	0	yes	4.93556	0.0125579	human
Q12841	FSTL1	follistatin like 1	SHLP2-Control	1.91105	0.0658799	0.203683	no	1.91105	0.203683	human
Q12824	SMARCB1	SWI/SNF related, matrix associated, actin dependent regulator of chromatin, subfamily b, member 1	SHLP2-Control	-0.993125	0.120527	0.283817	no	-0.993125	0.283817	human
Q12792	TWF1	twinfilin actin binding protein 1	SHLP2-Control	1.78791	5.5517e-05	0.012152	no	1.78791	0.012152	human
Q12778	FOXO1	forkhead box O1	SHLP2-Control	Inf	NA	0	yes	3.84767	0.0314514	human
Q10713	PMPCA	peptidase, mitochondrial processing alpha subunit	SHLP2-Control	1.41959	0.129099	0.295896	no	1.41959	0.295896	human
Q0ZGT2	NEXN	nexilin F-actin binding protein	SHLP2-Control	Inf	NA	0	yes	3.02827	0.0419792	human
Q0VGL1	LAMTOR4	late endosomal/lysosomal adaptor, MAPK and MTOR activator 4	SHLP2-Control	1.30548	0.0503593	0.176309	no	1.30548	0.176309	human
Q09666	AHNAK	AHNAK nucleoprotein	SHLP2-Control	3.66874	0.00150419	0.0349799	no	3.66874	0.0349799	human
Q09028	RBBP4	RB binding protein 4, chromatin remodeling factor	SHLP2-Control	-0.243029	0.81503	0.885732	no	-0.243029	0.885732	human
Q08J23	NSUN2	NOP2/Sun RNA methyltransferase 2	SHLP2-Control	Inf	NA	0	yes	1.91059	0.0379335	human
Q08AE8	SPIRE1	spire type actin nucleation factor 1	SHLP2-Control	Inf	NA	0	yes	2.32901	0.0480032	human
Q08752	PPID	peptidylprolyl isomerase D	SHLP2-Control	Inf	NA	0	yes	3.94144	0.031205	human
Q08495	DMTN	dematin actin binding protein	SHLP2-Control	Inf	NA	0	yes	4.37728	0.0225082	human
Q08431	MFGE8	milk fat globule-EGF factor 8 protein	SHLP2-Control	-0.109577	0.873404	0.929593	no	-0.109577	0.929593	human
Q08380	LGALS3BP	galectin 3 binding protein	SHLP2-Control	0.0573565	0.940328	0.968498	no	0.0573565	0.968498	human
Q08379	GOLGA2	golgin A2	SHLP2-Control	-0.162679	0.466732	0.646435	no	-0.162679	0.646435	human
Q08378	GOLGA3	golgin A3	SHLP2-Control	-2.15737	0.124299	0.28992	no	-2.15737	0.28992	human
Q08211	DHX9	DExH-box helicase 9	SHLP2-Control	Inf	NA	0	yes	2.71215	0.0492102	human
Q08209	PPP3CA	protein phosphatase 3 catalytic subunit alpha	SHLP2-Control	1.22741	0.0814003	0.22834	no	1.22741	0.22834	human
Q08170	SRSF4	serine and arginine rich splicing factor 4	SHLP2-Control	-1.04104	0.26535	0.462894	no	-1.04104	0.462894	human
Q07955	SRSF1	serine and arginine rich splicing factor 1	SHLP2-Control	-2.15197	0.0426855	0.162132	no	-2.15197	0.162132	human
Q07954	LRP1	LDL receptor related protein 1	SHLP2-Control	-0.0953655	0.917632	0.957747	no	-0.0953655	0.957747	human
Q07820	MCL1	MCL1 apoptosis regulator, BCL2 family member	SHLP2-Control	Inf	NA	0	yes	2.49099	0.0223218	human
Q07666	KHDRBS1	KH RNA binding domain containing, signal transduction associated 1	SHLP2-Control	1.58849	0.0713221	0.211384	no	1.58849	0.211384	human
Q07157	TJP1	tight junction protein 1	SHLP2-Control	0.0602779	0.905528	0.950306	no	0.0602779	0.950306	human
Q07065	CKAP4	cytoskeleton associated protein 4	SHLP2-Control	2.37369	0.03953	0.153738	no	2.37369	0.153738	human
Q07021	C1QBP	complement C1q binding protein	SHLP2-Control	0.395103	0.54071	0.703619	no	0.395103	0.703619	human
Q07020	RPL18	ribosomal protein L18	SHLP2-Control	0.913661	0.348372	0.539021	no	0.913661	0.539021	human
Q06830	PRDX1	peroxiredoxin 1	SHLP2-Control	2.32501	0.00106423	0.0304902	no	2.32501	0.0304902	human
Q06787	FMR1	FMRP translational regulator 1	SHLP2-Control	1.1658	0.0259945	0.12767	no	1.1658	0.12767	human
Q06481	APLP2	amyloid beta precursor like protein 2	SHLP2-Control	-0.589992	0.74421	0.839985	no	-0.589992	0.839985	human
Q06330	RBPJ	recombination signal binding protein for immunoglobulin kappa J region	SHLP2-Control	Inf	NA	0	yes	2.38324	0.0336065	human
Q06323	PSME1	proteasome activator subunit 1	SHLP2-Control	1.86638	0.0164481	0.102816	no	1.86638	0.102816	human
Q06136	KDSR	3-ketodihydrosphingosine reductase	SHLP2-Control	Inf	NA	0	yes	2.8177	0.0399536	human
Q06124	PTPN11	protein tyrosine phosphatase non-receptor type 11	SHLP2-Control	Inf	NA	0	yes	2.92602	0.0152775	human
Q05D32	CTDSPL2	CTD small phosphatase like 2	SHLP2-Control	Inf	NA	0	yes	3.13923	0.04973	human
Q05682	CALD1	caldesmon 1	SHLP2-Control	4.30165	0.00409644	0.0530741	no	4.30165	0.0530741	human
Q05639	EEF1A2	eukaryotic translation elongation factor 1 alpha 2	SHLP2-Control	Inf	NA	0	yes	4.07364	0.0155497	human
Q05519	SRSF11	serine and arginine rich splicing factor 11	SHLP2-Control	0.619407	0.369366	0.559044	no	0.619407	0.559044	human
Q04917	YWHAH	tyrosine 3-monooxygenase/tryptophan 5-monooxygenase activation protein eta	SHLP2-Control	1.12757	0.325386	0.516472	no	1.12757	0.516472	human
Q04837	SSBP1	single stranded DNA binding protein 1	SHLP2-Control	1.79582	0.0366014	0.148042	no	1.79582	0.148042	human
Q04760	GLO1	glyoxalase I	SHLP2-Control	3.48398	0.0234765	0.123038	no	3.48398	0.123038	human
Q04721	NOTCH2	notch receptor 2	SHLP2-Control	Inf	NA	0	yes	2.0559	0.0288766	human
Q04637	EIF4G1	eukaryotic translation initiation factor 4 gamma 1	SHLP2-Control	-0.0549949	0.935172	0.966413	no	-0.0549949	0.966413	human
Q04323	UBXN1	UBX domain protein 1	SHLP2-Control	Inf	NA	0	yes	5.70152	0.0207739	human
Q03252	LMNB2	lamin B2	SHLP2-Control	Inf	NA	0	yes	4.46214	0.0352409	human
Q02952	AKAP12	A-kinase anchoring protein 12	SHLP2-Control	-0.725433	0.353574	0.542673	no	-0.725433	0.542673	human
Q02878	RPL6	ribosomal protein L6	SHLP2-Control	1.29373	0.0438664	0.165003	no	1.29373	0.165003	human
Q02818	NUCB1	nucleobindin 1	SHLP2-Control	4.70186	0.0357144	0.146873	no	4.70186	0.146873	human
Q02809	PLOD1	procollagen-lysine,2-oxoglutarate 5-dioxygenase 1	SHLP2-Control	1.68469	0.259948	0.457838	no	1.68469	0.457838	human
Q02790	FKBP4	FKBP prolyl isomerase 4	SHLP2-Control	2.12648	0.0303018	0.133904	no	2.12648	0.133904	human
Q02543	RPL18A	ribosomal protein L18a	SHLP2-Control	1.30238	0.239713	0.439071	no	1.30238	0.439071	human
Q01970	PLCB3	phospholipase C beta 3	SHLP2-Control	Inf	NA	0	yes	2.9083	0.0463694	human
Q01844	EWSR1	EWS RNA binding protein 1	SHLP2-Control	2.47863	0.0280901	0.130744	no	2.47863	0.130744	human
Q01658	DR1	down-regulator of transcription 1	SHLP2-Control	1.47213	0.010938	0.0855493	no	1.47213	0.0855493	human
Q01581	HMGCS1	3-hydroxy-3-methylglutaryl-CoA synthase 1	SHLP2-Control	Inf	NA	0	yes	4.29327	0.0467033	human
Q01518	CAP1	cyclase associated actin cytoskeleton regulatory protein 1	SHLP2-Control	1.41857	0.324179	0.515507	no	1.41857	0.515507	human
Q01469	FABP5	fatty acid binding protein 5	SHLP2-Control	0.104478	0.956764	0.97781	no	0.104478	0.97781	human
Q01167	FOXK2	forkhead box K2	SHLP2-Control	Inf	NA	0	yes	3.15349	0.0237294	human
Q01130	SRSF2	serine and arginine rich splicing factor 2	SHLP2-Control	-2.03626	0.24545	0.443201	no	-2.03626	0.443201	human
Q01105	SET	SET nuclear proto-oncogene	SHLP2-Control	-1.88206	0.0597603	0.192374	no	-1.88206	0.192374	human
Q01085	TIAL1	TIA1 cytotoxic granule associated RNA binding protein like 1	SHLP2-Control	3.4065	0.00169151	0.0358977	no	3.4065	0.0358977	human
Q01082	SPTBN1	spectrin beta, non-erythrocytic 1	SHLP2-Control	0.107649	0.924557	0.961472	no	0.107649	0.961472	human
Q00839	HNRNPU	heterogeneous nuclear ribonucleoprotein U	SHLP2-Control	1.05689	0.315705	0.506247	no	1.05689	0.506247	human
Q00765	REEP5	receptor accessory protein 5	SHLP2-Control	0.707602	0.492464	0.673466	no	0.707602	0.673466	human
Q00688	FKBP3	FKBP prolyl isomerase 3	SHLP2-Control	1.97474	0.0174507	0.106754	no	1.97474	0.106754	human
Q00610	CLTC	clathrin heavy chain	SHLP2-Control	0.49617	0.813757	0.885347	no	0.49617	0.885347	human
Q00577	PURA	purine rich element binding protein A	SHLP2-Control	1.97846	0.089041	0.239159	no	1.97846	0.239159	human
Q00341	HDLBP	high density lipoprotein binding protein	SHLP2-Control	2.34788	0.0459211	0.167626	no	2.34788	0.167626	human
Q00059	TFAM	transcription factor A, mitochondrial	SHLP2-Control	0.841883	0.147985	0.322009	no	0.841883	0.322009	human
Q00013	MPP1	membrane palmitoylated protein 1	SHLP2-Control	1.61437	0.305206	0.495874	no	1.61437	0.495874	human
P99999	CYCS	cytochrome c, somatic	SHLP2-Control	0.157853	0.730601	0.832275	no	0.157853	0.832275	human
P98179	RBM3	RNA binding motif protein 3	SHLP2-Control	3.62929	0.132809	0.301582	no	3.62929	0.301582	human
P98175	RBM10	RNA binding motif protein 10	SHLP2-Control	0.264249	0.661326	0.779177	no	0.264249	0.779177	human
P98164	LRP2	LDL receptor related protein 2	SHLP2-Control	0.155341	0.719346	0.82492	no	0.155341	0.82492	human
P98082	DAB2	DAB adaptor protein 2	SHLP2-Control	1.60028	0.0892336	0.239302	no	1.60028	0.239302	human
P86791	CCZ1	CCZ1 homolog, vacuolar protein trafficking and biogenesis associated	SHLP2-Control	Inf	NA	0	yes	2.63842	0.0227558	human
P86397	HTD2	hydroxyacyl-thioester dehydratase type 2	SHLP2-Control	1.87481	0.165368	0.34415	no	1.87481	0.34415	human
P84103	SRSF3	serine and arginine rich splicing factor 3	SHLP2-Control	1.12181	0.246501	0.444632	no	1.12181	0.444632	human
P84098	RPL19	ribosomal protein L19	SHLP2-Control	2.04505	0.0271204	0.130744	no	2.04505	0.130744	human
P84090	ERH	ERH mRNA splicing and mitosis factor	SHLP2-Control	-0.554218	0.304632	0.495874	no	-0.554218	0.495874	human
P84085	ARF5	ADP ribosylation factor 5	SHLP2-Control	0.764076	0.376114	0.564393	no	0.764076	0.564393	human
P84077	ARF1	ADP ribosylation factor 1	SHLP2-Control	2.23486	0.0349503	0.145771	no	2.23486	0.145771	human
P83916	CBX1	chromobox 1	SHLP2-Control	-0.103864	0.861502	0.922808	no	-0.103864	0.922808	human
P83881	RPL36A	ribosomal protein L36a	SHLP2-Control	-1.00643	0.378413	0.566502	no	-1.00643	0.566502	human
P83876	TXNL4A	thioredoxin like 4A	SHLP2-Control	0.845647	0.00174717	0.0366267	no	0.845647	0.0366267	human
P83731	RPL24	ribosomal protein L24	SHLP2-Control	-0.371665	0.610719	0.74325	no	-0.371665	0.74325	human
P83111	LACTB	lactamase beta	SHLP2-Control	Inf	NA	0	yes	4.96858	0.0417315	human
P82979	SARNP	SAP domain containing ribonucleoprotein	SHLP2-Control	Inf	NA	0	yes	4.64539	0.0285518	human
P82933	MRPS9	mitochondrial ribosomal protein S9	SHLP2-Control	-1.12915	0.237599	0.437294	no	-1.12915	0.437294	human
P82932	MRPS6	mitochondrial ribosomal protein S6	SHLP2-Control	0.368022	0.0600241	0.192503	no	0.368022	0.192503	human
P82930	MRPS34	mitochondrial ribosomal protein S34	SHLP2-Control	0.996928	0.281152	0.472489	no	0.996928	0.472489	human
P82914	MRPS15	mitochondrial ribosomal protein S15	SHLP2-Control	0.287927	0.559306	0.716429	no	0.287927	0.716429	human
P82912	MRPS11	mitochondrial ribosomal protein S11	SHLP2-Control	0.718734	0.130893	0.299116	no	0.718734	0.299116	human
P82673	MRPS35	mitochondrial ribosomal protein S35	SHLP2-Control	0.847646	0.150899	0.324998	no	0.847646	0.324998	human
P82664	MRPS10	mitochondrial ribosomal protein S10	SHLP2-Control	1.03764	0.194193	0.378371	no	1.03764	0.378371	human
P82663	MRPS25	mitochondrial ribosomal protein S25	SHLP2-Control	0.324549	0.580655	0.726251	no	0.324549	0.726251	human
P82650	MRPS22	mitochondrial ribosomal protein S22	SHLP2-Control	0.871707	0.16975	0.34917	no	0.871707	0.34917	human
P80723	BASP1	brain abundant membrane attached signal protein 1	SHLP2-Control	-2.17288	0.143446	0.315904	no	-2.17288	0.315904	human
P80303	NUCB2	nucleobindin 2	SHLP2-Control	5.52175	0.0335598	0.142795	no	5.52175	0.142795	human
P80217	IFI35	interferon induced protein 35	SHLP2-Control	Inf	NA	0	yes	2.07191	0.029806	human
P78540	ARG2	arginase 2	SHLP2-Control	Inf	NA	0	yes	4.06642	0.0162867	human
P78537	BLOC1S1	biogenesis of lysosomal organelles complex 1 subunit 1	SHLP2-Control	Inf	NA	0	yes	4.32343	0.0310932	human
P78417	GSTO1	glutathione S-transferase omega 1	SHLP2-Control	3.81811	0.000116783	0.0154423	no	3.81811	0.0154423	human
P78406	RAE1	ribonucleic acid export 1	SHLP2-Control	-0.27611	0.694369	0.805611	no	-0.27611	0.805611	human
P78371	CCT2	chaperonin containing TCP1 subunit 2	SHLP2-Control	3.08939	0.0537084	0.183548	no	3.08939	0.183548	human
P78356	PIP4K2B	phosphatidylinositol-5-phosphate 4-kinase type 2 beta	SHLP2-Control	2.49847	0.0772483	0.22221	no	2.49847	0.22221	human
P78347	GTF2I	general transcription factor IIi	SHLP2-Control	1.71807	0.00392813	0.0530741	no	1.71807	0.0530741	human
P78344	EIF4G2	eukaryotic translation initiation factor 4 gamma 2	SHLP2-Control	Inf	NA	0	yes	2.62961	0.0113256	human
P78330	PSPH	phosphoserine phosphatase	SHLP2-Control	Inf	NA	0	yes	4.79325	0.0409525	human
P78318	IGBP1	immunoglobulin binding protein 1	SHLP2-Control	2.23831	0.0143059	0.0960618	no	2.23831	0.0960618	human
P68402	PAFAH1B2	platelet activating factor acetylhydrolase 1b catalytic subunit 2	SHLP2-Control	1.3277	0.102379	0.259188	no	1.3277	0.259188	human
P68400	CSNK2A1	casein kinase 2 alpha 1	SHLP2-Control	-1.56122	0.338891	0.529113	no	-1.56122	0.529113	human
P68371	TUBB4B	tubulin beta 4B class IVb	SHLP2-Control	2.1159	0.14283	0.315585	no	2.1159	0.315585	human
P68363	TUBA1B	tubulin alpha 1b	SHLP2-Control	1.11711	0.243241	0.441532	no	1.11711	0.441532	human
P68133	ACTA1	actin alpha 1, skeletal muscle	SHLP2-Control	1.6195	0.079511	0.225543	no	1.6195	0.225543	human
P68104	EEF1A1	eukaryotic translation elongation factor 1 alpha 1	SHLP2-Control	2.94069	0.000375918	0.0192511	no	2.94069	0.0192511	human
P68036	UBE2L3	ubiquitin conjugating enzyme E2 L3	SHLP2-Control	1.89994	0.0107357	0.0855493	no	1.89994	0.0855493	human
P67936	TPM4	tropomyosin 4	SHLP2-Control	2.55481	0.13845	0.310506	no	2.55481	0.310506	human
P67870	CSNK2B	casein kinase 2 beta	SHLP2-Control	0.237462	0.918242	0.957802	no	0.237462	0.957802	human
P67809	YBX1	Y-box binding protein 1	SHLP2-Control	-0.87589	0.126611	0.292139	no	-0.87589	0.292139	human
P67775	PPP2CA	protein phosphatase 2 catalytic subunit alpha	SHLP2-Control	0.012101	0.967556	0.982713	no	0.012101	0.982713	human
P63279	UBE2I	ubiquitin conjugating enzyme E2 I	SHLP2-Control	0.00567153	0.997137	0.998601	no	0.00567153	0.998601	human
P63261	ACTG1	actin gamma 1	SHLP2-Control	1.12167	0.183553	0.362676	no	1.12167	0.362676	human
P63244	RACK1	receptor for activated C kinase 1	SHLP2-Control	0.377986	0.625103	0.753543	no	0.377986	0.753543	human
P63241	EIF5A	eukaryotic translation initiation factor 5A	SHLP2-Control	2.91682	0.0357	0.146873	no	2.91682	0.146873	human
P63220	RPS21	ribosomal protein S21	SHLP2-Control	7.20239	0.00351552	0.0515683	no	7.20239	0.0515683	human
P63218	GNG5	G protein subunit gamma 5	SHLP2-Control	0.824353	0.180871	0.360701	no	0.824353	0.360701	human
P63208	SKP1	S-phase kinase associated protein 1	SHLP2-Control	1.10923	0.18043	0.360651	no	1.10923	0.360651	human
P63173	RPL38	ribosomal protein L38	SHLP2-Control	-0.283903	0.768565	0.855675	no	-0.283903	0.855675	human
P63172	DYNLT1	dynein light chain Tctex-type 1	SHLP2-Control	2.40416	0.0345354	0.144802	no	2.40416	0.144802	human
P63167	DYNLL1	dynein light chain LC8-type 1	SHLP2-Control	1.66245	0.364792	0.554445	no	1.66245	0.554445	human
P63162	SNRPN	small nuclear ribonucleoprotein polypeptide N	SHLP2-Control	0.40798	0.0124992	0.0910428	no	0.40798	0.0910428	human
P63104	YWHAZ	tyrosine 3-monooxygenase/tryptophan 5-monooxygenase activation protein zeta	SHLP2-Control	1.37907	0.236138	0.435537	no	1.37907	0.435537	human
P63010	AP2B1	adaptor related protein complex 2 subunit beta 1	SHLP2-Control	0.296844	0.870937	0.927596	no	0.296844	0.927596	human
P63000	RAC1	Rac family small GTPase 1	SHLP2-Control	1.96141	0.0962517	0.249935	no	1.96141	0.249935	human
P62995	TRA2B	transformer 2 beta homolog	SHLP2-Control	-0.993196	0.24106	0.439071	no	-0.993196	0.439071	human
P62993	GRB2	growth factor receptor bound protein 2	SHLP2-Control	2.08879	0.0589789	0.190932	no	2.08879	0.190932	human
P62979	RPS27A	ribosomal protein S27a	SHLP2-Control	0.560162	0.270793	0.465177	no	0.560162	0.465177	human
P62942	FKBP1A	FKBP prolyl isomerase 1A	SHLP2-Control	1.44723	0.178332	0.358089	no	1.44723	0.358089	human
P62937	PPIA	peptidylprolyl isomerase A	SHLP2-Control	1.12626	0.288064	0.477974	no	1.12626	0.477974	human
P62917	RPL8	ribosomal protein L8	SHLP2-Control	0.735537	0.397744	0.582386	no	0.735537	0.582386	human
P62913	RPL11	ribosomal protein L11	SHLP2-Control	1.91113	0.0128562	0.0913038	no	1.91113	0.0913038	human
P62910	RPL32	ribosomal protein L32	SHLP2-Control	0.34112	0.742808	0.839985	no	0.34112	0.839985	human
P62906	RPL10A	ribosomal protein L10a	SHLP2-Control	1.27314	0.387596	0.574872	no	1.27314	0.574872	human
P62899	RPL31	ribosomal protein L31	SHLP2-Control	-0.12749	0.909225	0.953023	no	-0.12749	0.953023	human
P62888	RPL30	ribosomal protein L30	SHLP2-Control	-0.132758	0.769081	0.855696	no	-0.132758	0.855696	human
P62879	GNB2	G protein subunit beta 2	SHLP2-Control	0.459938	0.566229	0.719252	no	0.459938	0.719252	human
P62873	GNB1	G protein subunit beta 1	SHLP2-Control	0.0388898	0.968823	0.982713	no	0.0388898	0.982713	human
P62857	RPS28	ribosomal protein S28	SHLP2-Control	0.316531	0.352612	0.54168	no	0.316531	0.54168	human
P62854	RPS26	ribosomal protein S26	SHLP2-Control	0.332067	0.666039	0.78205	no	0.332067	0.78205	human
P62851	RPS25	ribosomal protein S25	SHLP2-Control	1.1861	0.0351073	0.145771	no	1.1861	0.145771	human
P62847	RPS24	ribosomal protein S24	SHLP2-Control	-0.353387	0.715006	0.822687	no	-0.353387	0.822687	human
P62841	RPS15	ribosomal protein S15	SHLP2-Control	1.39546	0.104332	0.26031	no	1.39546	0.26031	human
P62829	RPL23	ribosomal protein L23	SHLP2-Control	0.901594	0.0730585	0.21427	no	0.901594	0.21427	human
P62826	RAN	RAN, member RAS oncogene family	SHLP2-Control	0.971571	0.295288	0.486665	no	0.971571	0.486665	human
P62820	RAB1A	RAB1A, member RAS oncogene family	SHLP2-Control	0.0022022	0.997439	0.998601	no	0.0022022	0.998601	human
P62805	H4C9	H4 clustered histone 9	SHLP2-Control	-0.221728	0.791	0.87218	no	-0.221728	0.87218	human
P62753	RPS6	ribosomal protein S6	SHLP2-Control	0.163034	0.84263	0.906433	no	0.163034	0.906433	human
P62750	RPL23A	ribosomal protein L23a	SHLP2-Control	0.671113	0.54432	0.705114	no	0.671113	0.705114	human
P62701	RPS4X	ribosomal protein S4 X-linked	SHLP2-Control	2.68781	0.0377741	0.150309	no	2.68781	0.150309	human
P62699	YPEL5	yippee like 5	SHLP2-Control	1.07479	0.39119	0.577991	no	1.07479	0.577991	human
P62633	CNBP	CCHC-type zinc finger nucleic acid binding protein	SHLP2-Control	1.89774	0.155499	0.329597	no	1.89774	0.329597	human
P62495	ETF1	eukaryotic translation termination factor 1	SHLP2-Control	2.62269	0.227018	0.422799	no	2.62269	0.422799	human
P62424	RPL7A	ribosomal protein L7a	SHLP2-Control	0.722977	0.366648	0.556283	no	0.722977	0.556283	human
P62333	PSMC6	proteasome 26S subunit, ATPase 6	SHLP2-Control	0.291516	0.535776	0.701078	no	0.291516	0.701078	human
P62330	ARF6	ADP ribosylation factor 6	SHLP2-Control	Inf	NA	0	yes	4.56448	0.0410242	human
P62318	SNRPD3	small nuclear ribonucleoprotein D3 polypeptide	SHLP2-Control	-0.113802	0.833535	0.900029	no	-0.113802	0.900029	human
P62316	SNRPD2	small nuclear ribonucleoprotein D2 polypeptide	SHLP2-Control	-0.234498	0.676914	0.792114	no	-0.234498	0.792114	human
P62314	SNRPD1	small nuclear ribonucleoprotein D1 polypeptide	SHLP2-Control	0.207086	0.864346	0.923313	no	0.207086	0.923313	human
P62312	LSM6	LSM6 homolog, U6 small nuclear RNA and mRNA degradation associated	SHLP2-Control	2.90154	0.197472	0.3827	no	2.90154	0.3827	human
P62308	SNRPG	small nuclear ribonucleoprotein polypeptide G	SHLP2-Control	1.34092	0.332721	0.524232	no	1.34092	0.524232	human
P62306	SNRPF	small nuclear ribonucleoprotein polypeptide F	SHLP2-Control	0.345045	0.597892	0.735176	no	0.345045	0.735176	human
P62304	SNRPE	small nuclear ribonucleoprotein polypeptide E	SHLP2-Control	1.06297	0.548956	0.707388	no	1.06297	0.707388	human
P62280	RPS11	ribosomal protein S11	SHLP2-Control	0.430309	0.244328	0.442108	no	0.430309	0.442108	human
P62277	RPS13	ribosomal protein S13	SHLP2-Control	1.6028	0.0577342	0.189399	no	1.6028	0.189399	human
P62273	RPS29	ribosomal protein S29	SHLP2-Control	-1.73642	0.0931425	0.24574	no	-1.73642	0.24574	human
P62269	RPS18	ribosomal protein S18	SHLP2-Control	0.194444	0.718986	0.82492	no	0.194444	0.82492	human
P62266	RPS23	ribosomal protein S23	SHLP2-Control	0.758334	0.168729	0.348173	no	0.758334	0.348173	human
P62263	RPS14	ribosomal protein S14	SHLP2-Control	1.73855	0.00258159	0.0436406	no	1.73855	0.0436406	human
P62258	YWHAE	tyrosine 3-monooxygenase/tryptophan 5-monooxygenase activation protein epsilon	SHLP2-Control	1.36654	0.327388	0.51917	no	1.36654	0.51917	human
P62253	UBE2G1	ubiquitin conjugating enzyme E2 G1	SHLP2-Control	Inf	NA	0	yes	3.08169	0.033545	human
P62249	RPS16	ribosomal protein S16	SHLP2-Control	0.870711	0.129681	0.296833	no	0.870711	0.296833	human
P62244	RPS15A	ribosomal protein S15a	SHLP2-Control	Inf	NA	0	yes	5.99955	0.0294729	human
P62241	RPS8	ribosomal protein S8	SHLP2-Control	1.38145	0.0907148	0.242518	no	1.38145	0.242518	human
P62195	PSMC5	proteasome 26S subunit, ATPase 5	SHLP2-Control	1.23009	0.14685	0.32035	no	1.23009	0.32035	human
P62191	PSMC1	proteasome 26S subunit, ATPase 1	SHLP2-Control	0.639139	0.530051	0.697445	no	0.639139	0.697445	human
P62140	PPP1CB	protein phosphatase 1 catalytic subunit beta	SHLP2-Control	0.128024	0.943474	0.969995	no	0.128024	0.969995	human
P62136	PPP1CA	protein phosphatase 1 catalytic subunit alpha	SHLP2-Control	0.733072	0.596445	0.734447	no	0.733072	0.734447	human
P62081	RPS7	ribosomal protein S7	SHLP2-Control	0.861433	0.168859	0.348173	no	0.861433	0.348173	human
P62072	TIMM10	translocase of inner mitochondrial membrane 10	SHLP2-Control	Inf	NA	0	yes	5.89364	0.0459355	human
P61981	YWHAG	tyrosine 3-monooxygenase/tryptophan 5-monooxygenase activation protein gamma	SHLP2-Control	1.00574	0.329792	0.521059	no	1.00574	0.521059	human
P61978	HNRNPK	heterogeneous nuclear ribonucleoprotein K	SHLP2-Control	2.20784	0.0277111	0.130744	no	2.20784	0.130744	human
P61964	WDR5	WD repeat domain 5	SHLP2-Control	0.520716	0.618715	0.749522	no	0.520716	0.749522	human
P61962	DCAF7	DDB1 and CUL4 associated factor 7	SHLP2-Control	0.0801941	0.858112	0.920208	no	0.0801941	0.920208	human
P61960	UFM1	ubiquitin fold modifier 1	SHLP2-Control	Inf	NA	0	yes	4.58652	0.0400505	human
P61923	COPZ1	coatomer protein complex subunit zeta 1	SHLP2-Control	1.63047	0.339992	0.529559	no	1.63047	0.529559	human
P61916	NPC2	NPC intracellular cholesterol transporter 2	SHLP2-Control	1.7321	0.157199	0.332012	no	1.7321	0.332012	human
P61769	B2M	beta-2-microglobulin	SHLP2-Control	0.32248	0.657394	0.77614	no	0.32248	0.77614	human
P61758	VBP1	VHL binding protein 1	SHLP2-Control	2.38867	0.000838304	0.0262008	no	2.38867	0.0262008	human
P61604	HSPE1	heat shock protein family E (Hsp10) member 1	SHLP2-Control	1.02095	0.0673532	0.206247	no	1.02095	0.206247	human
P61586	RHOA	ras homolog family member A	SHLP2-Control	0.468453	0.546227	0.70652	no	0.468453	0.70652	human
P61513	RPL37A	ribosomal protein L37a	SHLP2-Control	0.781195	0.39431	0.579824	no	0.781195	0.579824	human
P61457	PCBD1	pterin-4 alpha-carbinolamine dehydratase 1	SHLP2-Control	3.06919	0.0420937	0.160798	no	3.06919	0.160798	human
P61421	ATP6V0D1	ATPase H+ transporting V0 subunit d1	SHLP2-Control	-1.02399	0.577598	0.725267	no	-1.02399	0.725267	human
P61353	RPL27	ribosomal protein L27	SHLP2-Control	-0.0648707	0.888615	0.939178	no	-0.0648707	0.939178	human
P61326	MAGOH	mago homolog, exon junction complex subunit	SHLP2-Control	-0.0495322	0.968557	0.982713	no	-0.0495322	0.982713	human
P61289	PSME3	proteasome activator subunit 3	SHLP2-Control	2.65039	0.109581	0.26987	no	2.65039	0.26987	human
P61254	RPL26	ribosomal protein L26	SHLP2-Control	-1.35974	0.0539335	0.183952	no	-1.35974	0.183952	human
P61247	RPS3A	ribosomal protein S3A	SHLP2-Control	1.15565	0.00158595	0.0349799	no	1.15565	0.0349799	human
P61244	MAX	MYC associated factor X	SHLP2-Control	-1.61194	0.0297327	0.132506	no	-1.61194	0.132506	human
P61224	RAP1B	RAP1B, member of RAS oncogene family	SHLP2-Control	0.765076	0.562606	0.71798	no	0.765076	0.71798	human
P61163	ACTR1A	actin related protein 1A	SHLP2-Control	0.953896	0.59219	0.732356	no	0.953896	0.732356	human
P61106	RAB14	RAB14, member RAS oncogene family	SHLP2-Control	0.416414	0.300964	0.491784	no	0.416414	0.491784	human
P61088	UBE2N	ubiquitin conjugating enzyme E2 N	SHLP2-Control	1.06784	0.112904	0.274903	no	1.06784	0.274903	human
P61086	UBE2K	ubiquitin conjugating enzyme E2 K	SHLP2-Control	Inf	NA	0	yes	4.12111	0.0194421	human
P61081	UBE2M	ubiquitin conjugating enzyme E2 M	SHLP2-Control	1.45656	0.000315076	0.0184308	no	1.45656	0.0184308	human
P61077	UBE2D3	ubiquitin conjugating enzyme E2 D3	SHLP2-Control	1.49984	0.0878958	0.237789	no	1.49984	0.237789	human
P61026	RAB10	RAB10, member RAS oncogene family	SHLP2-Control	0.74038	0.573273	0.723955	no	0.74038	0.723955	human
P61024	CKS1B	CDC28 protein kinase regulatory subunit 1B	SHLP2-Control	Inf	NA	0	yes	3.09482	0.0322967	human
P61020	RAB5B	RAB5B, member RAS oncogene family	SHLP2-Control	Inf	NA	0	yes	3.63197	0.0214239	human
P61019	RAB2A	RAB2A, member RAS oncogene family	SHLP2-Control	0.429154	0.409892	0.594101	no	0.429154	0.594101	human
P61011	SRP54	signal recognition particle 54	SHLP2-Control	0.948985	0.631364	0.758431	no	0.948985	0.758431	human
P61009	SPCS3	signal peptidase complex subunit 3	SHLP2-Control	1.16005	0.00250216	0.0430122	no	1.16005	0.0430122	human
P61006	RAB8A	RAB8A, member RAS oncogene family	SHLP2-Control	Inf	NA	0	yes	4.04973	0.0451878	human
P60983	GMFB	glia maturation factor beta	SHLP2-Control	1.76813	0.035654	0.146873	no	1.76813	0.146873	human
P60981	DSTN	destrin, actin depolymerizing factor	SHLP2-Control	2.78553	0.00320191	0.0494639	no	2.78553	0.0494639	human
P60953	CDC42	cell division cycle 42	SHLP2-Control	0.868031	0.477253	0.657768	no	0.868031	0.657768	human
P60903	S100A10	S100 calcium binding protein A10	SHLP2-Control	1.08399	0.110325	0.270154	no	1.08399	0.270154	human
P60900	PSMA6	proteasome 20S subunit alpha 6	SHLP2-Control	1.43225	0.519037	0.692012	no	1.43225	0.692012	human
P60891	PRPS1	phosphoribosyl pyrophosphate synthetase 1	SHLP2-Control	Inf	NA	0	yes	4.62413	0.0427927	human
P60866	RPS20	ribosomal protein S20	SHLP2-Control	1.10792	0.00795617	0.0711514	no	1.10792	0.0711514	human
P60842	EIF4A1	eukaryotic translation initiation factor 4A1	SHLP2-Control	2.16825	0.464555	0.645049	no	2.16825	0.645049	human
P60673	PFN3	profilin 3	SHLP2-Control	Inf	NA	0	yes	3.14024	0.0242019	human
P60660	MYL6	myosin light chain 6	SHLP2-Control	0.293212	0.714869	0.822687	no	0.293212	0.822687	human
P60520	GABARAPL2	GABA type A receptor associated protein like 2	SHLP2-Control	1.28486	0.043423	0.164126	no	1.28486	0.164126	human
P60510	PPP4C	protein phosphatase 4 catalytic subunit	SHLP2-Control	1.58862	0.262404	0.458874	no	1.58862	0.458874	human
P60468	SEC61B	SEC61 translocon beta subunit	SHLP2-Control	-1.4779	0.105532	0.262153	no	-1.4779	0.262153	human
P60228	EIF3E	eukaryotic translation initiation factor 3 subunit E	SHLP2-Control	-0.722659	0.692617	0.805134	no	-0.722659	0.805134	human
P60174	TPI1	triosephosphate isomerase 1	SHLP2-Control	0.74502	0.164151	0.342031	no	0.74502	0.342031	human
P59998	ARPC4	actin related protein 2/3 complex subunit 4	SHLP2-Control	Inf	NA	0	yes	4.49223	0.020354	human
P58340	MLF1	myeloid leukemia factor 1	SHLP2-Control	#NAME?	NA	0	yes	-4.40299	0.0116606	human
P57721	PCBP3	poly(rC) binding protein 3	SHLP2-Control	Inf	NA	0	yes	3.82652	0.0149121	human
P57076	CFAP298	cilia and flagella associated protein 298	SHLP2-Control	1.26941	0.413813	0.596765	no	1.26941	0.596765	human
P56962	STX17	syntaxin 17	SHLP2-Control	Inf	NA	0	yes	2.88167	0.0318249	human
P56556	NDUFA6	NADH:ubiquinone oxidoreductase subunit A6	SHLP2-Control	0.299136	0.683449	0.798674	no	0.299136	0.798674	human
P56537	EIF6	eukaryotic translation initiation factor 6	SHLP2-Control	0.906697	0.548273	0.707037	no	0.906697	0.707037	human
P56385	ATP5ME	ATP synthase membrane subunit e	SHLP2-Control	1.15473	0.117961	0.281628	no	1.15473	0.281628	human
P56199	ITGA1	integrin subunit alpha 1	SHLP2-Control	0.654544	0.472542	0.652974	no	0.654544	0.652974	human
P56181	NDUFV3	NADH:ubiquinone oxidoreductase subunit V3	SHLP2-Control	-0.174424	0.338279	0.529113	no	-0.174424	0.529113	human
P55957	BID	BH3 interacting domain death agonist	SHLP2-Control	2.02324	0.118123	0.281628	no	2.02324	0.281628	human
P55884	EIF3B	eukaryotic translation initiation factor 3 subunit B	SHLP2-Control	-1.56681	0.417436	0.600479	no	-1.56681	0.600479	human
P55809	OXCT1	3-oxoacid CoA-transferase 1	SHLP2-Control	Inf	NA	0	yes	4.61105	0.011769	human
P55789	GFER	growth factor, augmenter of liver regeneration	SHLP2-Control	4.16237	0.0536202	0.183548	no	4.16237	0.183548	human
P55786	NPEPPS	aminopeptidase puromycin sensitive	SHLP2-Control	Inf	NA	0	yes	2.19877	0.029336	human
P55769	SNU13	small nuclear ribonucleoprotein 13	SHLP2-Control	1.08383	0.0201295	0.1142	no	1.08383	0.1142	human
P55735	SEC13	SEC13 homolog, nuclear pore and COPII coat complex component	SHLP2-Control	0.218935	0.77321	0.859581	no	0.218935	0.859581	human
P55327	TPD52	tumor protein D52	SHLP2-Control	2.37631	0.0511965	0.178151	no	2.37631	0.178151	human
P55268	LAMB2	laminin subunit beta 2	SHLP2-Control	1.39417	0.103351	0.259594	no	1.39417	0.259594	human
P55212	CASP6	caspase 6	SHLP2-Control	Inf	NA	0	yes	3.08281	0.0486798	human
P55209	NAP1L1	nucleosome assembly protein 1 like 1	SHLP2-Control	-0.815173	0.585019	0.728031	no	-0.815173	0.728031	human
P55196	AFDN	afadin, adherens junction formation factor	SHLP2-Control	1.92062	0.00231879	0.0412191	no	1.92062	0.0412191	human
P55084	HADHB	hydroxyacyl-CoA dehydrogenase trifunctional multienzyme complex subunit beta	SHLP2-Control	1.07899	0.137437	0.309638	no	1.07899	0.309638	human
P55081	MFAP1	microfibril associated protein 1	SHLP2-Control	-1.39937	0.0279937	0.130744	no	-1.39937	0.130744	human
P55072	VCP	valosin containing protein	SHLP2-Control	0.950285	0.572188	0.723229	no	0.950285	0.723229	human
P55036	PSMD4	proteasome 26S subunit, non-ATPase 4	SHLP2-Control	1.20903	0.215234	0.407474	no	1.20903	0.407474	human
P55010	EIF5	eukaryotic translation initiation factor 5	SHLP2-Control	-0.0306915	0.953831	0.975973	no	-0.0306915	0.975973	human
P54920	NAPA	NSF attachment protein alpha	SHLP2-Control	1.0883	0.448797	0.634109	no	1.0883	0.634109	human
P54886	ALDH18A1	aldehyde dehydrogenase 18 family member A1	SHLP2-Control	Inf	NA	0	yes	5.28339	0.0197897	human
P54819	AK2	adenylate kinase 2	SHLP2-Control	1.21438	0.134019	0.303823	no	1.21438	0.303823	human
P54803	GALC	galactosylceramidase	SHLP2-Control	-0.191894	0.811621	0.884143	no	-0.191894	0.884143	human
P54802	NAGLU	N-acetyl-alpha-glucosaminidase	SHLP2-Control	2.4372	0.020653	0.116021	no	2.4372	0.116021	human
P54727	RAD23B	RAD23 homolog B, nucleotide excision repair protein	SHLP2-Control	4.50649	0.00381866	0.0530741	no	4.50649	0.0530741	human
P54725	RAD23A	RAD23 homolog A, nucleotide excision repair protein	SHLP2-Control	Inf	NA	0	yes	6.12414	0.0236494	human
P54652	HSPA2	heat shock protein family A (Hsp70) member 2	SHLP2-Control	#NAME?	NA	0	yes	-3.69416	0.04407	human
P54578	USP14	ubiquitin specific peptidase 14	SHLP2-Control	0.391421	0.530471	0.697445	no	0.391421	0.697445	human
P54577	YARS1	tyrosyl-tRNA synthetase 1	SHLP2-Control	1.25878	0.0239011	0.123753	no	1.25878	0.123753	human
P54289	CACNA2D1	calcium voltage-gated channel auxiliary subunit alpha2delta 1	SHLP2-Control	0.379106	0.450029	0.634761	no	0.379106	0.634761	human
P54136	RARS1	arginyl-tRNA synthetase 1	SHLP2-Control	Inf	NA	0	yes	3.15652	0.0423358	human
P53999	SUB1	SUB1 regulator of transcription	SHLP2-Control	-1.29758	0.117901	0.281628	no	-1.29758	0.281628	human
P53992	SEC24C	SEC24 homolog C, COPII coat complex component	SHLP2-Control	Inf	NA	0	yes	3.10141	0.0278998	human
P53990	IST1	IST1 factor associated with ESCRT-III	SHLP2-Control	2.44647	0.0434424	0.164126	no	2.44647	0.164126	human
P53803	POLR2K	RNA polymerase II subunit K	SHLP2-Control	-0.0629034	0.953563	0.975973	no	-0.0629034	0.975973	human
P53680	AP2S1	adaptor related protein complex 2 subunit sigma 1	SHLP2-Control	Inf	NA	0	yes	4.53363	0.0129771	human
P53634	CTSC	cathepsin C	SHLP2-Control	2.11548	0.063004	0.197996	no	2.11548	0.197996	human
P53618	COPB1	coatomer protein complex subunit beta 1	SHLP2-Control	0.825114	0.501251	0.678003	no	0.825114	0.678003	human
P53597	SUCLG1	succinate-CoA ligase alpha subunit	SHLP2-Control	1.9252	0.120452	0.283817	no	1.9252	0.283817	human
P53384	NUBP1	nucleotide binding protein 1	SHLP2-Control	0.675861	0.313773	0.504561	no	0.675861	0.504561	human
P53370	NUDT6	nudix hydrolase 6	SHLP2-Control	Inf	NA	0	yes	1.9782	0.0400304	human
P53367	ARFIP1	ADP ribosylation factor interacting protein 1	SHLP2-Control	1.61805	0.0225364	0.121063	no	1.61805	0.121063	human
P53365	ARFIP2	ADP ribosylation factor interacting protein 2	SHLP2-Control	Inf	NA	0	yes	4.62336	0.0401684	human
P52948	NUP98	nucleoporin 98	SHLP2-Control	Inf	NA	0	yes	4.65435	0.0427353	human
P52907	CAPZA1	capping actin protein of muscle Z-line subunit alpha 1	SHLP2-Control	1.64849	0.182708	0.362065	no	1.64849	0.362065	human
P52788	SMS	spermine synthase	SHLP2-Control	-0.895912	0.33352	0.524232	no	-0.895912	0.524232	human
P52758	RIDA	reactive intermediate imine deaminase A homolog	SHLP2-Control	2.01252	0.0624224	0.196888	no	2.01252	0.196888	human
P52657	GTF2A2	general transcription factor IIA subunit 2	SHLP2-Control	-0.797964	0.713584	0.822152	no	-0.797964	0.822152	human
P52597	HNRNPF	heterogeneous nuclear ribonucleoprotein F	SHLP2-Control	2.29722	0.0802955	0.226647	no	2.29722	0.226647	human
P52594	AGFG1	ArfGAP with FG repeats 1	SHLP2-Control	3.04975	0.00297659	0.0473774	no	3.04975	0.0473774	human
P52565	ARHGDIA	Rho GDP dissociation inhibitor alpha	SHLP2-Control	1.39593	0.0227659	0.121914	no	1.39593	0.121914	human
P52434	POLR2H	RNA polymerase II subunit H	SHLP2-Control	0.518142	0.510256	0.684227	no	0.518142	0.684227	human
P52298	NCBP2	nuclear cap binding protein subunit 2	SHLP2-Control	0.0483183	0.971279	0.982713	no	0.0483183	0.982713	human
P52292	KPNA2	karyopherin subunit alpha 2	SHLP2-Control	1.11889	0.526087	0.694048	no	1.11889	0.694048	human
P52272	HNRNPM	heterogeneous nuclear ribonucleoprotein M	SHLP2-Control	2.41822	0.000236992	0.0177126	no	2.41822	0.0177126	human
P52209	PGD	phosphogluconate dehydrogenase	SHLP2-Control	Inf	NA	0	yes	4.50565	0.0385774	human
P51991	HNRNPA3	heterogeneous nuclear ribonucleoprotein A3	SHLP2-Control	2.505	0.074552	0.216751	no	2.505	0.216751	human
P51970	NDUFA8	NADH:ubiquinone oxidoreductase subunit A8	SHLP2-Control	2.55062	0.00535489	0.0578934	no	2.55062	0.0578934	human
P51858	HDGF	heparin binding growth factor	SHLP2-Control	1.36431	0.211673	0.402506	no	1.36431	0.402506	human
P51809	VAMP7	vesicle associated membrane protein 7	SHLP2-Control	Inf	NA	0	yes	2.27106	0.0431351	human
P51808	DYNLT3	dynein light chain Tctex-type 3	SHLP2-Control	0.529133	0.725656	0.827739	no	0.529133	0.827739	human
P51687	SUOX	sulfite oxidase	SHLP2-Control	3.81306	0.0561218	0.187488	no	3.81306	0.187488	human
P51665	PSMD7	proteasome 26S subunit, non-ATPase 7	SHLP2-Control	2.19426	0.000109221	0.0154423	no	2.19426	0.0154423	human
P51659	HSD17B4	hydroxysteroid 17-beta dehydrogenase 4	SHLP2-Control	2.10232	0.107527	0.265955	no	2.10232	0.265955	human
P51654	GPC3	glypican 3	SHLP2-Control	Inf	NA	0	yes	3.06905	0.0116602	human
P51649	ALDH5A1	aldehyde dehydrogenase 5 family member A1	SHLP2-Control	Inf	NA	0	yes	4.10628	0.0313253	human
P51648	ALDH3A2	aldehyde dehydrogenase 3 family member A2	SHLP2-Control	0.602737	0.350772	0.540787	no	0.602737	0.540787	human
P51610	HCFC1	host cell factor C1	SHLP2-Control	1.2555	0.281994	0.472489	no	1.2555	0.472489	human
P51572	BCAP31	B cell receptor associated protein 31	SHLP2-Control	-0.693533	0.499621	0.678003	no	-0.693533	0.678003	human
P51571	SSR4	signal sequence receptor subunit 4	SHLP2-Control	0.66615	0.206989	0.396671	no	0.66615	0.396671	human
P51553	IDH3G	isocitrate dehydrogenase (NAD(+)) 3 non-catalytic subunit gamma	SHLP2-Control	Inf	NA	0	yes	4.14892	0.0160277	human
P51511	MMP15	matrix metallopeptidase 15	SHLP2-Control	Inf	NA	0	yes	2.07427	0.0261073	human
P51452	DUSP3	dual specificity phosphatase 3	SHLP2-Control	Inf	NA	0	yes	4.42416	0.035603	human
P51398	DAP3	death associated protein 3	SHLP2-Control	0.0222119	0.988569	0.993191	no	0.0222119	0.993191	human
P51149	RAB7A	RAB7A, member RAS oncogene family	SHLP2-Control	-0.206937	0.8391	0.904902	no	-0.206937	0.904902	human
P51148	RAB5C	RAB5C, member RAS oncogene family	SHLP2-Control	1.11696	0.0498492	0.175237	no	1.11696	0.175237	human
P51116	FXR2	FMR1 autosomal homolog 2	SHLP2-Control	1.07678	0.038969	0.15294	no	1.07678	0.15294	human
P51114	FXR1	FMR1 autosomal homolog 1	SHLP2-Control	0.382411	0.262108	0.458874	no	0.382411	0.458874	human
P50995	ANXA11	annexin A11	SHLP2-Control	1.63317	0.0416856	0.159594	no	1.63317	0.159594	human
P50991	CCT4	chaperonin containing TCP1 subunit 4	SHLP2-Control	3.12199	0.0633515	0.198725	no	3.12199	0.198725	human
P50990	CCT8	chaperonin containing TCP1 subunit 8	SHLP2-Control	3.23832	0.0745442	0.216751	no	3.23832	0.216751	human
P50914	RPL14	ribosomal protein L14	SHLP2-Control	0.201638	0.740642	0.838712	no	0.201638	0.838712	human
P50897	PPT1	palmitoyl-protein thioesterase 1	SHLP2-Control	1.49373	0.0852558	0.232996	no	1.49373	0.232996	human
P50607	TUB	TUB bipartite transcription factor	SHLP2-Control	Inf	NA	0	yes	3.35056	0.0443626	human
P50570	DNM2	dynamin 2	SHLP2-Control	Inf	NA	0	yes	2.79567	0.0226887	human
P50552	VASP	vasodilator stimulated phosphoprotein	SHLP2-Control	1.26225	0.0121801	0.0898657	no	1.26225	0.0898657	human
P50502	ST13	ST13 Hsp70 interacting protein	SHLP2-Control	4.32241	0.0345369	0.144802	no	4.32241	0.144802	human
P50454	SERPINH1	serpin family H member 1	SHLP2-Control	2.70531	0.00383704	0.0530741	no	2.70531	0.0530741	human
P50402	EMD	emerin	SHLP2-Control	0.182391	0.685741	0.800808	no	0.182391	0.800808	human
P50395	GDI2	GDP dissociation inhibitor 2	SHLP2-Control	2.54896	0.077861	0.223147	no	2.54896	0.223147	human
P50225	SULT1A1	sulfotransferase family 1A member 1	SHLP2-Control	0.742391	0.588022	0.730435	no	0.742391	0.730435	human
P50213	IDH3A	isocitrate dehydrogenase (NAD(+)) 3 catalytic subunit alpha	SHLP2-Control	1.82815	0.0363293	0.147986	no	1.82815	0.147986	human
P49959	MRE11	MRE11 homolog, double strand break repair nuclease	SHLP2-Control	0.304669	0.72229	0.825322	no	0.304669	0.825322	human
P49903	SEPHS1	selenophosphate synthetase 1	SHLP2-Control	Inf	NA	0	yes	2.70815	0.0123123	human
P49821	NDUFV1	NADH:ubiquinone oxidoreductase core subunit V1	SHLP2-Control	0.0419209	0.975021	0.984994	no	0.0419209	0.984994	human
P49789	FHIT	fragile histidine triad diadenosine triphosphatase	SHLP2-Control	2.1518	0.0140845	0.095321	no	2.1518	0.095321	human
P49773	HINT1	histidine triad nucleotide binding protein 1	SHLP2-Control	2.10937	0.0708863	0.210993	no	2.10937	0.210993	human
P49757	NUMB	NUMB endocytic adaptor protein	SHLP2-Control	1.51272	0.0257184	0.12767	no	1.51272	0.12767	human
P49755	TMED10	transmembrane p24 trafficking protein 10	SHLP2-Control	0.322108	0.636171	0.759959	no	0.322108	0.759959	human
P49753	ACOT2	acyl-CoA thioesterase 2	SHLP2-Control	1.11685	0.636151	0.759959	no	1.11685	0.759959	human
P49750	YLPM1	YLP motif containing 1	SHLP2-Control	0.534222	0.493706	0.674622	no	0.534222	0.674622	human
P49748	ACADVL	acyl-CoA dehydrogenase very long chain	SHLP2-Control	1.54165	0.125412	0.290732	no	1.54165	0.290732	human
P49721	PSMB2	proteasome 20S subunit beta 2	SHLP2-Control	2.17177	0.17442	0.354419	no	2.17177	0.354419	human
P49720	PSMB3	proteasome 20S subunit beta 3	SHLP2-Control	1.99497	0.301867	0.492324	no	1.99497	0.492324	human
P49591	SARS1	seryl-tRNA synthetase 1	SHLP2-Control	3.12015	0.249474	0.448584	no	3.12015	0.448584	human
P49459	UBE2A	ubiquitin conjugating enzyme E2 A	SHLP2-Control	Inf	NA	0	yes	4.62135	0.0338159	human
P49458	SRP9	signal recognition particle 9	SHLP2-Control	0.800828	0.0216593	0.119706	no	0.800828	0.119706	human
P49419	ALDH7A1	aldehyde dehydrogenase 7 family member A1	SHLP2-Control	Inf	NA	0	yes	2.72645	0.0402276	human
P49411	TUFM	Tu translation elongation factor, mitochondrial	SHLP2-Control	2.082	0.0920001	0.244433	no	2.082	0.244433	human
P49406	MRPL19	mitochondrial ribosomal protein L19	SHLP2-Control	1.44756	0.152799	0.326708	no	1.44756	0.326708	human
P49368	CCT3	chaperonin containing TCP1 subunit 3	SHLP2-Control	1.93216	0.0981359	0.252917	no	1.93216	0.252917	human
P49366	DHPS	deoxyhypusine synthase	SHLP2-Control	Inf	NA	0	yes	4.18815	0.0396109	human
P49327	FASN	fatty acid synthase	SHLP2-Control	Inf	NA	0	yes	3.5136	0.0246753	human
P49321	NASP	nuclear autoantigenic sperm protein	SHLP2-Control	-0.324679	0.753724	0.845174	no	-0.324679	0.845174	human
P49257	LMAN1	lectin, mannose binding 1	SHLP2-Control	0.787918	0.336112	0.527169	no	0.787918	0.527169	human
P49247	RPIA	ribose 5-phosphate isomerase A	SHLP2-Control	Inf	NA	0	yes	3.07528	0.0279122	human
P49207	RPL34	ribosomal protein L34	SHLP2-Control	-0.213654	0.763823	0.851595	no	-0.213654	0.851595	human
P49189	ALDH9A1	aldehyde dehydrogenase 9 family member A1	SHLP2-Control	Inf	NA	0	yes	3.66685	0.0385312	human
P49006	MARCKSL1	MARCKS like 1	SHLP2-Control	-0.696307	0.404396	0.588618	no	-0.696307	0.588618	human
P48960	ADGRE5	adhesion G protein-coupled receptor E5	SHLP2-Control	0.312942	0.647781	0.766898	no	0.312942	0.766898	human
P48739	PITPNB	phosphatidylinositol transfer protein beta	SHLP2-Control	Inf	NA	0	yes	2.83255	0.0152249	human
P48735	IDH2	isocitrate dehydrogenase (NADP(+)) 2	SHLP2-Control	Inf	NA	0	yes	3.33379	0.038197	human
P48723	HSPA13	heat shock protein family A (Hsp70) member 13	SHLP2-Control	0.664916	0.23368	0.431931	no	0.664916	0.431931	human
P48643	CCT5	chaperonin containing TCP1 subunit 5	SHLP2-Control	2.28402	0.0480751	0.170439	no	2.28402	0.170439	human
P48637	GSS	glutathione synthetase	SHLP2-Control	Inf	NA	0	yes	2.78951	0.0375117	human
P48634	PRRC2A	proline rich coiled-coil 2A	SHLP2-Control	2.03902	0.0025895	0.0436406	no	2.03902	0.0436406	human
P48556	PSMD8	proteasome 26S subunit, non-ATPase 8	SHLP2-Control	1.96217	0.174217	0.354419	no	1.96217	0.354419	human
P48507	GCLM	glutamate-cysteine ligase modifier subunit	SHLP2-Control	Inf	NA	0	yes	3.12982	0.0155852	human
P48449	LSS	lanosterol synthase	SHLP2-Control	0.0106821	0.995828	0.99815	no	0.0106821	0.99815	human
P48444	ARCN1	archain 1	SHLP2-Control	0.371228	0.792068	0.872798	no	0.371228	0.872798	human
P48357	LEPR	leptin receptor	SHLP2-Control	1.69727	0.0186874	0.110391	no	1.69727	0.110391	human
P48165	GJA8	gap junction protein alpha 8	SHLP2-Control	-2.78462	0.0992726	0.254701	no	-2.78462	0.254701	human
P48059	LIMS1	LIM zinc finger domain containing 1	SHLP2-Control	Inf	NA	0	yes	3.22429	0.0321206	human
P48047	ATP5PO	ATP synthase peripheral stalk subunit OSCP	SHLP2-Control	1.63548	0.0152683	0.0997861	no	1.63548	0.0997861	human
P47985	UQCRFS1	ubiquinol-cytochrome c reductase, Rieske iron-sulfur polypeptide 1	SHLP2-Control	0.790936	0.31547	0.506247	no	0.790936	0.506247	human
P47928	ID4	inhibitor of DNA binding 4, HLH protein	SHLP2-Control	Inf	NA	0	yes	4.91071	0.0425878	human
P47914	RPL29	ribosomal protein L29	SHLP2-Control	-1.70233	0.0457455	0.167626	no	-1.70233	0.167626	human
P47897	QARS1	glutaminyl-tRNA synthetase 1	SHLP2-Control	Inf	NA	0	yes	4.35936	0.0176177	human
P47813	EIF1AX	eukaryotic translation initiation factor 1A X-linked	SHLP2-Control	5.50312	0.00150086	0.0349799	no	5.50312	0.0349799	human
P47756	CAPZB	capping actin protein of muscle Z-line subunit beta	SHLP2-Control	1.7505	0.105441	0.262153	no	1.7505	0.262153	human
P47755	CAPZA2	capping actin protein of muscle Z-line subunit alpha 2	SHLP2-Control	1.96856	0.025515	0.12767	no	1.96856	0.12767	human
P47224	RABIF	RAB interacting factor	SHLP2-Control	Inf	NA	0	yes	2.40924	0.0254951	human
P46976	GYG1	glycogenin 1	SHLP2-Control	0.213378	0.864644	0.923313	no	0.213378	0.923313	human
P46940	IQGAP1	IQ motif containing GTPase activating protein 1	SHLP2-Control	1.33795	0.351744	0.541083	no	1.33795	0.541083	human
P46926	GNPDA1	glucosamine-6-phosphate deaminase 1	SHLP2-Control	Inf	NA	0	yes	2.61808	0.0175807	human
P46821	MAP1B	microtubule associated protein 1B	SHLP2-Control	-0.831778	0.0833875	0.230085	no	-0.831778	0.230085	human
P46783	RPS10	ribosomal protein S10	SHLP2-Control	0.677848	0.199266	0.385308	no	0.677848	0.385308	human
P46782	RPS5	ribosomal protein S5	SHLP2-Control	2.32137	0.00655666	0.0638768	no	2.32137	0.0638768	human
P46781	RPS9	ribosomal protein S9	SHLP2-Control	1.8155	0.00596797	0.0600385	no	1.8155	0.0600385	human
P46779	RPL28	ribosomal protein L28	SHLP2-Control	-0.83602	0.157218	0.332012	no	-0.83602	0.332012	human
P46778	RPL21	ribosomal protein L21	SHLP2-Control	-0.0497052	0.948392	0.972725	no	-0.0497052	0.972725	human
P46777	RPL5	ribosomal protein L5	SHLP2-Control	0.416888	0.861699	0.922808	no	0.416888	0.922808	human
P46776	RPL27A	ribosomal protein L27a	SHLP2-Control	1.48642	0.27293	0.465177	no	1.48642	0.465177	human
P46459	NSF	N-ethylmaleimide sensitive factor, vesicle fusing ATPase	SHLP2-Control	1.60909	0.179465	0.359139	no	1.60909	0.359139	human
P46379	BAG6	BCL2 associated athanogene 6	SHLP2-Control	Inf	NA	0	yes	2.52192	0.0369938	human
P46199	MTIF2	mitochondrial translational initiation factor 2	SHLP2-Control	Inf	NA	0	yes	3.22869	0.0441938	human
P46109	CRKL	CRK like proto-oncogene, adaptor protein	SHLP2-Control	1.84878	0.0614295	0.195189	no	1.84878	0.195189	human
P46108	CRK	CRK proto-oncogene, adaptor protein	SHLP2-Control	3.46686	0.0300873	0.133299	no	3.46686	0.133299	human
P46060	RANGAP1	Ran GTPase activating protein 1	SHLP2-Control	-0.790596	0.547365	0.706737	no	-0.790596	0.706737	human
P45973	CBX5	chromobox 5	SHLP2-Control	-1.12996	0.172975	0.353559	no	-1.12996	0.353559	human
P45954	ACADSB	acyl-CoA dehydrogenase short/branched chain	SHLP2-Control	3.73127	0.000830391	0.0262008	no	3.73127	0.0262008	human
P45877	PPIC	peptidylprolyl isomerase C	SHLP2-Control	2.5845	0.0281747	0.130744	no	2.5845	0.130744	human
P43897	TSFM	Ts translation elongation factor, mitochondrial	SHLP2-Control	1.91002	0.0126367	0.0913038	no	1.91002	0.0913038	human
P43686	PSMC4	proteasome 26S subunit, ATPase 4	SHLP2-Control	0.59921	0.362639	0.552149	no	0.59921	0.552149	human
P43487	RANBP1	RAN binding protein 1	SHLP2-Control	2.77008	0.0256669	0.12767	no	2.77008	0.12767	human
P43307	SSR1	signal sequence receptor subunit 1	SHLP2-Control	-0.181072	0.838173	0.90447	no	-0.181072	0.90447	human
P43304	GPD2	glycerol-3-phosphate dehydrogenase 2	SHLP2-Control	Inf	NA	0	yes	2.53462	0.0337999	human
P43034	PAFAH1B1	platelet activating factor acetylhydrolase 1b regulatory subunit 1	SHLP2-Control	Inf	NA	0	yes	3.01678	0.0460228	human
P42892	ECE1	endothelin converting enzyme 1	SHLP2-Control	Inf	NA	0	yes	4.03695	0.0199038	human
P42785	PRCP	prolylcarboxypeptidase	SHLP2-Control	2.6378	0.0191262	0.111349	no	2.6378	0.111349	human
P42771	CDKN2A	cyclin dependent kinase inhibitor 2A	SHLP2-Control	Inf	NA	0	yes	5.69576	0.0347272	human
P42766	RPL35	ribosomal protein L35	SHLP2-Control	0.090044	0.91344	0.956275	no	0.090044	0.956275	human
P42765	ACAA2	acetyl-CoA acyltransferase 2	SHLP2-Control	0.37254	0.901827	0.94816	no	0.37254	0.94816	human
P42704	LRPPRC	leucine rich pentatricopeptide repeat containing	SHLP2-Control	2.14983	0.0283334	0.130786	no	2.14983	0.130786	human
P42677	RPS27	ribosomal protein S27	SHLP2-Control	0.623043	0.109186	0.269285	no	0.623043	0.269285	human
P42574	CASP3	caspase 3	SHLP2-Control	Inf	NA	0	yes	3.20356	0.0216938	human
P42166	TMPO	thymopoietin	SHLP2-Control	1.59755	0.0121807	0.0898657	no	1.59755	0.0898657	human
P42126	ECI1	enoyl-CoA delta isomerase 1	SHLP2-Control	2.49083	0.00531875	0.0578666	no	2.49083	0.0578666	human
P41567	EIF1	eukaryotic translation initiation factor 1	SHLP2-Control	2.78387	0.00287598	0.0469354	no	2.78387	0.0469354	human
P41250	GARS1	glycyl-tRNA synthetase 1	SHLP2-Control	1.75254	0.0275194	0.130744	no	1.75254	0.130744	human
P41236	PPP1R2	protein phosphatase 1 regulatory inhibitor subunit 2	SHLP2-Control	1.8062	0.00616006	0.0615648	no	1.8062	0.0615648	human
P41227	NAA10	N(alpha)-acetyltransferase 10, NatA catalytic subunit	SHLP2-Control	0.642225	0.227645	0.423509	no	0.642225	0.423509	human
P41223	BUD31	BUD31 homolog	SHLP2-Control	#NAME?	NA	0	yes	-2.44894	0.0295482	human
P41208	CETN2	centrin 2	SHLP2-Control	0.803447	0.042726	0.162132	no	0.803447	0.162132	human
P41091	EIF2S3	eukaryotic translation initiation factor 2 subunit gamma	SHLP2-Control	0.90211	0.454668	0.637499	no	0.90211	0.637499	human
P40939	HADHA	hydroxyacyl-CoA dehydrogenase trifunctional multienzyme complex subunit alpha	SHLP2-Control	1.83569	0.0874838	0.237575	no	1.83569	0.237575	human
P40926	MDH2	malate dehydrogenase 2	SHLP2-Control	3.03343	0.000725059	0.0244565	no	3.03343	0.0244565	human
P40925	MDH1	malate dehydrogenase 1	SHLP2-Control	1.02499	0.35113	0.540854	no	1.02499	0.540854	human
P40429	RPL13A	ribosomal protein L13a	SHLP2-Control	0.879556	0.414655	0.597354	no	0.879556	0.597354	human
P40227	CCT6A	chaperonin containing TCP1 subunit 6A	SHLP2-Control	2.5158	0.0266987	0.130014	no	2.5158	0.130014	human
P40222	TXLNA	taxilin alpha	SHLP2-Control	Inf	NA	0	yes	6.11452	0.027744	human
P40123	CAP2	cyclase associated actin cytoskeleton regulatory protein 2	SHLP2-Control	0.99526	0.150454	0.324998	no	0.99526	0.324998	human
P39880	CUX1	cut like homeobox 1	SHLP2-Control	1.38627	0.671419	0.787828	no	1.38627	0.787828	human
P39748	FEN1	flap structure-specific endonuclease 1	SHLP2-Control	0.643482	0.181085	0.360701	no	0.643482	0.360701	human
P39687	ANP32A	acidic nuclear phosphoprotein 32 family member A	SHLP2-Control	#NAME?	NA	0	yes	-3.42122	0.033589	human
P39656	DDOST	dolichyl-diphosphooligosaccharide--protein glycosyltransferase non-catalytic subunit	SHLP2-Control	0.384103	0.70638	0.815511	no	0.384103	0.815511	human
P39023	RPL3	ribosomal protein L3	SHLP2-Control	0.857861	0.382621	0.570943	no	0.857861	0.570943	human
P39019	RPS19	ribosomal protein S19	SHLP2-Control	0.452934	0.31115	0.502222	no	0.452934	0.502222	human
P38646	HSPA9	heat shock protein family A (Hsp70) member 9	SHLP2-Control	-0.146448	0.790957	0.87218	no	-0.146448	0.87218	human
P38606	ATP6V1A	ATPase H+ transporting V1 subunit A	SHLP2-Control	0.28028	0.856702	0.91927	no	0.28028	0.91927	human
P38571	LIPA	lipase A, lysosomal acid type	SHLP2-Control	1.80676	0.190105	0.371775	no	1.80676	0.371775	human
P38159	RBMX	RNA binding motif protein X-linked	SHLP2-Control	1.22043	0.174426	0.354419	no	1.22043	0.354419	human
P38117	ETFB	electron transfer flavoprotein subunit beta	SHLP2-Control	3.32167	0.00549674	0.0579687	no	3.32167	0.0579687	human
P37802	TAGLN2	transgelin 2	SHLP2-Control	3.06017	0.00232474	0.0412191	no	3.06017	0.0412191	human
P37268	FDFT1	farnesyl-diphosphate farnesyltransferase 1	SHLP2-Control	Inf	NA	0	yes	2.44429	0.0422983	human
P37235	HPCAL1	hippocalcin like 1	SHLP2-Control	Inf	NA	0	yes	2.50246	0.0491835	human
P37198	NUP62	nucleoporin 62	SHLP2-Control	Inf	NA	0	yes	5.15994	0.0404049	human
P37108	SRP14	signal recognition particle 14	SHLP2-Control	0.560341	0.00661468	0.0638799	no	0.560341	0.0638799	human
P36969	GPX4	glutathione peroxidase 4	SHLP2-Control	1.79958	0.0115926	0.0885854	no	1.79958	0.0885854	human
P36957	DLST	dihydrolipoamide S-succinyltransferase	SHLP2-Control	2.5355	0.00519483	0.0572431	no	2.5355	0.0572431	human
P36873	PPP1CC	protein phosphatase 1 catalytic subunit gamma	SHLP2-Control	0.652103	0.643722	0.763055	no	0.652103	0.763055	human
P36776	LONP1	lon peptidase 1, mitochondrial	SHLP2-Control	2.97396	0.0245674	0.125689	no	2.97396	0.125689	human
P36639	NUDT1	nudix hydrolase 1	SHLP2-Control	1.52566	0.000284119	0.0184308	no	1.52566	0.0184308	human
P36578	RPL4	ribosomal protein L4	SHLP2-Control	0.950031	0.120137	0.283817	no	0.950031	0.283817	human
P36551	CPOX	coproporphyrinogen oxidase	SHLP2-Control	2.29382	0.0925708	0.24557	no	2.29382	0.24557	human
P36543	ATP6V1E1	ATPase H+ transporting V1 subunit E1	SHLP2-Control	3.25014	0.0199277	0.114186	no	3.25014	0.114186	human
P36542	ATP5F1C	ATP synthase F1 subunit gamma	SHLP2-Control	0.726865	0.593255	0.73271	no	0.726865	0.73271	human
P36405	ARL3	ADP ribosylation factor like GTPase 3	SHLP2-Control	2.09674	0.00104915	0.0304902	no	2.09674	0.0304902	human
P36404	ARL2	ADP ribosylation factor like GTPase 2	SHLP2-Control	Inf	NA	0	yes	3.84103	0.0125681	human
P35998	PSMC2	proteasome 26S subunit, ATPase 2	SHLP2-Control	0.646087	0.333351	0.524232	no	0.646087	0.524232	human
P35659	DEK	DEK proto-oncogene	SHLP2-Control	-0.474033	0.601699	0.73722	no	-0.474033	0.73722	human
P35658	NUP214	nucleoporin 214	SHLP2-Control	Inf	NA	0	yes	3.76165	0.0461798	human
P35637	FUS	FUS RNA binding protein	SHLP2-Control	2.31643	0.0180689	0.109554	no	2.31643	0.109554	human
P35613	BSG	basigin (Ok blood group)	SHLP2-Control	0.585204	0.442415	0.626967	no	0.585204	0.626967	human
P35612	ADD2	adducin 2	SHLP2-Control	1.07647	0.0295667	0.132506	no	1.07647	0.132506	human
P35611	ADD1	adducin 1	SHLP2-Control	1.84502	0.000577522	0.0230874	no	1.84502	0.0230874	human
P35606	COPB2	coatomer protein complex subunit beta 2	SHLP2-Control	-0.402038	0.803855	0.877908	no	-0.402038	0.877908	human
P35580	MYH10	myosin heavy chain 10	SHLP2-Control	1.5815	0.0831102	0.22995	no	1.5815	0.22995	human
P35579	MYH9	myosin heavy chain 9	SHLP2-Control	0.923186	0.525579	0.69391	no	0.923186	0.69391	human
P35556	FBN2	fibrillin 2	SHLP2-Control	0.863903	0.182828	0.362065	no	0.863903	0.362065	human
P35270	SPR	sepiapterin reductase	SHLP2-Control	Inf	NA	0	yes	3.66043	0.0390817	human
P35269	GTF2F1	general transcription factor IIF subunit 1	SHLP2-Control	-1.1182	0.0444614	0.16615	no	-1.1182	0.16615	human
P35268	RPL22	ribosomal protein L22	SHLP2-Control	3.43453	0.0121516	0.0898657	no	3.43453	0.0898657	human
P35249	RFC4	replication factor C subunit 4	SHLP2-Control	Inf	NA	0	yes	4.09825	0.01182	human
P35244	RPA3	replication protein A3	SHLP2-Control	1.55298	0.102831	0.259509	no	1.55298	0.259509	human
P35241	RDX	radixin	SHLP2-Control	2.80137	0.00653453	0.0638768	no	2.80137	0.0638768	human
P35240	NF2	neurofibromin 2	SHLP2-Control	Inf	NA	0	yes	4.00351	0.0377858	human
P35237	SERPINB6	serpin family B member 6	SHLP2-Control	Inf	NA	0	yes	3.88724	0.0321584	human
P35232	PHB	prohibitin	SHLP2-Control	0.593104	0.500651	0.678003	no	0.593104	0.678003	human
P35222	CTNNB1	catenin beta 1	SHLP2-Control	#NAME?	NA	0	yes	-2.5828	0.0237069	human
P35221	CTNNA1	catenin alpha 1	SHLP2-Control	2.64864	0.0412189	0.15922	no	2.64864	0.15922	human
P35080	PFN2	profilin 2	SHLP2-Control	Inf	NA	0	yes	4.40922	0.0208144	human
P34932	HSPA4	heat shock protein family A (Hsp70) member 4	SHLP2-Control	1.56116	0.00988128	0.0818194	no	1.56116	0.0818194	human
P34897	SHMT2	serine hydroxymethyltransferase 2	SHLP2-Control	2.85636	0.0119867	0.0898657	no	2.85636	0.0898657	human
P34059	GALNS	galactosamine (N-acetyl)-6-sulfatase	SHLP2-Control	Inf	NA	0	yes	3.22326	0.0219723	human
P33316	DUT	deoxyuridine triphosphatase	SHLP2-Control	2.22642	0.0109123	0.0855493	no	2.22642	0.0855493	human
P33240	CSTF2	cleavage stimulation factor subunit 2	SHLP2-Control	2.29614	0.0108967	0.0855493	no	2.29614	0.0855493	human
P33176	KIF5B	kinesin family member 5B	SHLP2-Control	1.8958	0.0291198	0.132426	no	1.8958	0.132426	human
P32969	RPL9	ribosomal protein L9	SHLP2-Control	2.08038	0.100364	0.256353	no	2.08038	0.256353	human
P32322	PYCR1	pyrroline-5-carboxylate reductase 1	SHLP2-Control	Inf	NA	0	yes	4.79103	0.0248476	human
P32321	DCTD	dCMP deaminase	SHLP2-Control	Inf	NA	0	yes	3.80905	0.0342699	human
P32121	ARRB2	arrestin beta 2	SHLP2-Control	Inf	NA	0	yes	4.335	0.0113486	human
P32119	PRDX2	peroxiredoxin 2	SHLP2-Control	2.53721	0.0120936	0.0898657	no	2.53721	0.0898657	human
P31949	S100A11	S100 calcium binding protein A11	SHLP2-Control	3.43582	0.0243476	0.12531	no	3.43582	0.12531	human
P31948	STIP1	stress induced phosphoprotein 1	SHLP2-Control	6.39019	5.68563e-05	0.012152	no	6.39019	0.012152	human
P31947	SFN	stratifin	SHLP2-Control	0.93161	0.418156	0.601012	no	0.93161	0.601012	human
P31946	YWHAB	tyrosine 3-monooxygenase/tryptophan 5-monooxygenase activation protein beta	SHLP2-Control	1.0864	0.231066	0.428019	no	1.0864	0.428019	human
P31943	HNRNPH1	heterogeneous nuclear ribonucleoprotein H1	SHLP2-Control	3.18974	0.00987313	0.0818194	no	3.18974	0.0818194	human
P31942	HNRNPH3	heterogeneous nuclear ribonucleoprotein H3	SHLP2-Control	4.6282	0.000669542	0.0244565	no	4.6282	0.0244565	human
P31937	HIBADH	3-hydroxyisobutyrate dehydrogenase	SHLP2-Control	1.57108	0.221588	0.416246	no	1.57108	0.416246	human
P31930	UQCRC1	ubiquinol-cytochrome c reductase core protein 1	SHLP2-Control	-0.428373	0.708158	0.816448	no	-0.428373	0.816448	human
P31689	DNAJA1	DnaJ heat shock protein family (Hsp40) member A1	SHLP2-Control	1.25693	0.128047	0.294268	no	1.25693	0.294268	human
P31483	TIA1	TIA1 cytotoxic granule associated RNA binding protein	SHLP2-Control	3.23249	0.00481105	0.0550782	no	3.23249	0.0550782	human
P31350	RRM2	ribonucleotide reductase regulatory subunit M2	SHLP2-Control	Inf	NA	0	yes	3.35271	0.0132045	human
P31153	MAT2A	methionine adenosyltransferase 2A	SHLP2-Control	Inf	NA	0	yes	4.91969	0.0228614	human
P31040	SDHA	succinate dehydrogenase complex flavoprotein subunit A	SHLP2-Control	2.04793	0.0273551	0.130744	no	2.04793	0.130744	human
P30837	ALDH1B1	aldehyde dehydrogenase 1 family member B1	SHLP2-Control	2.6998	0.0129068	0.0913038	no	2.6998	0.0913038	human
P30740	SERPINB1	serpin family B member 1	SHLP2-Control	0.277823	0.257628	0.454684	no	0.277823	0.454684	human
P30626	SRI	sorcin	SHLP2-Control	Inf	NA	0	yes	2.86283	0.0128713	human
P30622	CLIP1	CAP-Gly domain containing linker protein 1	SHLP2-Control	-0.332281	0.731683	0.832956	no	-0.332281	0.832956	human
P30533	LRPAP1	LDL receptor related protein associated protein 1	SHLP2-Control	2.39081	0.17701	0.356052	no	2.39081	0.356052	human
P30519	HMOX2	heme oxygenase 2	SHLP2-Control	Inf	NA	0	yes	3.95847	0.0387622	human
P30419	NMT1	N-myristoyltransferase 1	SHLP2-Control	1.07309	0.348868	0.539302	no	1.07309	0.539302	human
P30153	PPP2R1A	protein phosphatase 2 scaffold subunit Aalpha	SHLP2-Control	0.463827	0.56205	0.717803	no	0.463827	0.717803	human
P30101	PDIA3	protein disulfide isomerase family A member 3	SHLP2-Control	2.26132	0.0499906	0.175375	no	2.26132	0.175375	human
P30086	PEBP1	phosphatidylethanolamine binding protein 1	SHLP2-Control	1.14964	0.271423	0.465177	no	1.14964	0.465177	human
P30085	CMPK1	cytidine/uridine monophosphate kinase 1	SHLP2-Control	2.37805	0.000946591	0.029057	no	2.37805	0.029057	human
P30084	ECHS1	enoyl-CoA hydratase, short chain 1	SHLP2-Control	3.65941	0.00231416	0.0412191	no	3.65941	0.0412191	human
P30050	RPL12	ribosomal protein L12	SHLP2-Control	1.28359	0.396984	0.581769	no	1.28359	0.581769	human
P30049	ATP5F1D	ATP synthase F1 subunit delta	SHLP2-Control	0.634601	0.0583001	0.190167	no	0.634601	0.190167	human
P30048	PRDX3	peroxiredoxin 3	SHLP2-Control	2.40883	0.0192462	0.111395	no	2.40883	0.111395	human
P30046	DDT	D-dopachrome tautomerase	SHLP2-Control	Inf	NA	0	yes	4.93593	0.027582	human
P30044	PRDX5	peroxiredoxin 5	SHLP2-Control	3.65007	0.000223005	0.0177126	no	3.65007	0.0177126	human
P30043	BLVRB	biliverdin reductase B	SHLP2-Control	3.05629	0.00744842	0.0684697	no	3.05629	0.0684697	human
P30042	GATD3A	glutamine amidotransferase like class 1 domain containing 3A	SHLP2-Control	2.02629	0.187957	0.369256	no	2.02629	0.369256	human
P30041	PRDX6	peroxiredoxin 6	SHLP2-Control	2.08989	0.000391254	0.0192511	no	2.08989	0.0192511	human
P30040	ERP29	endoplasmic reticulum protein 29	SHLP2-Control	1.73877	0.144958	0.318647	no	1.73877	0.318647	human
P29966	MARCKS	myristoylated alanine rich protein kinase C substrate	SHLP2-Control	-1.2295	0.44893	0.634109	no	-1.2295	0.634109	human
P29692	EEF1D	eukaryotic translation elongation factor 1 delta	SHLP2-Control	-0.0741948	0.965819	0.982713	no	-0.0741948	0.982713	human
P29558	RBMS1	RNA binding motif single stranded interacting protein 1	SHLP2-Control	2.2861	0.0792632	0.225543	no	2.2861	0.225543	human
P28838	LAP3	leucine aminopeptidase 3	SHLP2-Control	2.14607	0.0293757	0.132506	no	2.14607	0.132506	human
P28827	PTPRM	protein tyrosine phosphatase receptor type M	SHLP2-Control	Inf	NA	0	yes	2.12249	0.0364289	human
P28799	GRN	granulin precursor	SHLP2-Control	0.468947	0.530691	0.697445	no	0.468947	0.697445	human
P28331	NDUFS1	NADH:ubiquinone oxidoreductase core subunit S1	SHLP2-Control	-1.08201	0.33363	0.524232	no	-1.08201	0.524232	human
P28289	TMOD1	tropomodulin 1	SHLP2-Control	2.17383	0.387135	0.574685	no	2.17383	0.574685	human
P28074	PSMB5	proteasome 20S subunit beta 5	SHLP2-Control	1.44105	0.305342	0.495874	no	1.44105	0.495874	human
P28072	PSMB6	proteasome 20S subunit beta 6	SHLP2-Control	-0.636863	0.757943	0.847693	no	-0.636863	0.847693	human
P28070	PSMB4	proteasome 20S subunit beta 4	SHLP2-Control	2.08872	0.0819579	0.22834	no	2.08872	0.22834	human
P28066	PSMA5	proteasome 20S subunit alpha 5	SHLP2-Control	1.5803	0.241869	0.439972	no	1.5803	0.439972	human
P27986	PIK3R1	phosphoinositide-3-kinase regulatory subunit 1	SHLP2-Control	#NAME?	NA	0	yes	-2.48002	0.0478455	human
P27824	CANX	calnexin	SHLP2-Control	-1.00122	0.392036	0.577991	no	-1.00122	0.577991	human
P27816	MAP4	microtubule associated protein 4	SHLP2-Control	Inf	NA	0	yes	5.5069	0.0429077	human
P27797	CALR	calreticulin	SHLP2-Control	-1.41094	0.139889	0.312424	no	-1.41094	0.312424	human
P27694	RPA1	replication protein A1	SHLP2-Control	1.16585	0.452526	0.636573	no	1.16585	0.636573	human
P27635	RPL10	ribosomal protein L10	SHLP2-Control	0.476924	0.7454	0.840468	no	0.476924	0.840468	human
P27348	YWHAQ	tyrosine 3-monooxygenase/tryptophan 5-monooxygenase activation protein theta	SHLP2-Control	1.67565	0.175132	0.354711	no	1.67565	0.354711	human
P27144	AK4	adenylate kinase 4	SHLP2-Control	1.81861	0.00564528	0.0581092	no	1.81861	0.0581092	human
P26992	CNTFR	ciliary neurotrophic factor receptor	SHLP2-Control	Inf	NA	0	yes	3.28086	0.0377727	human
P26885	FKBP2	FKBP prolyl isomerase 2	SHLP2-Control	0.793976	0.168922	0.348173	no	0.793976	0.348173	human
P26641	EEF1G	eukaryotic translation elongation factor 1 gamma	SHLP2-Control	0.325015	0.786918	0.869912	no	0.325015	0.869912	human
P26639	TARS1	threonyl-tRNA synthetase 1	SHLP2-Control	Inf	NA	0	yes	4.18745	0.0372956	human
P26599	PTBP1	polypyrimidine tract binding protein 1	SHLP2-Control	2.74951	0.0005582	0.0228463	no	2.74951	0.0228463	human
P26583	HMGB2	high mobility group box 2	SHLP2-Control	0.478606	0.461001	0.642759	no	0.478606	0.642759	human
P26440	IVD	isovaleryl-CoA dehydrogenase	SHLP2-Control	Inf	NA	0	yes	5.02415	0.0373348	human
P26373	RPL13	ribosomal protein L13	SHLP2-Control	0.0864314	0.8983	0.945608	no	0.0864314	0.945608	human
P26368	U2AF2	U2 small nuclear RNA auxiliary factor 2	SHLP2-Control	4.09143	0.1205	0.283817	no	4.09143	0.283817	human
P26232	CTNNA2	catenin alpha 2	SHLP2-Control	1.91832	0.199797	0.385467	no	1.91832	0.385467	human
P26196	DDX6	DEAD-box helicase 6	SHLP2-Control	2.0297	0.334942	0.525813	no	2.0297	0.525813	human
P26038	MSN	moesin	SHLP2-Control	2.69711	0.00719696	0.0668733	no	2.69711	0.0668733	human
P25789	PSMA4	proteasome 20S subunit alpha 4	SHLP2-Control	2.72053	0.0935883	0.246038	no	2.72053	0.246038	human
P25788	PSMA3	proteasome 20S subunit alpha 3	SHLP2-Control	1.79084	0.257488	0.454684	no	1.79084	0.454684	human
P25787	PSMA2	proteasome 20S subunit alpha 2	SHLP2-Control	1.08037	0.440033	0.624106	no	1.08037	0.624106	human
P25786	PSMA1	proteasome 20S subunit alpha 1	SHLP2-Control	0.685428	0.605615	0.740572	no	0.685428	0.740572	human
P25705	ATP5F1A	ATP synthase F1 subunit alpha	SHLP2-Control	1.37416	0.0407219	0.158016	no	1.37416	0.158016	human
P25685	DNAJB1	DnaJ heat shock protein family (Hsp40) member B1	SHLP2-Control	4.77887	0.000321654	0.0184308	no	4.77887	0.0184308	human
P25445	FAS	Fas cell surface death receptor	SHLP2-Control	0.863786	0.319882	0.510365	no	0.863786	0.510365	human
P25398	RPS12	ribosomal protein S12	SHLP2-Control	2.86027	0.000626033	0.0239145	no	2.86027	0.0239145	human
P25325	MPST	mercaptopyruvate sulfurtransferase	SHLP2-Control	2.38874	0.052376	0.181521	no	2.38874	0.181521	human
P25054	APC	APC regulator of WNT signaling pathway	SHLP2-Control	-0.537487	0.410816	0.594938	no	-0.537487	0.594938	human
P24752	ACAT1	acetyl-CoA acetyltransferase 1	SHLP2-Control	2.78136	0.0298312	0.132506	no	2.78136	0.132506	human
P24666	ACP1	acid phosphatase 1	SHLP2-Control	0.951204	0.289142	0.47909	no	0.951204	0.47909	human
P24534	EEF1B2	eukaryotic translation elongation factor 1 beta 2	SHLP2-Control	0.161802	0.945893	0.971347	no	0.161802	0.971347	human
P23919	DTYMK	deoxythymidylate kinase	SHLP2-Control	1.80447	0.0589663	0.190932	no	1.80447	0.190932	human
P23786	CPT2	carnitine palmitoyltransferase 2	SHLP2-Control	0.901685	0.542448	0.704281	no	0.901685	0.704281	human
P23588	EIF4B	eukaryotic translation initiation factor 4B	SHLP2-Control	6.49735	0.00362049	0.0515683	no	6.49735	0.0515683	human
P23528	CFL1	cofilin 1	SHLP2-Control	3.80351	0.000293473	0.0184308	no	3.80351	0.0184308	human
P23526	AHCY	adenosylhomocysteinase	SHLP2-Control	Inf	NA	0	yes	3.25566	0.0280299	human
P23434	GCSH	glycine cleavage system protein H	SHLP2-Control	Inf	NA	0	yes	6.16753	0.016279	human
P23396	RPS3	ribosomal protein S3	SHLP2-Control	1.31299	0.0642327	0.199636	no	1.31299	0.199636	human
P23381	WARS1	tryptophanyl-tRNA synthetase 1	SHLP2-Control	Inf	NA	0	yes	1.98796	0.0414584	human
P23378	GLDC	glycine decarboxylase	SHLP2-Control	Inf	NA	0	yes	3.02997	0.0128758	human
P23368	ME2	malic enzyme 2	SHLP2-Control	1.30236	0.4544	0.637499	no	1.30236	0.637499	human
P23284	PPIB	peptidylprolyl isomerase B	SHLP2-Control	0.328086	0.590509	0.731329	no	0.328086	0.731329	human
P23246	SFPQ	splicing factor proline and glutamine rich	SHLP2-Control	2.57119	0.00271636	0.0448983	no	2.57119	0.0448983	human
P22830	FECH	ferrochelatase	SHLP2-Control	Inf	NA	0	yes	4.5489	0.0338472	human
P22695	UQCRC2	ubiquinol-cytochrome c reductase core protein 2	SHLP2-Control	1.01627	0.1714	0.351595	no	1.01627	0.351595	human
P22626	HNRNPA2B1	heterogeneous nuclear ribonucleoprotein A2/B1	SHLP2-Control	2.76166	0.00811267	0.0711514	no	2.76166	0.0711514	human
P22612	PRKACG	protein kinase cAMP-activated catalytic subunit gamma	SHLP2-Control	Inf	NA	0	yes	1.67952	0.0362541	human
P22570	FDXR	ferredoxin reductase	SHLP2-Control	0.637584	0.803418	0.877908	no	0.637584	0.877908	human
P22492	H1-6	H1.6 linker histone, cluster member	SHLP2-Control	-0.220803	0.864258	0.923313	no	-0.220803	0.923313	human
P22413	ENPP1	ectonucleotide pyrophosphatase/phosphodiesterase 1	SHLP2-Control	Inf	NA	0	yes	4.50098	0.0310302	human
P22392	NME2	NME/NM23 nucleoside diphosphate kinase 2	SHLP2-Control	1.6124	0.0186371	0.110391	no	1.6124	0.110391	human
P22314	UBA1	ubiquitin like modifier activating enzyme 1	SHLP2-Control	0.507496	0.721185	0.825322	no	0.507496	0.825322	human
P22307	SCP2	sterol carrier protein 2	SHLP2-Control	1.95033	0.0186053	0.110391	no	1.95033	0.110391	human
P22304	IDS	iduronate 2-sulfatase	SHLP2-Control	0.630536	0.403418	0.58819	no	0.630536	0.58819	human
P22234	PAICS	phosphoribosylaminoimidazole carboxylase and phosphoribosylaminoimidazolesuccinocarboxamide synthase	SHLP2-Control	1.63276	0.291205	0.481634	no	1.63276	0.481634	human
P22102	GART	phosphoribosylglycinamide formyltransferase, phosphoribosylglycinamide synthetase, phosphoribosylaminoimidazole synthetase	SHLP2-Control	Inf	NA	0	yes	4.51164	0.0452311	human
P22061	PCMT1	protein-L-isoaspartate (D-aspartate) O-methyltransferase	SHLP2-Control	1.44749	0.0332268	0.142082	no	1.44749	0.142082	human
P22033	MMUT	methylmalonyl-CoA mutase	SHLP2-Control	Inf	NA	0	yes	3.01548	0.0397425	human
P21964	COMT	catechol-O-methyltransferase	SHLP2-Control	Inf	NA	0	yes	2.28971	0.0356227	human
P21953	BCKDHB	branched chain keto acid dehydrogenase E1 subunit beta	SHLP2-Control	Inf	NA	0	yes	2.05032	0.0111393	human
P21912	SDHB	succinate dehydrogenase complex iron sulfur subunit B	SHLP2-Control	1.51658	3.72056e-06	0.00639565	no	1.51658	0.00639565	human
P21796	VDAC1	voltage dependent anion channel 1	SHLP2-Control	1.32603	0.187226	0.36824	no	1.32603	0.36824	human
P21333	FLNA	filamin A	SHLP2-Control	0.110783	0.867713	0.924735	no	0.110783	0.924735	human
P21291	CSRP1	cysteine and glycine rich protein 1	SHLP2-Control	-0.060163	0.93979	0.968498	no	-0.060163	0.968498	human
P21283	ATP6V1C1	ATPase H+ transporting V1 subunit C1	SHLP2-Control	2.0372	0.0773016	0.22221	no	2.0372	0.22221	human
P21281	ATP6V1B2	ATPase H+ transporting V1 subunit B2	SHLP2-Control	0.605796	0.598623	0.735549	no	0.605796	0.735549	human
P20962	PTMS	parathymosin	SHLP2-Control	-1.52076	0.00427323	0.0548185	no	-1.52076	0.0548185	human
P20810	CAST	calpastatin	SHLP2-Control	3.11079	0.00410637	0.0530741	no	3.11079	0.0530741	human
P20700	LMNB1	lamin B1	SHLP2-Control	0.547667	0.372185	0.560741	no	0.547667	0.560741	human
P20674	COX5A	cytochrome c oxidase subunit 5A	SHLP2-Control	0.499492	0.407563	0.591723	no	0.499492	0.591723	human
P20645	M6PR	mannose-6-phosphate receptor, cation dependent	SHLP2-Control	0.023313	0.967321	0.982713	no	0.023313	0.982713	human
P20618	PSMB1	proteasome 20S subunit beta 1	SHLP2-Control	2.31306	0.0394344	0.153738	no	2.31306	0.153738	human
P20340	RAB6A	RAB6A, member RAS oncogene family	SHLP2-Control	0.66444	0.376262	0.564393	no	0.66444	0.564393	human
P20338	RAB4A	RAB4A, member RAS oncogene family	SHLP2-Control	-0.334078	0.554355	0.712742	no	-0.334078	0.712742	human
P20290	BTF3	basic transcription factor 3	SHLP2-Control	3.07608	0.00938229	0.0798423	no	3.07608	0.0798423	human
P20073	ANXA7	annexin A7	SHLP2-Control	Inf	NA	0	yes	3.27618	0.0317663	human
P20042	EIF2S2	eukaryotic translation initiation factor 2 subunit beta	SHLP2-Control	1.64402	0.0463844	0.167863	no	1.64402	0.167863	human
P19784	CSNK2A2	casein kinase 2 alpha 2	SHLP2-Control	-0.51085	0.38512	0.573675	no	-0.51085	0.573675	human
P19404	NDUFV2	NADH:ubiquinone oxidoreductase core subunit V2	SHLP2-Control	0.934433	0.193782	0.378105	no	0.934433	0.378105	human
P19388	POLR2E	RNA polymerase II subunit E	SHLP2-Control	0.342781	0.736708	0.836919	no	0.342781	0.836919	human
P19367	HK1	hexokinase 1	SHLP2-Control	1.301	0.57175	0.723221	no	1.301	0.723221	human
P19338	NCL	nucleolin	SHLP2-Control	-0.702906	0.143526	0.315904	no	-0.702906	0.315904	human
P19105	MYL12A	myosin light chain 12A	SHLP2-Control	1.03585	0.378894	0.566502	no	1.03585	0.566502	human
P19022	CDH2	cadherin 2	SHLP2-Control	0.971332	0.141008	0.313574	no	0.971332	0.313574	human
P19021	PAM	peptidylglycine alpha-amidating monooxygenase	SHLP2-Control	Inf	NA	0	yes	2.83722	0.0159745	human
P18887	XRCC1	X-ray repair cross complementing 1	SHLP2-Control	-1.21127	0.275203	0.467927	no	-1.21127	0.467927	human
P18859	ATP5PF	ATP synthase peripheral stalk subunit F6	SHLP2-Control	0.37545	0.0479213	0.170439	no	0.37545	0.170439	human
P18846	ATF1	activating transcription factor 1	SHLP2-Control	Inf	NA	0	yes	2.51789	0.0492954	human
P18669	PGAM1	phosphoglycerate mutase 1	SHLP2-Control	1.61415	0.0450402	0.167138	no	1.61415	0.167138	human
P18615	NELFE	negative elongation factor complex member E	SHLP2-Control	Inf	NA	0	yes	4.70267	0.0217039	human
P18206	VCL	vinculin	SHLP2-Control	3.08331	0.00149653	0.0349799	no	3.08331	0.0349799	human
P18124	RPL7	ribosomal protein L7	SHLP2-Control	0.675568	0.369903	0.559247	no	0.675568	0.559247	human
P18077	RPL35A	ribosomal protein L35a	SHLP2-Control	-0.359772	0.536566	0.701412	no	-0.359772	0.701412	human
P18065	IGFBP2	insulin like growth factor binding protein 2	SHLP2-Control	Inf	NA	0	yes	3.19197	0.0119592	human
P17987	TCP1	t-complex 1	SHLP2-Control	2.65011	0.0446614	0.166536	no	2.65011	0.166536	human
P17980	PSMC3	proteasome 26S subunit, ATPase 3	SHLP2-Control	0.677899	0.151061	0.324998	no	0.677899	0.324998	human
P17931	LGALS3	galectin 3	SHLP2-Control	1.86521	0.0118023	0.0889828	no	1.86521	0.0889828	human
P17900	GM2A	GM2 ganglioside activator	SHLP2-Control	2.87313	0.0563636	0.187769	no	2.87313	0.187769	human
P17568	NDUFB7	NADH:ubiquinone oxidoreductase subunit B7	SHLP2-Control	Inf	NA	0	yes	3.46921	0.0271567	human
P17405	SMPD1	sphingomyelin phosphodiesterase 1	SHLP2-Control	0.779026	0.34778	0.538589	no	0.779026	0.538589	human
P17066	HSPA6	heat shock protein family A (Hsp70) member 6	SHLP2-Control	-1.21165	0.0483267	0.170933	no	-1.21165	0.170933	human
P17050	NAGA	alpha-N-acetylgalactosaminidase	SHLP2-Control	2.2522	0.0881162	0.237789	no	2.2522	0.237789	human
P16989	YBX3	Y-box binding protein 3	SHLP2-Control	-1.04324	0.0355957	0.146873	no	-1.04324	0.146873	human
P16949	STMN1	stathmin 1	SHLP2-Control	Inf	NA	0	yes	2.95283	0.0380282	human
P16870	CPE	carboxypeptidase E	SHLP2-Control	1.98463	0.317115	0.507764	no	1.98463	0.507764	human
P16455	MGMT	O-6-methylguanine-DNA methyltransferase	SHLP2-Control	Inf	NA	0	yes	2.46456	0.0263608	human
P16422	EPCAM	epithelial cell adhesion molecule	SHLP2-Control	0.66948	0.23986	0.439071	no	0.66948	0.439071	human
P16403	H1-2	H1.2 linker histone, cluster member	SHLP2-Control	-1.71473	0.399445	0.583882	no	-1.71473	0.583882	human
P16402	H1-3	H1.3 linker histone, cluster member	SHLP2-Control	-1.93835	0.291909	0.482029	no	-1.93835	0.482029	human
P16383	GCFC2	GC-rich sequence DNA-binding factor 2	SHLP2-Control	-1.27627	0.254873	0.453547	no	-1.27627	0.453547	human
P16333	NCK1	NCK adaptor protein 1	SHLP2-Control	Inf	NA	0	yes	2.48894	0.0285953	human
P16278	GLB1	galactosidase beta 1	SHLP2-Control	-0.664503	0.512814	0.686013	no	-0.664503	0.686013	human
P16220	CREB1	cAMP responsive element binding protein 1	SHLP2-Control	0.948637	0.256887	0.45431	no	0.948637	0.45431	human
P16152	CBR1	carbonyl reductase 1	SHLP2-Control	2.14584	0.00198699	0.0392737	no	2.14584	0.0392737	human
P16035	TIMP2	TIMP metallopeptidase inhibitor 2	SHLP2-Control	Inf	NA	0	yes	3.05454	0.0285196	human
P15927	RPA2	replication protein A2	SHLP2-Control	1.217	0.0877967	0.237789	no	1.217	0.237789	human
P15923	TCF3	transcription factor 3	SHLP2-Control	Inf	NA	0	yes	4.40456	0.0358707	human
P15880	RPS2	ribosomal protein S2	SHLP2-Control	1.3364	0.146593	0.32035	no	1.3364	0.32035	human
P15848	ARSB	arylsulfatase B	SHLP2-Control	0.401623	0.319773	0.510365	no	0.401623	0.510365	human
P15692	VEGFA	vascular endothelial growth factor A	SHLP2-Control	#NAME?	NA	0	yes	-3.56243	0.0272012	human
P15586	GNS	glucosamine (N-acetyl)-6-sulfatase	SHLP2-Control	-0.681042	0.0278948	0.130744	no	-0.681042	0.130744	human
P15531	NME1	NME/NM23 nucleoside diphosphate kinase 1	SHLP2-Control	1.9263	0.00904822	0.0777694	no	1.9263	0.0777694	human
P15311	EZR	ezrin	SHLP2-Control	2.39121	0.0248334	0.125973	no	2.39121	0.125973	human
P15289	ARSA	arylsulfatase A	SHLP2-Control	2.7769	0.0205995	0.116021	no	2.7769	0.116021	human
P15170	GSPT1	G1 to S phase transition 1	SHLP2-Control	0.855038	0.221804	0.416246	no	0.855038	0.416246	human
P15104	GLUL	glutamate-ammonia ligase	SHLP2-Control	Inf	NA	0	yes	5.47715	0.0295035	human
P14927	UQCRB	ubiquinol-cytochrome c reductase binding protein	SHLP2-Control	0.209182	0.558941	0.716429	no	0.209182	0.716429	human
P14868	DARS1	aspartyl-tRNA synthetase 1	SHLP2-Control	1.66983	0.226221	0.422231	no	1.66983	0.422231	human
P14866	HNRNPL	heterogeneous nuclear ribonucleoprotein L	SHLP2-Control	1.67193	0.150091	0.324945	no	1.67193	0.324945	human
P14859	POU2F1	POU class 2 homeobox 1	SHLP2-Control	Inf	NA	0	yes	4.70057	0.046813	human
P14854	COX6B1	cytochrome c oxidase subunit 6B1	SHLP2-Control	0.0651446	0.864766	0.923313	no	0.0651446	0.923313	human
P14649	MYL6B	myosin light chain 6B	SHLP2-Control	1.4026	0.0372044	0.149761	no	1.4026	0.149761	human
P14625	HSP90B1	heat shock protein 90 beta family member 1	SHLP2-Control	0.197617	0.916502	0.957305	no	0.197617	0.957305	human
P14618	PKM	pyruvate kinase M1/2	SHLP2-Control	2.73138	0.0023411	0.0412191	no	2.73138	0.0412191	human
P14543	NID1	nidogen 1	SHLP2-Control	-0.210303	0.816791	0.885933	no	-0.210303	0.885933	human
P14406	COX7A2	cytochrome c oxidase subunit 7A2	SHLP2-Control	1.64021	0.0574708	0.189399	no	1.64021	0.189399	human
P14324	FDPS	farnesyl diphosphate synthase	SHLP2-Control	Inf	NA	0	yes	4.90981	0.0472939	human
P14314	PRKCSH	protein kinase C substrate 80K-H	SHLP2-Control	-0.401027	0.652371	0.771269	no	-0.401027	0.771269	human
P14209	CD99	CD99 molecule (Xg blood group)	SHLP2-Control	0.941104	0.0936301	0.246038	no	0.941104	0.246038	human
P14174	MIF	macrophage migration inhibitory factor	SHLP2-Control	0.975354	0.510683	0.684227	no	0.975354	0.684227	human
P13995	MTHFD2	methylenetetrahydrofolate dehydrogenase (NADP+ dependent) 2, methenyltetrahydrofolate cyclohydrolase	SHLP2-Control	1.95692	0.0392716	0.153738	no	1.95692	0.153738	human
P13984	GTF2F2	general transcription factor IIF subunit 2	SHLP2-Control	0.527723	0.0916188	0.244433	no	0.527723	0.244433	human
P13861	PRKAR2A	protein kinase cAMP-dependent type II regulatory subunit alpha	SHLP2-Control	0.620083	0.633596	0.759476	no	0.620083	0.759476	human
P13804	ETFA	electron transfer flavoprotein subunit alpha	SHLP2-Control	2.60854	0.00336993	0.050815	no	2.60854	0.050815	human
P13798	APEH	acylaminoacyl-peptide hydrolase	SHLP2-Control	Inf	NA	0	yes	5.40224	0.0200877	human
P13797	PLS3	plastin 3	SHLP2-Control	2.68236	0.0195286	0.11265	no	2.68236	0.11265	human
P13796	LCP1	lymphocyte cytosolic protein 1	SHLP2-Control	2.01857	0.0730013	0.21427	no	2.01857	0.21427	human
P13693	TPT1	tumor protein, translationally-controlled 1	SHLP2-Control	2.41222	0.0108789	0.0855493	no	2.41222	0.0855493	human
P13674	P4HA1	prolyl 4-hydroxylase subunit alpha 1	SHLP2-Control	1.41956	0.494487	0.674622	no	1.41956	0.674622	human
P13667	PDIA4	protein disulfide isomerase family A member 4	SHLP2-Control	-0.350084	0.4118	0.595862	no	-0.350084	0.595862	human
P13639	EEF2	eukaryotic translation elongation factor 2	SHLP2-Control	2.51184	0.0339013	0.143892	no	2.51184	0.143892	human
P13612	ITGA4	integrin subunit alpha 4	SHLP2-Control	0.475882	0.523618	0.69391	no	0.475882	0.69391	human
P13611	VCAN	versican	SHLP2-Control	0.188903	0.564503	0.718901	no	0.188903	0.718901	human
P13473	LAMP2	lysosomal associated membrane protein 2	SHLP2-Control	1.31718	0.0671689	0.206247	no	1.31718	0.206247	human
P13284	IFI30	IFI30 lysosomal thiol reductase	SHLP2-Control	Inf	NA	0	yes	3.82491	0.0280853	human
P13073	COX4I1	cytochrome c oxidase subunit 4I1	SHLP2-Control	0.935568	0.0980752	0.252917	no	0.935568	0.252917	human
P13010	XRCC5	X-ray repair cross complementing 5	SHLP2-Control	1.0858	0.52045	0.692993	no	1.0858	0.692993	human
P12956	XRCC6	X-ray repair cross complementing 6	SHLP2-Control	2.20324	0.103445	0.259594	no	2.20324	0.259594	human
P12882	MYH1	myosin heavy chain 1	SHLP2-Control	Inf	NA	0	yes	6.07911	0.0184795	human
P12814	ACTN1	actinin alpha 1	SHLP2-Control	-0.901967	0.208853	0.398462	no	-0.901967	0.398462	human
P12532	CKMT1B	creatine kinase, mitochondrial 1B	SHLP2-Control	4.04207	0.0989938	0.254564	no	4.04207	0.254564	human
P12429	ANXA3	annexin A3	SHLP2-Control	Inf	NA	0	yes	3.33565	0.023574	human
P12277	CKB	creatine kinase B	SHLP2-Control	Inf	NA	0	yes	5.20427	0.0207301	human
P12268	IMPDH2	inosine monophosphate dehydrogenase 2	SHLP2-Control	2.13196	0.042475	0.161895	no	2.13196	0.161895	human
P12110	COL6A2	collagen type VI alpha 2 chain	SHLP2-Control	1.74576	0.023619	0.123038	no	1.74576	0.123038	human
P12109	COL6A1	collagen type VI alpha 1 chain	SHLP2-Control	2.07162	0.000704456	0.0244565	no	2.07162	0.0244565	human
P12081	HARS1	histidyl-tRNA synthetase 1	SHLP2-Control	1.19221	0.241119	0.439071	no	1.19221	0.439071	human
P12074	COX6A1	cytochrome c oxidase subunit 6A1	SHLP2-Control	0.375783	0.599709	0.735831	no	0.375783	0.735831	human
P12004	PCNA	proliferating cell nuclear antigen	SHLP2-Control	0.969616	0.62483	0.753543	no	0.969616	0.753543	human
P11940	PABPC1	poly(A) binding protein cytoplasmic 1	SHLP2-Control	0.145158	0.774073	0.859581	no	0.145158	0.859581	human
P11908	PRPS2	phosphoribosyl pyrophosphate synthetase 2	SHLP2-Control	Inf	NA	0	yes	4.57478	0.0121283	human
P11717	IGF2R	insulin like growth factor 2 receptor	SHLP2-Control	1.16146	0.0675491	0.206247	no	1.16146	0.206247	human
P11586	MTHFD1	methylenetetrahydrofolate dehydrogenase, cyclohydrolase and formyltetrahydrofolate synthetase 1	SHLP2-Control	Inf	NA	0	yes	3.18307	0.0227799	human
P11441	UBL4A	ubiquitin like 4A	SHLP2-Control	-0.381228	0.270645	0.465177	no	-0.381228	0.465177	human
P11413	G6PD	glucose-6-phosphate dehydrogenase	SHLP2-Control	Inf	NA	0	yes	2.79936	0.0427061	human
P11388	TOP2A	DNA topoisomerase II alpha	SHLP2-Control	#NAME?	NA	0	yes	-3.43325	0.0382269	human
P11310	ACADM	acyl-CoA dehydrogenase medium chain	SHLP2-Control	1.31695	0.207832	0.397544	no	1.31695	0.397544	human
P11279	LAMP1	lysosomal associated membrane protein 1	SHLP2-Control	1.25241	0.0230056	0.122435	no	1.25241	0.122435	human
P11182	DBT	dihydrolipoamide branched chain transacylase E2	SHLP2-Control	Inf	NA	0	yes	5.02803	0.0341171	human
P11177	PDHB	pyruvate dehydrogenase E1 beta subunit	SHLP2-Control	Inf	NA	0	yes	3.444	0.0452371	human
P11171	EPB41	erythrocyte membrane protein band 4.1	SHLP2-Control	0.0291764	0.929083	0.963847	no	0.0291764	0.963847	human
P11142	HSPA8	heat shock protein family A (Hsp70) member 8	SHLP2-Control	0.0734772	0.939909	0.968498	no	0.0734772	0.968498	human
P11117	ACP2	acid phosphatase 2, lysosomal	SHLP2-Control	0.249808	0.66106	0.779177	no	0.249808	0.779177	human
P11047	LAMC1	laminin subunit gamma 1	SHLP2-Control	1.65538	0.0224628	0.121046	no	1.65538	0.121046	human
P11021	HSPA5	heat shock protein family A (Hsp70) member 5	SHLP2-Control	-1.08603	0.173279	0.353761	no	-1.08603	0.353761	human
P10909	CLU	clusterin	SHLP2-Control	0.87405	0.317242	0.507764	no	0.87405	0.507764	human
P10809	HSPD1	heat shock protein family D (Hsp60) member 1	SHLP2-Control	3.10465	0.00213209	0.0412191	no	3.10465	0.0412191	human
P10619	CTSA	cathepsin A	SHLP2-Control	1.28478	0.0546919	0.185801	no	1.28478	0.185801	human
P10606	COX5B	cytochrome c oxidase subunit 5B	SHLP2-Control	-0.319621	0.540169	0.703447	no	-0.319621	0.703447	human
P10599	TXN	thioredoxin	SHLP2-Control	1.89353	0.0127552	0.0913038	no	1.89353	0.0913038	human
P10586	PTPRF	protein tyrosine phosphatase receptor type F	SHLP2-Control	0.607383	0.256442	0.453989	no	0.607383	0.453989	human
P10515	DLAT	dihydrolipoamide S-acetyltransferase	SHLP2-Control	1.70224	0.0310147	0.136006	no	1.70224	0.136006	human
P10412	H1-4	H1.4 linker histone, cluster member	SHLP2-Control	-0.829964	0.564582	0.718901	no	-0.829964	0.718901	human
P10253	GAA	glucosidase alpha, acid	SHLP2-Control	2.01945	0.0954028	0.248105	no	2.01945	0.248105	human
P10109	FDX1	ferredoxin 1	SHLP2-Control	Inf	NA	0	yes	7.37219	0.0310386	human
P0DPB6	POLR1D	RNA polymerase I and III subunit D	SHLP2-Control	Inf	NA	0	yes	3.45755	0.0379379	human
P0DP25	CALM1	calmodulin 1	SHLP2-Control	1.42002	0.058634	0.190894	no	1.42002	0.190894	human
P0DN76	U2AF1	U2 small nuclear RNA auxiliary factor 1	SHLP2-Control	0.805813	0.103896	0.260301	no	0.805813	0.260301	human
P0DMV9	HSPA1A	heat shock protein family A (Hsp70) member 1A	SHLP2-Control	0.13577	0.90154	0.94816	no	0.13577	0.94816	human
P0DI82	TRAPPC2	trafficking protein particle complex 2	SHLP2-Control	1.27514	0.267825	0.464104	no	1.27514	0.464104	human
P0C0L4	C4A	complement C4A (Rodgers blood group)	SHLP2-Control	Inf	NA	0	yes	6.68382	0.0369683	human
P09972	ALDOC	aldolase, fructose-bisphosphate C	SHLP2-Control	0.310008	0.262089	0.458874	no	0.310008	0.458874	human
P09936	UCHL1	ubiquitin C-terminal hydrolase L1	SHLP2-Control	3.06522	0.00959536	0.0812533	no	3.06522	0.0812533	human
P09874	PARP1	poly(ADP-ribose) polymerase 1	SHLP2-Control	1.79149	0.0145993	0.0968967	no	1.79149	0.0968967	human
P09669	COX6C	cytochrome c oxidase subunit 6C	SHLP2-Control	1.80739	0.0380558	0.150961	no	1.80739	0.150961	human
P09661	SNRPA1	small nuclear ribonucleoprotein polypeptide A'	SHLP2-Control	0.562737	0.356919	0.546344	no	0.562737	0.546344	human
P09651	HNRNPA1	heterogeneous nuclear ribonucleoprotein A1	SHLP2-Control	2.06736	0.0158235	0.101213	no	2.06736	0.101213	human
P09622	DLD	dihydrolipoamide dehydrogenase	SHLP2-Control	3.01091	0.00197969	0.0392737	no	3.01091	0.0392737	human
P09601	HMOX1	heme oxygenase 1	SHLP2-Control	0.192193	0.51367	0.686624	no	0.192193	0.686624	human
P09543	CNP	2',3'-cyclic nucleotide 3' phosphodiesterase	SHLP2-Control	2.90712	0.000250886	0.0179697	no	2.90712	0.0179697	human
P09497	CLTB	clathrin light chain B	SHLP2-Control	1.09444	0.152401	0.326655	no	1.09444	0.326655	human
P09496	CLTA	clathrin light chain A	SHLP2-Control	0.458333	0.258713	0.456131	no	0.458333	0.456131	human
P09493	TPM1	tropomyosin 1	SHLP2-Control	3.77838	0.0133557	0.0929489	no	3.77838	0.0929489	human
P09486	SPARC	secreted protein acidic and cysteine rich	SHLP2-Control	0.116477	0.777517	0.861736	no	0.116477	0.861736	human
P09429	HMGB1	high mobility group box 1	SHLP2-Control	0.816704	0.0829231	0.229911	no	0.816704	0.229911	human
P09234	SNRPC	small nuclear ribonucleoprotein polypeptide C	SHLP2-Control	-0.562908	0.271827	0.465177	no	-0.562908	0.465177	human
P09211	GSTP1	glutathione S-transferase pi 1	SHLP2-Control	1.19751	0.566475	0.719252	no	1.19751	0.719252	human
P09132	SRP19	signal recognition particle 19	SHLP2-Control	0.0223675	0.978496	0.987689	no	0.0223675	0.987689	human
P09110	ACAA1	acetyl-CoA acyltransferase 1	SHLP2-Control	1.5373	0.071572	0.211711	no	1.5373	0.211711	human
P09012	SNRPA	small nuclear ribonucleoprotein polypeptide A	SHLP2-Control	0.330771	0.387012	0.574685	no	0.330771	0.574685	human
P09001	MRPL3	mitochondrial ribosomal protein L3	SHLP2-Control	-0.682883	0.538598	0.702466	no	-0.682883	0.702466	human
P08865	RPSA	ribosomal protein SA	SHLP2-Control	4.68671	0.030597	0.134517	no	4.68671	0.134517	human
P08758	ANXA5	annexin A5	SHLP2-Control	3.11759	0.149289	0.324026	no	3.11759	0.324026	human
P08754	GNAI3	G protein subunit alpha i3	SHLP2-Control	0.260747	0.134149	0.303823	no	0.260747	0.303823	human
P08708	RPS17	ribosomal protein S17	SHLP2-Control	2.80504	0.00192409	0.0392737	no	2.80504	0.0392737	human
P08670	VIM	vimentin	SHLP2-Control	-0.101612	0.941469	0.968655	no	-0.101612	0.968655	human
P08621	SNRNP70	small nuclear ribonucleoprotein U1 subunit 70	SHLP2-Control	-0.350928	0.746652	0.840468	no	-0.350928	0.840468	human
P08579	SNRPB2	small nuclear ribonucleoprotein polypeptide B2	SHLP2-Control	-0.542273	0.278342	0.469548	no	-0.542273	0.469548	human
P08572	COL4A2	collagen type IV alpha 2 chain	SHLP2-Control	1.69461	0.0462214	0.167626	no	1.69461	0.167626	human
P08559	PDHA1	pyruvate dehydrogenase E1 alpha 1 subunit	SHLP2-Control	3.80023	0.000408971	0.0192511	no	3.80023	0.0192511	human
P08238	HSP90AB1	heat shock protein 90 alpha family class B member 1	SHLP2-Control	0.739444	0.627678	0.755587	no	0.739444	0.755587	human
P08236	GUSB	glucuronidase beta	SHLP2-Control	0.391772	0.502271	0.678244	no	0.391772	0.678244	human
P08195	SLC3A2	solute carrier family 3 member 2	SHLP2-Control	0.191237	0.660854	0.779177	no	0.191237	0.779177	human
P08133	ANXA6	annexin A6	SHLP2-Control	Inf	NA	0	yes	4.92607	0.0148823	human
P07954	FH	fumarate hydratase	SHLP2-Control	2.23326	0.0108083	0.0855493	no	2.23326	0.0855493	human
P07942	LAMB1	laminin subunit beta 1	SHLP2-Control	0.495184	0.560065	0.716866	no	0.495184	0.716866	human
P07919	UQCRH	ubiquinol-cytochrome c reductase hinge protein	SHLP2-Control	-0.110502	0.873893	0.929593	no	-0.110502	0.929593	human
P07910	HNRNPC	heterogeneous nuclear ribonucleoprotein C	SHLP2-Control	0.465146	0.593329	0.73271	no	0.465146	0.73271	human
P07900	HSP90AA1	heat shock protein 90 alpha family class A member 1	SHLP2-Control	0.644822	0.695599	0.805751	no	0.644822	0.805751	human
P07858	CTSB	cathepsin B	SHLP2-Control	1.3687	0.154778	0.328879	no	1.3687	0.328879	human
P07814	EPRS1	glutamyl-prolyl-tRNA synthetase 1	SHLP2-Control	0.50741	0.602998	0.738285	no	0.50741	0.738285	human
P07737	PFN1	profilin 1	SHLP2-Control	2.68828	0.00156315	0.0349799	no	2.68828	0.0349799	human
P07711	CTSL	cathepsin L	SHLP2-Control	1.59966	0.178732	0.358089	no	1.59966	0.358089	human
P07686	HEXB	hexosaminidase subunit beta	SHLP2-Control	2.90701	0.00742269	0.0684697	no	2.90701	0.0684697	human
P07602	PSAP	prosaposin	SHLP2-Control	2.42695	0.00853669	0.0737416	no	2.42695	0.0737416	human
P07437	TUBB	tubulin beta class I	SHLP2-Control	1.40334	0.277461	0.468983	no	1.40334	0.468983	human
P07355	ANXA2	annexin A2	SHLP2-Control	1.95214	0.0945812	0.246341	no	1.95214	0.246341	human
P07339	CTSD	cathepsin D	SHLP2-Control	1.20293	0.103231	0.259594	no	1.20293	0.259594	human
P07305	H1-0	H1.0 linker histone	SHLP2-Control	-1.14759	0.422849	0.606742	no	-1.14759	0.606742	human
P07237	P4HB	prolyl 4-hydroxylase subunit beta	SHLP2-Control	-0.0181852	0.987251	0.993027	no	-0.0181852	0.993027	human
P07225	PROS1	protein S	SHLP2-Control	0.697448	0.622883	0.752357	no	0.697448	0.752357	human
P07203	GPX1	glutathione peroxidase 1	SHLP2-Control	2.25647	0.0561495	0.187488	no	2.25647	0.187488	human
P07195	LDHB	lactate dehydrogenase B	SHLP2-Control	2.55424	0.0441342	0.165648	no	2.55424	0.165648	human
[truncated: 353 more rows]

## Sheet: Sample Quant
Protein	Control-1	Control-2	Control-3	SHLP2-1	SHLP2-2	SHLP2-3
S4R3N1	23.2388	24.4474	24.3317	24.7365	26.007	26.2716
Q9Y6X5	NA	22.9137	23.3034	23.6354	23.6837	NA
Q9Y6W5	NA	23.1685	22.6694	NA	NA	NA
Q9Y6N7	NA	23.2498	22.7379	22.4654	24.1108	24.2745
Q9Y6M9	NA	NA	NA	23.0979	NA	24.5048
Q9Y6M1	NA	NA	23.8485	24.4333	24.3413	24.5685
Q9Y6I3	NA	NA	NA	25.4412	25.3164	23.8292
Q9Y6H3	NA	NA	NA	24.417	NA	23.2425
Q9Y6H1	27.0187	28.5049	28.4761	28.3912	28.8399	28.8111
Q9Y6G9	22.2425	22.6995	22.6408	24.553	24.8329	24.6233
Q9Y6G5	NA	22.0702	22.9859	24.8944	25.3051	26.3698
Q9Y6G3	24.1465	25.7976	25.3336	26.4231	25.4467	24.4856
Q9Y6A4	NA	NA	NA	23.2048	23.822	24.7011
Q9Y697	22.6909	NA	NA	25.2526	23.6052	23.9618
Q9Y696	23.2754	23.8139	24.1531	26.1175	25.5812	25.4446
Q9Y680	22.6609	22.661	23.6022	25.0438	25.5503	26.1966
Q9Y676	23.5873	26.0172	26.5933	25.0315	24.3358	24.9805
Q9Y657	23.5819	23.6852	24.4906	22.7205	NA	NA
Q9Y639	NA	24.5777	24.1558	23.5123	23.7528	24.0816
Q9Y618	NA	NA	NA	25.9076	25.3528	24.7974
Q9Y608	NA	21.9239	22.8214	25.3967	25.9999	25.2268
Q9Y606	NA	NA	NA	23.7756	22.8248	23.5569
Q9Y5Z4	NA	NA	20.7678	20.8165	24.1114	24.3056
Q9Y5X3	NA	NA	NA	24.1459	23.3186	24.4223
Q9Y5W9	NA	NA	NA	23.9836	24.2542	24.9098
Q9Y5S9	23.2446	24.7829	26.1773	26.5781	25.9598	25.5701
Q9Y5R8	NA	NA	NA	NA	24.131	25.951
Q9Y5N6	NA	NA	NA	22.0204	22.2599	NA
Q9Y5L4	25.1715	26.0458	26.3469	26.2778	26.3744	26.281
Q9Y5K8	NA	NA	23.9843	25.0241	25.2858	25.1535
Q9Y5K6	22.3	23.328	23.0389	26.3643	26.8551	26.6745
Q9Y5K5	NA	NA	22.7631	22.6456	24.3154	23.7664
Q9Y5J9	21.7756	23.0136	22.5988	24.201	26.3044	25.9
Q9Y5J7	NA	NA	NA	23.8856	23.9145	25.507
Q9Y5J6	NA	NA	NA	NA	23.7107	22.9846
Q9Y5A9	23.0854	22.4989	22.6403	24.9146	24.9195	24.7761
Q9Y547	22.1903	25.6227	26.1836	24.7077	26.0613	25.6469
Q9Y530	NA	NA	NA	23.114	21.8717	22.4357
Q9Y520	23.1738	22.6373	22.5958	25.4836	24.6994	24.3788
Q9Y4Z0	NA	NA	NA	24.0076	NA	26.5536
Q9Y4W6	NA	NA	NA	23.6613	23.6781	23.1594
Q9Y4L1	23.92	25.387	26.3667	25.906	26.4209	26.4892
Q9Y4J8	NA	NA	NA	NA	23.8624	23.3005
Q9Y4E1	NA	23.89	23.0984	23.5361	23.2566	22.4409
Q9Y4D7	NA	NA	25.1307	NA	26.7299	27.2306
Q9Y490	NA	21.3657	21.899	22.8729	24.8983	25.7001
Q9Y484	NA	NA	22.3436	NA	23.4623	22.4285
Q9Y448	NA	NA	NA	23.8353	23.4597	22.7872
Q9Y3Y2	25.525	25.7659	25.5208	26.8795	25.4231	24.2478
Q9Y3X0	22.5763	23.8002	24.7942	24.0914	23.4025	22.336
Q9Y3U8	26.0401	27.3966	28.8365	28.3413	28.0827	26.1252
Q9Y3Q3	21.6957	22.7655	23.8392	24.3547	23.1129	23.883
Q9Y3I0	NA	NA	NA	23.2707	22.4814	24.1317
Q9Y3F4	22.1397	24.8556	25.7547	24.4997	23.2315	23.2334
Q9Y3E7	NA	NA	NA	23.7025	23.9207	24.759
Q9Y3E5	22.9467	23.2507	24.5225	24.394	24.7849	25.3336
Q9Y3D9	24.2747	25.1781	24.5958	26.3834	26.0385	25.1535
Q9Y3D7	25.6039	24.8624	25.8933	26.1419	25.0941	24.8738
Q9Y3D6	NA	23.1564	22.7764	24.0127	24.461	24.1833
Q9Y3D5	25.5335	26.5413	NA	25.8826	NA	NA
Q9Y3D3	22.9218	22.976	25.1557	24.623	23.1118	22.9704
Q9Y3D2	NA	23.4874	NA	25.7863	25.0988	24.6465
Q9Y3C8	23.1552	23.7601	24.518	25.8751	24.8448	24.5621
Q9Y3C7	NA	NA	23.6465	22.8292	23.0575	22.9663
Q9Y3C6	23.0774	24.005	24.9453	24.0947	23.8417	25.7599
Q9Y3C4	NA	NA	NA	23.019	NA	23.0722
Q9Y3C1	NA	21.7183	22.8259	22.5161	22.9231	22.8025
Q9Y3C0	NA	NA	24.3194	NA	NA	22.525
Q9Y3B8	22.7799	NA	22.8462	25.2033	23.8757	22.8891
Q9Y3B7	23.1286	24.4977	24.4129	25.828	25.2922	24.0645
Q9Y3B4	25.3954	24.9264	24.3081	24.8826	24.8149	24.0738
Q9Y3B2	23.5262	NA	21.6083	24.9028	25.4044	25.5478
Q9Y3B1	NA	NA	NA	NA	23.4379	24.1567
Q9Y3A5	22.3607	23.2519	23.1111	24.2996	25.1785	25.9818
Q9Y383	22.5004	NA	NA	23.7303	23.493	25.1145
Q9Y376	NA	NA	21.1257	23.1972	24.4112	24.5813
Q9Y375	22.5374	23.2974	23.8047	24.2396	25.1138	24.7904
Q9Y371	NA	NA	20.6934	22.5611	21.1303	21.56
Q9Y333	NA	22.3293	22.9912	24.8453	25.707	25.6174
Q9Y314	NA	NA	NA	22.6722	21.9388	22.8311
Q9Y312	NA	23.249	24.6903	NA	23.7017	23.8124
Q9Y305	21.4212	NA	NA	22.8145	NA	22.1269
Q9Y2Z4	NA	NA	NA	23.4268	NA	24.1289
Q9Y2Z0	21.2375	23.715	23.9289	24.7278	25.5785	25.2933
Q9Y2Y1	NA	22.8587	23.2086	NA	23.2222	22.7527
Q9Y2W2	24.7768	24.9289	24.5551	25.5132	25.2354	23.9894
Q9Y2W1	24.2627	25.0528	25.8838	23.199	23.5091	23.6157
Q9Y2V2	NA	NA	21.7272	24.4588	24.315	25.2882
Q9Y2T7	24.7502	24.4607	24.5865	25.0841	23.6287	22.6711
Q9Y2T2	NA	NA	22.9193	NA	NA	22.6978
Q9Y2S7	24.6595	23.9447	23.0136	26.5819	24.4662	24.0366
Q9Y2R9	22.075	22.2412	24.0205	23.0572	22.9483	23.8738
Q9Y2R0	NA	25.1327	25.1455	25.1829	25.1876	25.1969
Q9Y2Q9	27.6103	27.1089	26.3649	27.3885	26.0269	26.0568
Q9Y2Q5	NA	22.4005	22.5675	22.8138	24.7161	24.9227
Q9Y2Q3	22.0114	23.0465	22.9648	25.3205	25.732	25.7675
Q9Y2J2	22.7604	23.2397	23.8521	24.106	24.1381	24.5171
Q9Y2E5	22.1795	22.378	22.5339	23.1986	23.9511	24.6931
Q9Y2B0	19.904	22.6433	23.3884	25.7352	28.0328	28.3281
Q9Y296	NA	NA	22.3148	23.3424	24.1308	25.4983
Q9Y295	NA	NA	NA	NA	21.678	22.8963
Q9Y291	NA	NA	24.9349	23.6068	23.255	23.2994
Q9Y287	NA	NA	22.5508	NA	22.6324	NA
Q9Y285	NA	NA	NA	NA	21.705	23.1452
Q9Y281	24.0871	23.6134	23.7791	25.576	25.9374	26.1723
Q9Y266	23.6972	24.6337	25.0327	25.8888	26.328	26.3619
Q9Y265	21.7025	22.4298	23.5277	24.7469	25.3369	25.0811
Q9Y262	NA	NA	24.9735	NA	NA	23.8012
Q9Y230	NA	22.9499	24.5528	23.1772	24.1785	23.9957
Q9Y224	23.1715	23.7544	23.8709	25.9094	25.8016	26.5775
Q9Y221	NA	NA	22.837	22.5786	24.2445	24.9919
Q9UQN3	NA	NA	NA	25.2874	25.8507	26.5509
Q9UQB8	22.8455	22.9514	23.0462	24.7091	24.1711	24.9485
Q9UQ80	24.0911	NA	23.229	27.7002	25.4141	25.953
Q9UQ35	23.5793	22.9542	25.1065	23.8165	22.904	23.0011
Q9UPY8	NA	NA	NA	NA	24.794	24.1189
Q9UPY6	NA	21.6222	22.3984	NA	NA	NA
Q9UPT8	NA	23.8946	22.2611	24.3332	22.6679	NA
Q9UPT5	NA	NA	NA	22.9521	23.6005	24.5133
Q9UNZ2	23.1434	24.6414	24.5195	26.3389	27.0868	26.4444
Q9UNX3	27.838	27.9747	28.2782	27.9388	27.276	26.5774
Q9UNW1	21.4511	20.6964	21.2729	25.4882	25.3019	26.5818
Q9UNS2	NA	22.9947	24.241	NA	23.3323	23.8237
Q9UNP9	NA	NA	23.4301	23.7985	24.6441	23.6659
Q9UNM6	NA	NA	22.493	NA	23.6304	24.9178
Q9UNH7	NA	NA	NA	NA	23.1867	24.6523
Q9UNF1	24.8835	24.878	24.3332	NA	NA	NA
Q9UNF0	NA	22.7241	25.3225	23.0939	23.9045	25.2296
Q9UNE7	NA	21.6037	22.3056	22.0012	22.73	22.5827
Q9UN86	22.7589	23.867	26.3105	23.171	23.0181	23.94
Q9UN81	NA	NA	21.5191	21.8182	NA	NA
Q9UN37	NA	NA	24.5441	NA	25.3301	24.6193
Q9UMY4	24.0727	23.4836	23.9193	25.3047	25.587	25.7325
Q9UMX5	NA	NA	NA	NA	24.1435	25.2025
Q9UMX0	NA	NA	21.6391	23.1396	24.6804	24.7569
Q9UMS4	NA	NA	22.7876	23.0582	NA	23.9449
Q9UMS0	NA	22.31	21.9201	25.1972	25.6131	23.9116
Q9UMR5	20.5541	23.1195	23.5418	23.4306	24.0061	24.6572
Q9UMR2	19.9663	NA	NA	22.6115	22.4975	23.4055
Q9UM22	25.7742	25.6418	26.2548	24.6406	24.8089	24.4606
Q9UM13	24.7486	24.4482	24.7521	NA	23.0586	23.4351
Q9ULV4	22.9128	22.1618	23.2867	23.9635	23.3954	24.9438
Q9ULR0	NA	NA	23.1317	25.3995	22.5479	NA
Q9ULF5	22.9066	22.8379	22.8855	24.4583	23.8753	23.4642
Q9ULC4	21.7958	22.8342	22.763	24.3934	25.3744	25.8305
Q9ULC3	NA	NA	23.0362	24.1308	22.8348	NA
Q9UL46	NA	NA	21.2555	22.5538	23.1832	24.6522
Q9UL45	NA	NA	NA	23.7332	23.2089	NA
Q9UL25	22.4015	NA	NA	23.2092	23.4456	23.5379
Q9UKY7	NA	NA	NA	NA	23.64	25.0324
Q9UKX7	NA	NA	NA	24.2193	24.2202	23.9701
Q9UKV3	22.7601	22.288	23.2606	23.0283	NA	NA
Q9UKS6	NA	NA	22.5894	21.833	NA	23.4236
Q9UKM9	NA	22.45	23.4464	NA	23.0081	23.3577
Q9UKL0	NA	21.8744	23.6763	21.9233	22.2214	22.0529
Q9UKK9	NA	NA	NA	24.4746	25.5344	26.0587
Q9UKI2	NA	NA	NA	24.7865	23.1447	23.3472
Q9UKD2	NA	24.8908	25.9689	NA	25.3807	24.826
Q9UKA9	NA	NA	NA	22.4402	NA	22.2053
Q9UK45	NA	NA	NA	23.8598	25.2942	24.8906
Q9UK41	NA	22.9216	23.622	24.0272	24.9054	24.6467
Q9UJZ1	23.295	23.8146	24.7293	25.6684	25.6665	25.5934
Q9UJY5	NA	22.9343	NA	22.7384	23.7662	24.0845
Q9UJW0	NA	NA	NA	22.9286	23.1174	24.5284
Q9UJU6	NA	24.2935	23.9696	24.2129	25.9703	24.5271
Q9UJJ9	22.8613	23.3563	24.3872	24.6242	24.5857	24.3961
Q9UJC5	NA	NA	NA	NA	24.4194	24.968
Q9UJ83	NA	22.2032	22.2924	21.946	24.4458	26.1515
Q9UIV1	21.5115	23.9914	25.1123	24.4187	24.6593	21.7032
Q9UIQ6	NA	21.3885	22.9963	22.3049	22.706	23.0342
Q9UIJ7	27.8019	27.1393	25.8564	28.3056	27.276	26.5853
Q9UI30	NA	NA	NA	NA	23.078	24.1479
Q9UI12	NA	NA	21.7392	NA	22.4392	24.3541
Q9UI09	23.1253	23.1208	24.0003	23.1981	23.0026	23.1844
Q9UI08	NA	NA	NA	26.462	26.0514	25.7354
Q9UHX1	22.9115	23.5311	24.0236	25.0099	24.7551	24.9509
Q9UHV9	24.3441	25.9101	26.9573	26.2555	26.715	27.1924
Q9UHR5	22.516	22.2187	23.9411	24.5949	22.4518	NA
Q9UHR4	22.8364	22.7694	23.2667	25.0664	24.2805	24.8338
Q9UHN6	NA	22.2124	22.59	NA	22.0295	22.6149
Q9UHI8	NA	NA	NA	23.8814	23.8286	24.1461
Q9UHG3	22.6856	23.4849	24.3304	24.5061	24.4333	24.3613
Q9UHG0	NA	NA	NA	NA	22.6446	24.1391
Q9UHD9	NA	NA	22.2276	23.9046	25.3392	24.9377
Q9UHD8	25.0462	24.3965	24.4616	26.4751	26.2919	27.3289
Q9UHD1	NA	23.7836	23.0941	24.001	24.6134	25.0474
Q9UHB6	22.9496	23.3182	22.4405	24.3402	23.9658	24.1256
Q9UHA4	22.0146	23.4256	24.8654	25.1157	25.7355	26.0537
Q9UH65	NA	NA	NA	22.6752	23.12	23.4119
Q9UH03	21.9793	22.6508	23.2565	24.1495	24.6254	26.0445
Q9UGI8	23.4913	NA	NA	25.0381	24.4097	24.8235
Q9UGC7	NA	22.4852	NA	25.1286	24.084	22.873
Q9UFW8	NA	NA	NA	23.7356	23.7023	24.2664
Q9UFN0	23.1894	NA	22.3305	24.7569	23.8422	23.6447
Q9UFG5	NA	23.7165	23.3816	24.4829	24.711	24.9161
Q9UEY8	22.4618	NA	22.7389	23.5722	23.3577	23.2749
Q9UEE9	22.56	23.3478	23.7207	21.868	22.4725	22.206
Q9UDY2	NA	22.8527	23.7747	22.7661	NA	23.9479
Q9UDT6	NA	22.7376	23.2401	NA	22.7552	NA
Q9UDR5	NA	NA	20.5414	22.5799	20.9226	23.2418
Q9UBW8	NA	NA	23.9617	23.021	23.8619	23.9442
Q9UBV8	NA	NA	NA	NA	20.6523	21.2198
Q9UBU8	NA	NA	22.4217	22.5733	23.0911	23.745
Q9UBS9	NA	29.5104	28.2426	NA	27.5292	27.6554
Q9UBS4	25.3558	26.0047	26.8694	27.3598	26.7559	26.5742
Q9UBR2	25.7465	25.9265	25.2298	26.4512	27.8494	28.9442
Q9UBQ6	22.3331	23.9386	24.4445	23.7143	24.873	24.2682
Q9UBQ5	NA	26.0211	26.3988	21.4692	26.567	26.5637
Q9UBQ0	22.6447	23.2791	23.3536	24.7167	25.5042	26.6668
Q9UBP0	NA	NA	NA	23.3057	23.6172	23.9455
Q9UBI6	25.2649	26.191	25.3367	25.2944	25.3697	24.1298
Q9UBI1	NA	NA	22.0142	NA	22.4992	23.4576
Q9UBE0	NA	NA	NA	22.7101	23.0794	24.3202
Q9UBC2	20.021	21.721	21.6788	25.3931	25.42	23.993
Q9UBB6	NA	23.5284	NA	NA	24.0686	23.845
Q9UBB5	NA	NA	22.251	22.6682	NA	NA
Q9P2Y5	NA	NA	NA	NA	23.8964	24.4212
Q9P2T1	NA	NA	NA	23.5606	NA	24.9979
Q9P2R7	23.241	22.521	NA	25.8134	24.8989	24.5329
Q9P2P6	26.39	25.4497	26.4322	27.5667	25.9321	NA
Q9P2K5	NA	NA	NA	23.1347	23.4756	24.0752
Q9P2E9	22.9196	23.7566	23.1286	25.8061	25.0862	23.3562
Q9P2B2	23.3512	23.6371	22.6928	25.4054	22.6646	22.2742
Q9P289	NA	23.5604	24.756	23.2856	22.7246	23.4532
Q9P287	NA	21.768	24.7419	22.4147	23.4786	23.7938
Q9P270	21.8906	21.8903	21.218	25.2136	21.7291	21.685
Q9P258	22.8565	22.5779	24.0278	22.4292	23.4149	24.6871
Q9P206	24.7315	25.1002	23.1378	24.4537	25.0138	23.8708
Q9P1F3	NA	NA	24.1455	NA	24.6479	25.8617
Q9P0V9	NA	NA	21.7043	23.766	24.1414	25.402
Q9P0T7	23.2992	25.9872	23.8535	25.2024	NA	NA
Q9P0M9	23.4099	23.4249	23.7883	NA	NA	NA
Q9P0L0	23.5816	23.4071	24.0559	24.4293	24.01	24.1208
Q9P0K7	20.7537	24.054	23.9887	22.534	23.441	22.9631
Q9P035	NA	23.4108	24.408	23.2297	23.9845	24.7839
Q9P032	NA	NA	NA	24.9215	24.681	24.9104
Q9P016	23.1423	NA	NA	NA	24.4191	25.3898
Q9P013	24.4286	24.4444	24.4575	25.806	25.1504	24.6575
Q9P000	NA	NA	21.3581	NA	22.7414	23.7273
Q9NZZ3	NA	NA	NA	26.5264	26.3954	24.3089
Q9NZW5	NA	NA	NA	23.0976	23.1177	23.6359
Q9NZV5	NA	NA	NA	23.7363	23.8866	NA
Q9NZR1	NA	23.1653	21.955	23.9906	25.366	24.4512
Q9NZN8	NA	21.7618	22.7436	24.434	23.1895	23.1709
Q9NZM3	NA	NA	20.6883	24.4238	24.0496	23.6786
Q9NZL4	NA	NA	NA	NA	22.7285	22.9323
Q9NZI8	23.687	24.7484	24.2013	24.878	25.8757	26.3181
Q9NZI7	NA	NA	NA	24.0916	22.9224	23.4547
Q9NZE8	NA	NA	23.8584	24.8148	24.1559	24.3918
Q9NZ63	NA	NA	NA	23.5571	24.7973	25.4757
Q9NZ45	NA	22.9712	23.5822	NA	NA	NA
Q9NZ08	NA	NA	20.4569	NA	NA	22.7889
Q9NYU2	NA	NA	23.2741	23.2651	22.6693	25.4035
Q9NYR9	NA	NA	NA	23.3603	23.6578	23.72
Q9NYL9	22.6796	23.8242	24.0136	25.6611	25.7743	24.1938
Q9NYK5	22.6742	22.5818	23.3696	23.5631	22.9053	22.2951
Q9NYJ8	NA	NA	NA	23.3425	22.8672	23.2194
Q9NYF8	23.2178	23.4842	24.0971	23.4391	23.768	24.6208
Q9NYB9	NA	23.1995	23.4959	23.5392	23.0632	22.9756
Q9NY97	NA	NA	22.0258	22.4442	22.6608	23.1967
Q9NY33	NA	NA	NA	NA	22.6247	23.4198
Q9NY12	23.1261	23.7702	24.0686	23.1347	22.2221	NA
Q9NXW2	NA	22.8744	23.3111	NA	NA	23.4419
Q9NXV2	23.8578	NA	25.5009	25.6652	NA	NA
Q9NXR1	NA	NA	NA	24.2881	23.2113	NA
Q9NXG6	NA	NA	NA	24.5842	24.1269	23.7264
Q9NXC5	NA	NA	NA	NA	22.0274	23.3495
Q9NXA8	NA	NA	NA	24.4687	23.185	23.078
Q9NX63	25.7961	24.4698	24.2795	26.2715	23.7387	24.4469
Q9NX62	22.5878	23.8237	NA	24.3724	24.3983	24.6276
Q9NX55	NA	NA	NA	NA	23.2183	23.8754
Q9NX40	22.8736	23.3885	23.9825	25.1993	24.1236	24.1784
Q9NX24	23.709	23.9217	23.8826	24.9999	24.393	24.3918
Q9NX18	NA	NA	NA	23.361	24.6121	24.0714
Q9NWU5	23.8459	23.1648	24.1096	25.4371	23.5605	23.272
Q9NWT8	27.6495	26.2821	NA	28.5284	27.5051	27.102
Q9NWT6	NA	NA	NA	NA	22.3767	22.2683
Q9NWM8	22.6618	23.1589	24.1867	25.4477	26.2871	27.2812
Q9NWB7	NA	NA	22.3138	NA	NA	22.5196
Q9NWB6	NA	NA	NA	24.8093	24.7555	25.5813
Q9NVZ3	22.294	22.4367	23.6804	25.0808	24.6547	25.2383
Q9NVT9	NA	NA	22.8352	23.6216	25.2409	25.9858
Q9NVS9	23.3139	22.4793	22.5847	25.8383	24.5999	23.563
Q9NVS2	23.572	23.7034	24.8204	NA	24.314	23.9109
Q9NVQ4	NA	21.2953	21.6235	22.68	24.8284	25.1128
Q9NVK5	NA	22.5988	22.7027	24.152	24.4146	23.7258
Q9NVJ2	NA	23.0178	23.5311	NA	23.7561	24.63
Q9NVD7	NA	NA	NA	NA	23.6817	24.4941
Q9NVA2	23.5407	24.0006	24.7165	26.1036	26.6297	28.1108
Q9NV56	24.7078	24.0014	24.0309	24.7666	24.1082	23.9055
Q9NUS5	NA	NA	22.1693	NA	22.0449	22.9899
Q9NUQ9	NA	NA	20.1224	22.5513	21.5998	22.6761
Q9NUQ3	NA	NA	NA	24.6342	25.0993	25.3011
Q9NUP9	24.0851	25.2727	24.8536	26.1227	26.997	27.238
Q9NUN5	NA	NA	NA	NA	22.7292	22.432
Q9NUM4	23.1456	23.1513	23.2534	24.0811	24.3234	24.4817
Q9NUJ1	NA	22.5833	NA	23.6353	23.6809	24.399
Q9NUG6	NA	24.2862	25.2479	26.5446	26.2704	25.5641
Q9NUD5	NA	NA	22.4983	NA	23.4203	23.0917
Q9NU23	24.8739	25.4379	25.3803	25.7933	26.2347	25.4379
Q9NTZ6	22.3961	22.635	22.3545	23.9618	23.8476	24.7245
Q9NTX5	NA	NA	NA	26.2125	25.7736	24.7453
Q9NTK5	NA	NA	NA	24.7624	24.2868	24.8044
Q9NTG7	NA	NA	NA	21.2113	20.8425	NA
Q9NSE4	NA	NA	22.0455	23.1357	NA	23.9097
Q9NSC5	NA	23.7959	23.7107	24.7552	24.6219	24.1245
Q9NSB8	NA	NA	NA	24.1692	24.0827	NA
Q9NRY2	22.9089	23.8035	22.2597	23.2549	21.6979	21.1273
Q9NRX2	NA	22.7048	23.8256	24.931	23.8301	24.1193
Q9NRW7	NA	NA	NA	NA	22.6172	24.323
Q9NRV9	23.1498	23.8476	23.5279	26.7702	25.869	26.1082
Q9NRS6	NA	NA	NA	23.2009	23.7232	21.8469
Q9NRR5	NA	NA	NA	23.692	24.9688	24.5645
Q9NRP4	23.9385	22.8217	NA	26.6247	26.6692	25.1569
Q9NRP2	27.2253	25.8959	24.9008	26.0632	24.6929	24.4195
Q9NRN7	NA	NA	NA	23.3721	23.3708	23.0572
Q9NRG0	NA	NA	NA	23.1877	22.3207	22.118
Q9NRF9	NA	23.1062	24.0455	25.1217	25.0359	24.3095
Q9NRA8	NA	22.1107	NA	23.6051	NA	22.5948
Q9NR56	NA	NA	NA	22.8872	23.0063	22.9126
Q9NR28	23.836	25.0853	26.0986	27.4514	28.771	26.7112
Q9NR12	NA	NA	21.3279	NA	22.6868	23.7206
Q9NQZ5	NA	22.8714	22.9779	24.378	24.3396	24.7531
Q9NQX7	NA	NA	22.1148	22.8989	NA	NA
Q9NQT5	NA	NA	NA	NA	22.7227	22.7221
Q9NQT4	NA	NA	22.8986	22.2444	25.7679	26.4119
Q9NQP4	NA	NA	NA	NA	24.6511	25.3273
Q9NQH7	NA	22.1558	21.9317	22.3392	25.5431	24.6334
Q9NQG5	NA	NA	NA	23.9895	23.468	23.6801
Q9NQE9	22.9898	22.8581	21.9859	24.9667	24.3404	24.9067
Q9NQC3	NA	23.2694	25.7423	22.7681	23.2536	24.3579
Q9NQA3	24.5565	25.9026	24.8154	24.9203	24.9137	24.6925
Q9NQ50	23.0869	21.67	NA	26.4072	26.4741	26.2586
Q9NQ48	NA	NA	NA	24.2433	24.3942	23.7003
Q9NPJ6	NA	NA	21.859	21.9004	21.981	NA
Q9NPJ3	23.8695	23.4432	22.7689	26.4383	25.9898	25.5037
Q9NPI6	NA	NA	23.2113	24.4963	24.5774	24.6618
Q9NPH2	NA	NA	NA	NA	21.5575	23.7417
Q9NPH0	24.3752	NA	NA	22.8647	23.299	23.9535
Q9NPE3	24.6929	23.4237	23.2502	24.2078	23.3221	NA
Q9NPE2	23.3945	22.8652	22.4503	23.6859	23.4104	23.8609
Q9NPD8	22.1257	NA	NA	22.7276	22.5111	23.4609
Q9NPA8	26.2897	24.9981	24.9907	26.4975	24.9859	25.0956
Q9NPA0	22.3718	23.8719	24.2926	22.1676	24.5697	23.921
Q9NP97	23.5355	24.0608	23.9336	24.8216	25.5434	25.1694
Q9NP81	21.15	NA	21.9991	24.7166	22.9848	24.1293
Q9NP79	NA	NA	23.249	24.1489	25.2894	25.5199
Q9NP73	NA	23.2845	22.4311	24.3096	24.7852	24.3622
Q9NP66	NA	NA	22.9717	23.9872	23.4488	22.8868
Q9NP61	NA	NA	NA	NA	22.9808	23.4333
Q9NNW7	NA	NA	NA	22.8715	24.9259	25.5296
Q9HDC9	24.2263	25.0074	24.7983	26.1026	25.7311	24.8251
Q9HD45	NA	NA	22.6466	22.143	21.9263	23.4029
Q9HD42	24.2126	23.7534	24.078	24.1475	24.7153	25.3818
Q9HD34	23.4055	23.006	23.1544	25.248	25.3884	25.4117
Q9HCN8	25.8483	25.926	26.9198	27.2908	27.3798	27.8354
Q9HCK4	NA	NA	NA	NA	23.4047	22.7632
Q9HCC0	22.1396	21.9149	22.2524	24.7884	22.6461	25.4724
Q9HC38	22.091	22.8564	22.7713	24.9457	24.3994	23.1874
Q9HC36	NA	NA	NA	24.4536	NA	23.2194
Q9HC35	22.4243	23.5565	23.4349	22.8387	NA	22.2261
Q9HC23	NA	NA	NA	NA	24.6782	26.0579
Q9HBM6	NA	24.0453	23.1453	23.9233	22.7319	23.179
Q9HBM1	NA	NA	NA	23.9293	23.3379	24.0124
Q9HBH1	21.5146	22.4688	22.2775	22.3642	23.9792	23.1243
Q9HB71	24.965	25.3371	25.1721	25.8373	26.4592	26.2314
Q9HB40	NA	22.6399	23.5082	24.3418	25.1162	25.7924
Q9HB21	22.642	NA	NA	23.003	23.1432	23.9713
Q9HB20	NA	22.9842	22.9325	24.0979	24.1256	24.9417
Q9HB07	NA	NA	NA	NA	23.8785	24.7824
Q9HAV7	23.8752	23.1876	22.1662	27.4324	26.8194	26.8122
Q9HAT2	NA	NA	NA	23.0856	NA	24.3544
Q9HAF1	23.0839	22.5547	22.9113	25.0271	22.6627	23.5521
Q9H9Y6	NA	22.9835	24.3216	24.0889	25.659	24.4078
Q9H9Q2	NA	22.9002	24.7287	22.8462	23.208	23.1546
Q9H9J2	21.8752	24.2407	24.5901	22.8746	24.9391	24.9097
Q9H9H4	23.1711	23.3021	23.0805	24.791	24.6178	23.9899
Q9H9B4	22.053	20.8502	NA	23.5276	NA	NA
Q9H974	NA	NA	NA	23.4407	23.9209	22.5526
Q9H944	NA	23.5138	24.5256	22.7085	24.575	24.6628
Q9H939	NA	NA	NA	23.4678	24.4447	25.2348
Q9H8Y8	NA	NA	NA	NA	24.1137	23.2916
Q9H8W4	NA	NA	NA	NA	22.5275	23.693
Q9H8T0	NA	NA	NA	NA	22.964	23.2512
Q9H8S9	NA	NA	22.5835	23.1037	23.5533	24.5614
Q9H8M7	NA	NA	NA	NA	23.992	22.318
Q9H840	NA	24.0309	23.1808	NA	NA	23.9578
Q9H814	21.9122	22.6395	23.8084	24.1161	NA	NA
Q9H7Z7	22.2524	22.4463	22.3996	24.9845	24.3887	24.8353
Q9H7X7	NA	NA	23.7991	NA	22.4058	23.9473
Q9H7S9	NA	NA	NA	25.5911	23.855	23.9992
Q9H7P6	NA	NA	NA	NA	23.369	23.1719
Q9H7L9	22.3546	23.4885	24.5576	22.4817	23.6437	23.6486
Q9H7D7	NA	NA	21.8148	NA	22.6237	22.4252
Q9H773	NA	NA	NA	NA	24.1073	23.7049
Q9H6Z4	24.5368	24.7839	24.6287	24.7411	22.5535	21.7668
Q9H6T3	NA	22.8584	23.3767	24.1101	24.8212	24.5467
Q9H6Q4	30.6406	NA	NA	28.6075	NA	NA
Q9H6E4	24.2857	24.8042	25.0818	25.9321	26.166	26.5294
Q9H5K3	NA	NA	NA	23.1162	24.1568	NA
Q9H4M9	NA	NA	NA	NA	23.8268	24.2653
Q9H4A6	NA	NA	NA	23.5391	24.1345	24.4383
Q9H4A5	NA	NA	NA	24.1536	23.8346	24.4838
Q9H4A3	23.9659	24.0918	24.3055	23.3899	23.1109	22.3631
Q9H488	NA	NA	22.6134	24.1558	22.9568	24.0187
Q9H444	23.2122	24.1462	24.5534	27.159	27.8461	26.6311
Q9H425	NA	NA	NA	24.3116	23.9454	23.4747
Q9H3R5	NA	NA	NA	23.0041	23.3978	23.7742
Q9H3Q1	22.1135	22.9767	22.9739	25.5284	24.4931	24.5473
Q9H3P7	NA	21.7673	24.2991	22.8488	22.5889	24.3277
Q9H3K6	21.5837	NA	23.4636	25.5895	25.4766	26.3056
Q9H3G5	21.8081	24.5363	26.1768	23.9711	25.8885	26.1791
Q9H3F6	NA	NA	NA	NA	21.6391	23.4526
Q9H2W6	23.5506	23.2856	23.1834	26.3362	25.8435	25.0148
Q9H2U2	23.2376	23.438	23.0388	27.5006	25.1806	24.4802
Q9H2K0	NA	22.5849	NA	24.5842	24.324	23.7912
Q9H2J4	NA	20.6236	23.2068	22.8679	24.0387	23.7165
Q9H2D6	24.8896	25.6099	26.222	26.36	25.2322	24.3497
Q9H269	NA	NA	21.8622	NA	NA	22.6042
Q9H204	NA	NA	NA	NA	22.5952	22.7746
Q9H201	NA	NA	NA	22.9259	23.9487	24.1627
Q9H1K1	23.2169	NA	NA	24.6271	24.0661	23.3373
Q9H1E3	24.5908	25.5859	25.7345	22.8926	23.0889	24.0044
Q9H173	NA	22.7426	23.5988	25.3883	25.112	24.6241
Q9H0Z9	NA	NA	NA	23.9065	24.4594	24.6223
Q9H0U6	22.3009	25.422	25.5449	23.5878	24.231	25.114
Q9H0U4	NA	NA	23.3869	23.1764	22.9246	23.7134
Q9H0R8	NA	NA	NA	NA	24.5018	25.1193
Q9H0P0	NA	NA	NA	23.1865	NA	22.8297
Q9H0N5	23.4156	22.6113	NA	24.8583	24.1873	23.0257
Q9H0L4	NA	NA	NA	23.0574	22.635	22.8845
Q9H0H5	NA	NA	NA	22.7264	21.8098	22.9647
Q9H0G5	NA	NA	NA	23.5272	NA	23.5989
Q9H0E3	24.4712	23.2529	NA	23.8319	23.2819	NA
Q9H0E2	23.2071	24.8318	24.8863	24.6271	25.4178	24.3407
Q9H0D6	NA	NA	NA	21.1054	22.1021	24.324
Q9H0C8	NA	NA	NA	23.2292	NA	23.0797
Q9H0B6	21.3985	21.3444	21.3917	24.3898	24.118	22.2298
Q9H0A8	NA	NA	NA	NA	22.6162	24.0725
Q9H078	23.7598	23.794	23.5013	25.5941	25.2757	25.5256
Q9H074	21.2314	22.8859	22.9787	22.6134	25.3042	24.1292
Q9GZZ1	23.0574	22.4656	21.7886	23.3301	23.4564	24.0022
Q9GZX9	NA	24.1929	NA	NA	25.2103	25.2755
Q9GZV4	NA	NA	NA	23.6789	23.4143	23.7883
Q9GZU8	NA	22.9562	23.4166	25.1695	NA	NA
Q9GZT9	23.4223	NA	NA	24.4343	NA	23.9793
Q9GZT3	25.7325	24.9866	24.6833	27.5745	27.0326	27.8866
Q9GZS3	NA	NA	24.1339	22.7353	NA	23.8112
Q9GZQ3	NA	NA	NA	23.167	23.4387	25.427
Q9GZN8	NA	NA	23.2635	23.3289	24.4929	24.9228
Q9GZN7	NA	NA	21.4798	NA	23.3532	24.0363
Q9C0C2	NA	21.9414	NA	23.1706	22.6421	NA
Q9BZM1	NA	NA	24.2907	23.4864	24.6616	25.8023
Q9BZL4	22.4373	24.1917	24.1237	23.5596	22.8113	22.8493
Q9BZL1	NA	25.2776	NA	NA	NA	23.977
Q9BZK7	NA	NA	23.6226	NA	21.512	NA
Q9BZI7	NA	21.104	21.6848	22.3306	22.1906	22.4161
Q9BZF9	NA	23.4521	23.2002	NA	22.3168	22.9536
Q9BZE9	NA	23.023	23.2138	22.9466	23.7916	23.7813
Q9BZE1	NA	NA	22.0436	NA	NA	23.2915
Q9BYV8	22.3849	NA	NA	23.5527	NA	NA
Q9BYN8	23.7702	23.247	24.4135	24.8349	24.0324	24.7781
Q9BYJ9	NA	NA	NA	NA	22.7687	22.1405
Q9BYG3	NA	NA	NA	NA	23.0004	23.6105
Q9BYD6	24.8209	25.1209	26.1354	25.971	25.3919	25.4482
Q9BYD3	NA	21.2294	23.8373	22.2066	21.1859	23.5648
Q9BYD2	NA	22.4578	24.3386	23.2855	24.2042	24.7177
Q9BYD1	21.6755	21.8657	23.6927	22.4546	21.1965	21.7449
Q9BYC8	27.9324	26.9407	26.6195	26.241	26.2547	25.9532
Q9BY77	NA	NA	NA	NA	23.5574	24.0189
Q9BY43	NA	NA	NA	25.1356	25.9844	24.6868
Q9BY32	NA	NA	NA	23.6385	22.8277	22.8443
Q9BY11	NA	24.8505	NA	27.588	26.7744	27.9155
Q9BXW7	NA	NA	NA	23.4101	NA	23.3187
Q9BXT2	NA	26.537	29.2982	27.0793	27.7095	27.3087
Q9BXF6	23.4261	23.3196	NA	24.0307	23.9198	23.6909
Q9BXB4	NA	NA	NA	NA	23.1632	24.5184
Q9BX68	24.5616	25.3362	25.4085	27.7917	28.3573	27.0955
Q9BX66	NA	NA	NA	23.4404	23.5513	23.21
Q9BX40	NA	NA	NA	23.2998	23.1309	23.3389
Q9BWS9	NA	NA	NA	22.6459	22.569	24.1272
Q9BWF3	NA	NA	NA	23.9351	23.8712	24.0208
Q9BWD1	21.2953	NA	22.4931	23.6922	23.7478	24.6449
Q9BW91	NA	NA	21.3585	23.2417	24.361	24.2606
Q9BW83	NA	NA	23.1561	22.4868	21.9937	21.9247
Q9BW61	24.0567	24.1776	25.4019	24.4005	22.9601	23.839
Q9BVM2	22.8826	23.6258	NA	24.4393	24.3353	24.7185
Q9BVL2	22.4077	NA	NA	24.5176	24.7493	23.9449
Q9BVK6	NA	23.8454	25.0617	24.1265	NA	24.3317
Q9BVC6	NA	21.2889	NA	NA	NA	23.5354
Q9BVC5	23.0228	NA	NA	23.8689	22.8207	23.7596
Q9BVC4	21.4898	23.7788	24.5533	24.0684	22.7501	22.6725
Q9BVA1	NA	NA	24.7382	24.1305	NA	25.0699
Q9BV79	23.2483	NA	NA	25.2075	23.6505	NA
Q9BV57	NA	NA	21.6835	22.0007	24.5167	25.6746
Q9BV40	NA	NA	NA	22.2901	22.8052	NA
Q9BUT9	NA	NA	NA	23.1988	23.2637	NA
Q9BUQ8	NA	NA	24.4462	NA	NA	22.8721
Q9BUP3	NA	21.6503	21.4038	22.4877	23.2153	23.5372
Q9BUL8	NA	22.3459	22.2287	25.2044	25.3577	25.8552
Q9BUJ2	NA	NA	23.0849	22.35	23.3809	24.4966
Q9BUE6	23.2813	22.5307	NA	25.0554	25.2549	25.2077
Q9BUE0	22.7284	23.9018	24.9226	24.0461	23.6617	24.5921
Q9BU61	22.262	24.0974	24.6991	23.7319	25.9686	25.1492
Q9BTZ2	NA	NA	NA	23.7654	23.8992	24.7886
Q9BTY2	21.5447	NA	22.3617	24.6171	25.323	26.331
Q9BTL3	22.872	NA	NA	25.3231	24.3987	25.0161
Q9BTE6	NA	NA	NA	22.3275	21.9178	21.9749
Q9BTD8	NA	NA	NA	22.5307	NA	22.8707
Q9BTA9	NA	NA	NA	22.9359	NA	23.0427
Q9BT78	NA	23.1679	25.05	23.9774	24.7867	23.9349
Q9BT30	23.4875	NA	NA	25.0617	23.6969	NA
Q9BT25	NA	NA	21.8019	24.0257	23.4074	NA
Q9BT23	24.4745	NA	NA	25.6463	24.4351	23.9913
Q9BT09	NA	22.9423	24.5348	24.3558	25.7129	27.2017
Q9BSY4	NA	NA	NA	NA	22.7537	24.308
Q9BSJ8	NA	NA	NA	21.584	NA	22.8763
Q9BSH5	NA	NA	NA	23.5814	22.2291	22.739
Q9BSH4	21.9583	21.5198	21.9465	25.3654	26.3903	25.4242
Q9BSG0	NA	NA	NA	21.718	23.0793	22.6271
Q9BSD7	21.7181	NA	21.4799	24.8999	23.8501	23.5058
Q9BSB4	NA	NA	22.9835	NA	23.2828	24.7677
Q9BS26	24.4451	24.4509	26.009	27.1178	25.2841	25.4219
Q9BRX8	NA	NA	NA	21.2325	21.9666	21.7802
Q9BRT6	NA	NA	24.7676	25.9391	25.4961	NA
Q9BRT2	NA	NA	NA	25.0982	24.5025	24.7355
Q9BRQ6	26.3838	24.7688	25.2039	26.3624	25.2844	25.3501
Q9BRP4	NA	23.1717	NA	NA	24.6951	24.6817
Q9BRK5	22.0864	23.5954	25.1196	25.4684	23.9719	25.2001
Q9BRJ6	22.5894	24.1142	24.4172	23.0069	24.0475	23.9357
Q9BRJ2	22.8489	23.7995	25.2186	24.2359	24.3942	25.2497
Q9BRG1	NA	NA	22.3369	NA	23.4308	24.8027
Q9BR76	22.7845	23.1487	23.6563	23.5165	22.7016	24.704
Q9BQS8	NA	NA	29.6513	29.1367	NA	NA
Q9BQP7	NA	NA	NA	24.2996	23.3272	23.0286
Q9BQE5	NA	23.7773	24.0567	24.8135	24.7337	23.8141
Q9BQE3	NA	NA	23.6763	23.6143	NA	24.5338
Q9BQD3	NA	NA	NA	NA	22.3635	22.525
Q9BQC6	23.1124	23.8527	25.8152	25.6091	24.1215	NA
Q9BQA1	NA	24.0469	25.2638	NA	NA	22.893
Q9BQ69	22.728	NA	NA	26.2254	23.7434	23.2685
Q9BQ48	25.5534	24.1087	23.3769	25.6515	25.3305	25.0623
Q9BPX5	NA	22.5394	22.3933	25.0972	25.5318	25.9381
Q9BPW8	NA	NA	NA	23.342	24.123	26.1399
Q9BPU6	NA	NA	NA	22.4899	23.3022	23.8501
Q99986	NA	NA	NA	NA	21.7709	22.9636
Q99961	NA	NA	NA	23.5322	23.9737	25.0211
Q99879	25.2651	25.4308	25.4703	26.0078	24.6765	24.2003
Q99873	20.6189	22.9081	25.4804	24.029	25.312	25.2655
Q99856	NA	24.5659	24.8964	23.6064	NA	NA
Q99832	21.3075	22.7655	23.7056	23.3366	24.5799	27.1492
Q99816	NA	21.3375	NA	21.5113	23.7286	24.446
Q99798	23.8475	22.1937	NA	25.9966	22.208	22.3134
Q99757	20.3617	20.209	19.1916	21.9813	24.2874	23.9388
Q99747	NA	24.2988	24.7196	25.9549	25.9045	25.0495
Q99733	NA	23.631	26.6547	24.188	23.8581	23.4666
Q99729	20.6962	20.5858	20.6594	23.5644	23.5824	24.2935
Q99719	NA	NA	22.0655	22.6688	22.8642	23.9631
Q99714	24.3825	23.6267	24.1669	26.5071	25.9524	25.7191
Q99700	22.9088	NA	NA	23.7438	23.5608	24.4665
Q99653	22.5849	NA	23.9635	24.9181	25.1742	24.0376
Q99633	NA	NA	NA	23.2151	23.8464	23.9475
Q99627	NA	NA	23.2107	NA	23.3971	23.6277
Q99623	23.0009	22.9641	25.207	24.0975	23.5354	25.178
Q99618	22.8085	22.928	NA	23.9023	23.5707	23.0506
Q99615	NA	NA	NA	23.6781	23.437	23.8914
Q99614	22.3223	24.0991	25.5478	24.8208	23.7875	23.4094
Q99613	NA	NA	23.9115	NA	NA	24.2184
Q99598	NA	NA	NA	22.5922	23.4992	24.9932
Q99584	NA	NA	NA	22.489	24.4599	25.3735
Q99583	NA	NA	21.8786	23.6287	NA	21.4621
Q99547	NA	NA	NA	24.0518	22.2356	NA
Q99543	NA	NA	NA	22.8004	21.7941	22.3937
Q99538	24.2907	24.5809	25.5794	27.0369	26.3121	26.1526
Q99536	23.7906	23.3439	23.5446	24.8374	24.4059	24.9391
Q99523	23.8967	24.0852	24.723	24.5258	24.3939	23.4599
Q99519	NA	21.4162	22.723	24.0645	24.5657	24.5094
Q99497	22.8458	23.0862	22.5895	26.5311	26.0774	26.4822
Q99496	NA	22.1938	24.2129	23.7045	24.4389	23.0814
Q99471	NA	NA	NA	22.6545	23.9869	23.5379
Q99470	27.0681	26.6244	27.2113	26.9487	27.0285	27.3046
Q99460	NA	NA	23.5875	NA	22.2877	23.9841
Q99459	NA	NA	21.1759	22.2732	22.4352	23.1908
Q99439	NA	NA	NA	23.373	23.4466	24.4552
Q99436	23.5644	23.9992	24.5771	25.0691	25.0097	26.1778
Q99426	23.1272	24.1161	24.5597	24.983	26.2821	26.6346
Q99417	22.915	24.2201	24.9394	25.461	25.8254	26.1987
Q96TC7	NA	NA	NA	NA	23.2786	23.3255
Q96TA2	20.6707	20.996	21.1748	22.6341	23.0429	23.2574
Q96SZ5	24.2586	23.3823	NA	25.3831	24.2085	23.4468
Q96SI1	21.3647	22.5777	NA	24.3074	23.1493	23.1985
Q96S99	NA	NA	NA	NA	22.3377	24.2655
Q96S59	NA	NA	22.5335	21.8766	NA	NA
Q96S16	NA	NA	NA	23.1637	22.5591	23.9544
Q96RP9	NA	NA	NA	23.6483	22.8424	23.6665
Q96RN5	NA	22.345	23.1426	23.6698	24.1216	22.7221
Q96RE7	NA	NA	21.4852	NA	22.2833	22.8879
Q96QR8	NA	22.6552	22.9822	25.2245	24.0842	24.2224
Q96QK1	NA	NA	22.9276	22.5722	22.9474	25.5888
Q96PU8	NA	NA	NA	24.769	24.0115	24.2539
Q96PK6	23.246	NA	NA	24.0569	23.6487	24.0917
Q96PE7	NA	23.6652	NA	25.9144	25.5748	24.465
Q96P16	NA	NA	NA	24.0264	22.8981	23.6487
Q96NT0	21.6474	22.586	22.1805	24.9767	24.4237	24.0479
Q96NB3	NA	NA	NA	24.8897	23.7056	NA
Q96NB1	21.5848	NA	22.916	23.3776	22.9962	23.481
Q96MX6	NA	21.8211	22.6687	22.8126	22.3747	23.2793
Q96MW1	NA	NA	NA	23.1856	23.1806	23.1349
Q96M27	NA	NA	23.4653	22.8981	23.4551	24.184
Q96LB3	23.4214	23.8897	24.4722	24.9871	24.9811	24.3428
Q96L92	NA	NA	NA	NA	23.0143	25.1237
Q96KP4	NA	NA	NA	22.8974	24.3729	24.762
Q96KC8	NA	23.8388	23.6282	NA	NA	NA
Q96K17	NA	NA	NA	24.2478	25.2811	26.714
Q96JY6	NA	NA	NA	22.814	24.4021	24.1313
Q96JJ7	NA	NA	23.8968	23.7418	23.3461	NA
Q96JJ3	NA	NA	22.875	NA	22.305	23.9862
Q96J01	NA	NA	22.9299	23.6275	23.4645	24.0048
Q96IZ7	24.056	23.6193	25.3424	24.8012	23.2128	23.7287
Q96IZ0	22.265	23.2248	22.7944	26.7601	26.6424	26.1055
Q96IX5	23.5649	23.8073	25.0778	25.1368	NA	24.2632
Q96IK1	NA	NA	23.3138	NA	NA	24.4567
Q96I99	22.3934	21.5372	22.1314	25.1751	23.6377	21.4498
Q96I25	23.5245	24.0744	24.6624	24.895	24.2728	23.962
Q96I24	21.45	21.2125	21.7213	24.7749	25.1484	25.2623
Q96I23	NA	NA	NA	23.0228	23.5548	23.7767
Q96HY6	NA	22.9533	23.5598	24.3402	22.6103	22.6346
Q96HS1	24.2464	24.3886	24.2126	24.9856	24.3943	24.8148
Q96HR3	23.0242	22.9705	24.9512	24.7345	23.8895	23.892
Q96HN2	NA	23.4306	24.8814	NA	23.938	24.715
Q96HJ9	24.4878	22.527	23.6882	26.7063	25.5853	24.7386
Q96HE7	NA	21.4711	23.488	26.1441	25.6512	27.7022
Q96HC4	23.3939	NA	22.7036	24.4014	23.7505	24.9435
Q96GS4	NA	NA	22.7242	23.8583	23.7622	24.129
Q96GM5	NA	NA	22.2706	21.9394	21.7247	21.1979
Q96GK7	NA	NA	21.267	24.8939	23.0421	21.375
Q96GI7	NA	NA	NA	23.3535	21.6075	NA
Q96GG9	NA	NA	NA	NA	22.413	23.503
Q96GC5	NA	NA	NA	23.9399	24.5336	24.4719
Q96G28	NA	NA	NA	22.4144	22.4918	21.2432
Q96FJ2	NA	24.7454	25.0813	22.6978	26.2386	25.1925
Q96F63	NA	NA	24.4928	24.452	NA	NA
Q96F24	NA	NA	NA	23.4861	22.4549	NA
Q96F07	NA	NA	NA	25.0912	24.5012	25.7442
Q96EY8	23.8423	23.732	24.0503	26.5656	26.6931	26.314
Q96EY5	NA	NA	NA	NA	24.054	24.0778
Q96EY4	NA	NA	NA	24.024	24.2977	25.5229
Q96EY1	23.5873	23.1329	23.5375	25.6126	24.857	24.1569
Q96EX1	NA	23.0301	22.1352	23.5395	23.7085	NA
Q96ES7	NA	NA	NA	22.8669	21.6065	23.2206
Q96EQ0	NA	NA	22.877	23.1081	NA	NA
Q96EP5	19.7729	NA	NA	25.5344	25.1253	25.163
Q96EL3	23.1529	24.8033	24.065	26.4293	25.5939	26.2628
Q96EL2	NA	NA	24.1565	22.4539	22.0858	23.6058
Q96EK9	NA	22.9794	NA	NA	23.7085	24.3946
Q96EH3	NA	NA	23.8325	24.8201	23.1579	NA
Q96EE3	NA	22.3241	23.2661	22.2231	23.4063	24.7287
Q96E14	NA	NA	NA	23.7231	NA	23.3906
Q96E11	23.1285	22.7584	NA	23.895	24.0258	23.2553
Q96DZ1	22.4076	23.6814	24.3231	24.9732	24.5345	24.3469
Q96DV4	NA	NA	23.8077	NA	NA	23.9058
Q96DI7	22.286	22.4163	NA	NA	NA	NA
Q96DH6	21.5342	NA	22.8002	24.6249	25.1455	24.4886
Q96DB5	NA	22.4423	23.2599	25.1485	26.5112	28.073
Q96DA6	25.1236	23.4434	24.6194	23.7984	23.0312	23.0533
Q96D71	22.0542	23.8261	24.8466	22.6162	23.8851	22.8239
Q96CX2	21.9683	23.5416	23.7179	24.0667	23.3344	24.1193
Q96CS2	NA	NA	NA	24.342	23.6399	23.5137
Q96CN7	NA	NA	21.8375	21.736	22.9351	24.121
Q96CM8	22.1577	NA	NA	25.0059	24.0159	23.3231
Q96CF2	NA	NA	NA	23.0991	24.1601	24.5411
Q96C57	23.3988	22.665	NA	25.1678	NA	NA
Q96C36	23.0553	NA	NA	24.7467	23.4078	23.9301
Q96C19	NA	NA	NA	NA	24.2171	24.7681
Q96C01	21.9073	22.4865	22.5144	26.4385	28.0542	28.7356
Q96BW9	NA	NA	NA	22.0382	NA	22.8126
Q96BR5	24.2006	24.2307	24.4143	27.3871	27.8132	28.3476
Q96BP2	25.2434	NA	NA	24.9264	22.6347	NA
Q96BJ3	21.7816	22.5405	22.3062	24.1886	24.3069	23.8941
Q96BD8	NA	NA	NA	23.9678	23.8915	NA
Q96B97	NA	23.2118	22.5933	24.75	24.4985	24.0534
Q96B54	NA	24.7191	24.6063	NA	NA	NA
Q96B36	NA	NA	22.786	21.6654	NA	NA
Q96B26	NA	NA	23.1432	23.0675	NA	NA
Q96B01	NA	NA	NA	22.8307	22.7161	NA
Q96AY3	24.598	24.276	25.341	26.8694	27.2115	27.0178
Q96AG4	20.7887	22.1221	23.0317	24.4196	24.2463	25.848
Q96AE7	NA	NA	23.3629	23.0143	22.7834	23.0244
Q96AE4	21.0965	19.843	20.0352	25.4165	25.0129	26.127
Q96AB3	NA	NA	NA	23.6423	23.3619	23.3388
Q96A73	NA	NA	NA	22.5318	23.4073	24.4274
Q96A49	NA	NA	NA	22.7695	23.4364	23.2954
Q96A35	22.072	22.1882	23.5544	23.2966	23.2064	23.9695
Q96A33	24.7798	25.232	24.4906	23.6649	NA	23.7944
Q96A26	NA	NA	25.2385	25.119	24.4936	25.3544
Q969Z0	NA	NA	NA	22.2122	21.7545	22.0907
Q969U7	NA	NA	NA	NA	23.7441	25.4865
Q969T9	22.6601	22.7505	23.0793	23.7739	24.2152	25.0397
Q969R8	NA	22.9394	24.4717	NA	NA	NA
Q969Q0	25.3424	25.2658	23.1079	24.7008	24.7781	21.5406
Q969P0	NA	NA	NA	23.945	23.0989	NA
Q969J3	NA	NA	22.5411	24.5261	25.0488	24.9526
Q969H8	NA	23.5672	24.705	23.279	25.7234	27.3881
Q969G6	NA	NA	21.7106	26.0644	23.9071	23.8357
Q969G3	23.8821	24.7418	25.2938	25.3063	23.4609	23.2171
Q95604	NA	NA	22.2888	23.2536	NA	22.3361
Q93096	NA	NA	NA	23.2658	24.0918	NA
Q93052	NA	NA	NA	24.9826	23.8737	22.9705
Q93045	NA	24.5656	23.3798	23.4252	24.2157	25.0844
Q92947	NA	NA	NA	22.9839	NA	23.1259
Q92945	22.8277	22.5066	22.8107	26.9031	25.8647	26.6812
Q92934	22.2649	23.6605	23.1675	24.1204	25.0416	23.0449
Q92922	NA	23.538	24.5378	23.1979	22.3229	21.7206
Q92917	NA	NA	NA	22.8654	24.8966	25.1391
Q92905	22.0346	22.6803	23.9387	23.6826	24.7461	25.1592
Q92900	NA	NA	21.4535	NA	NA	22.3924
Q92896	21.9727	21.2866	22.2387	23.9343	24.9562	24.8973
Q92890	20.318	22.6313	22.3292	23.4331	25.768	26.3789
Q92882	NA	NA	NA	NA	24.3222	24.1702
Q92879	NA	NA	NA	21.7884	22.2178	23.3129
Q92878	NA	NA	21.9896	NA	22.0747	23.8251
Q92859	NA	22.0178	22.8002	22.3463	23.6872	23.9335
Q92841	NA	NA	NA	23.9488	23.1098	24.3761
Q92820	26.1872	26.103	26.6266	26.3131	25.7746	26.3956
Q92805	NA	22.4626	22.9158	24.0963	23.3264	NA
Q92804	25.8106	25.1295	24.281	25.1667	25.1711	25.6232
Q92796	23.0945	23.0943	22.824	25.0029	25.3865	25.5907
Q92785	23.1316	23.6527	24.5029	24.7576	NA	NA
Q92783	NA	23.4227	23.903	24.9492	25.7087	24.2321
Q92769	NA	NA	27.5806	23.0545	NA	24.1381
Q92738	NA	NA	NA	22.4173	22.9329	23.4371
Q92734	NA	21.0792	20.849	23.7791	24.9459	24.2239
Q92733	NA	NA	NA	25.6843	23.6617	22.8135
Q92692	NA	NA	22.1549	24.1333	NA	22.7453
Q92673	NA	21.9109	22.9565	NA	NA	NA
Q92665	23.3559	23.5433	24.375	26.6177	24.9815	24.6564
Q92600	NA	23.5903	24.4714	NA	25.275	25.3773
Q92599	21.4556	22.0103	22.9552	23.8646	24.3309	25.6491
Q92598	NA	NA	21.7912	23.1134	22.3645	22.8307
Q92575	NA	NA	21.4676	22.5665	21.0503	22.5168
Q92572	NA	23.8639	24.7087	NA	NA	NA
Q92552	NA	22.8131	24.3753	NA	24.3461	24.8342
Q92542	22.031	22.7624	23.9341	24.4962	24.1485	23.9856
Q92530	NA	NA	NA	NA	24.4294	24.8389
Q92522	27.3895	25.1548	NA	26.1131	23.7805	NA
Q92520	23.5854	24.2571	23.5945	22.9444	23.2315	23.4036
Q92499	NA	NA	NA	23.4108	NA	23.5964
Q8WZA9	NA	NA	22.6411	NA	22.9694	23.8496
Q8WZA0	NA	NA	NA	22.1899	22.982	24.0603
Q8WZ73	NA	NA	NA	22.0301	21.8001	NA
Q8WZ42	NA	NA	26.4254	24.5025	24.166	26.3025
Q8WYQ3	NA	NA	NA	24.1769	24.7572	25.3442
Q8WYA0	NA	22.6458	23.4138	23.2633	23.8597	23.922
Q8WY22	NA	NA	22.4483	NA	NA	23.6193
Q8WXX5	NA	20.3871	20.3178	23.708	23.9737	24.574
Q8WXW3	NA	NA	NA	23.153	22.5015	23.3105
Q8WXI9	23.3387	23.7809	24.2625	23.3093	23.5823	23.3823
Q8WXH0	NA	25.429	NA	NA	23.3384	23.7605
Q8WXF1	21.9901	22.3641	22.393	25.0277	24.7835	24.8722
Q8WXD5	NA	22.8786	24.5177	23.4894	25.4504	23.3839
Q8WXA9	NA	NA	NA	24.1739	23.8908	24.1732
Q8WX93	NA	NA	NA	24.0213	24.75	24.7617
Q8WWX9	NA	NA	NA	NA	20.6672	22.6481
Q8WWV3	NA	22.1984	NA	22.7386	24.8934	25.0282
Q8WWM7	23.4268	23.8629	22.785	25.2486	25.6101	26.1641
Q8WWH5	22.0946	NA	NA	24.5261	22.1293	22.2241
Q8WWB7	NA	23.1513	NA	25.2692	26.3415	25.5401
Q8WW59	23.0154	23.4783	22.3377	25.3696	24.2831	23.1472
Q8WVQ1	NA	NA	23.795	NA	24.2454	24.0429
Q8WVM8	NA	NA	22.3423	NA	22.7018	23.7564
Q8WVK7	NA	NA	NA	23.4999	24.8348	24.112
Q8WVJ2	NA	NA	NA	24.5313	25.3813	24.64
Q8WUZ0	23.9302	23.55	23.8653	24.5281	23.5656	NA
Q8WUM4	NA	NA	NA	23.953	22.8187	23.8806
Q8WUD4	24.8304	24.2766	23.7755	25.8007	24.3046	23.7711
Q8WUB8	NA	23.4858	23.7509	24.5187	21.7141	NA
Q8WU90	NA	NA	NA	24.9106	22.8245	24.0173
Q8WTV0	NA	NA	NA	24.8963	25.0701	24.3369
Q8TF74	NA	23.1403	NA	NA	23.9393	24.8949
Q8TF39	NA	27.8368	27.5553	NA	NA	NA
Q8TEA8	24.6654	23.9259	24.1954	25.066	24.6698	24.7075
Q8TDR0	NA	NA	22.8393	22.099	23.0365	22.4924
Q8TDH9	23.867	24.6744	24.5912	25.4763	25.7117	25.3413
Q8TDD2	22.6657	NA	NA	23.1245	NA	NA
Q8TD30	NA	NA	NA	22.9586	NA	23.1623
Q8TD16	NA	NA	NA	24.2782	23.8472	22.6267
Q8TCS8	NA	22.4642	22.6635	23.6504	24.9576	26.2011
Q8TCC3	25.4124	25.3915	24.1754	25.2994	25.2929	24.8258
Q8TBX8	NA	NA	NA	NA	24.6689	25.7808
Q8TBP5	24.071	25.8871	24.9761	NA	NA	NA
Q8TBF4	NA	NA	22.5085	22.2403	22.7692	22.9614
Q8TAT6	22.1592	NA	23.545	23.4302	24.8357	24.9292
Q8TAQ2	24.1674	24.688	25.8928	25.7053	23.9476	23.2833
Q8TAE8	21.7964	NA	22.2758	24.162	23.9409	23.6045
Q8TAE6	NA	NA	NA	NA	23.204	23.8516
Q8TAA5	24.2025	23.0384	22.1647	26.3065	25.209	24.3985
Q8NI22	NA	NA	NA	25.6817	25.8947	25.4551
Q8NHZ8	25.8772	26.2621	26.4475	25.9064	25.2479	25.0687
Q8NHP8	24.1574	24.1767	25.035	25.6756	26.3018	27.2248
Q8NFV4	22.5692	22.9227	NA	23.8893	23.8458	22.6659
Q8NFQ8	22.7414	22.7558	22.7123	24.1143	22.9813	NA
Q8NFP9	NA	NA	23.3134	22.8045	23.7744	24.4815
Q8NFH5	21.9115	21.6498	NA	24.3578	24.4966	24.4001
Q8NFH4	NA	NA	NA	NA	22.9612	23.874
Q8NEN9	NA	NA	NA	22.448	22.2542	NA
Q8NE71	NA	22.7373	24.1029	22.8543	22.9948	24.8711
Q8NDI1	NA	NA	NA	22.6714	23.7281	22.7688
Q8ND56	24.0713	23.5563	23.3887	25.7577	26.0522	26.2532
Q8ND24	NA	NA	NA	24.3473	24.0062	24.7693
Q8NCW5	NA	NA	NA	NA	24.1628	24.1275
Q8NCC3	NA	NA	22.8925	24.0033	23.4809	24.0149
Q8NC96	NA	22.0624	NA	22.2489	22.6029	23.4161
Q8NC51	22.6159	21.7615	22.0296	25.9766	26.7769	27.7404
Q8NBS9	25.0165	25.8832	26.8931	27.7962	27.9907	28.1101
Q8NBM8	NA	22.3389	22.2656	24.3094	23.6863	23.3518
Q8NBK3	NA	NA	NA	23.0667	24.1588	25.5905
Q8NBJ7	NA	NA	NA	23.7013	24.9005	26.8352
Q8NBJ5	NA	22.033	23.6559	23.388	22.8947	25.3254
Q8NB37	NA	NA	NA	23.6037	24.4639	24.874
Q8NAX2	NA	NA	NA	23.6305	NA	23.5468
Q8N9N8	24.2946	24.7258	25.1725	24.9232	23.7288	22.9501
Q8N9N2	NA	NA	NA	NA	24.6442	25.2299
Q8N983	24.616	25.5425	25.4129	25.6159	25.2818	24.793
Q8N8S7	23.3734	24.0407	23.5792	25.0375	25.4315	25.8804
Q8N766	NA	21.6424	22.1945	21.6641	21.5738	22.9946
Q8N6N3	23.0615	23.5981	24.2623	24.4058	22.6749	NA
Q8N6M0	NA	NA	NA	23.4852	23.6977	23.7853
Q8N6H7	NA	NA	NA	22.2728	23.1498	23.5866
Q8N684	NA	NA	NA	24.7917	23.8398	23.6923
Q8N668	22.7156	24.0918	24.8627	26.1163	26.1755	26.9681
Q8N5W9	22.3919	23.9722	23.4761	24.0261	23.7799	22.3409
Q8N5N7	23.451	24.9161	25.3577	26.2446	26.2766	25.164
Q8N5M4	NA	NA	22.6819	NA	24.507	24.8498
Q8N5M1	NA	NA	NA	NA	22.4693	23.924
Q8N5K1	NA	23.0242	NA	NA	NA	22.9506
Q8N543	NA	NA	NA	NA	23.4549	24.8208
Q8N4Q1	24.7798	26.5411	25.3703	24.8462	25.7074	26.6947
Q8N3F8	22.0481	21.5883	21.6391	24.6749	23.7403	22.9072
Q8N183	26.3628	26.7412	25.8318	27.1853	25.7251	24.3887
Q8N129	NA	NA	21.8437	24.5572	25.8036	25.7918
Q8N0X7	NA	NA	NA	23.6639	NA	23.6083
Q8IZP0	NA	22.8547	23.7392	23.1819	23.6802	23.5803
Q8IZD4	NA	NA	NA	22.994	23.351	22.9799
Q8IZ21	NA	NA	NA	22.7897	21.3898	NA
Q8IYT4	NA	NA	27.3079	24.6416	24.6977	26.3666
Q8IYS1	NA	NA	NA	NA	23.8461	25.3003
Q8IYB8	NA	NA	NA	23.7911	NA	24.9319
Q8IYB5	NA	NA	NA	NA	24.3954	24.9105
Q8IYB3	23.4376	24.4138	26.0866	22.5296	22.9703	23.9261
Q8IY67	NA	NA	NA	21.6303	21.8445	22.5907
Q8IXM3	NA	NA	22.9127	23.8819	21.9438	22.6589
Q8IXM2	23.7295	23.4275	23.9521	25.6333	23.9077	23.9045
Q8IXL7	NA	NA	NA	22.538	24.2977	25.1953
Q8IXB1	NA	NA	NA	NA	23.597	25.4056
Q8IWZ8	NA	NA	NA	24.3751	23.8968	23.6581
Q8IWL3	NA	NA	NA	24.3865	25.3882	25.2526
Q8IWJ2	NA	NA	21.5052	22.0867	NA	NA
Q8IWB9	NA	NA	NA	22.6832	23.6167	22.7995
Q8IVV7	NA	23.2668	23.4509	NA	22.8073	23.0227
Q8IVS2	NA	NA	NA	23.1446	21.7894	22.9934
Q8IVM0	NA	NA	NA	24.6056	25.445	25.994
Q8IVL6	NA	NA	23.6013	22.9021	22.1231	23.5717
Q8IVD9	NA	23.4411	24.7625	22.9312	24.3139	23.7633
Q8IV08	23.4712	24.6026	25.4906	25.9215	27.3319	28.2407
Q8IV04	32.6157	NA	NA	30.5972	NA	NA
Q8IUR0	NA	NA	NA	NA	24.0911	25.6751
Q8IUD2	NA	NA	NA	23.8303	23.7119	22.8809
Q86YS7	NA	21.8048	23.1836	NA	21.9155	22.3978
Q86YQ8	NA	NA	NA	NA	21.9732	23.348
Q86YP4	24.3036	24.328	23.5812	22.3961	23.355	23.3988
Q86YM7	21.5147	22.215	23.239	24.254	24.5247	24.1291
Q86YL5	NA	NA	NA	NA	24.9407	24.7172
Q86YB8	NA	NA	NA	23.7544	23.1891	24.8978
Q86Y82	NA	22.2003	23.0767	23.4576	24.1122	23.3276
Q86XN8	26.2722	25.7234	25.4047	26.4916	24.807	NA
Q86XL3	NA	22.7929	NA	23.4859	NA	NA
Q86X83	NA	NA	22.4418	23.0252	24.4006	24.901
Q86X55	NA	NA	NA	NA	22.4188	23.6258
Q86X29	22.7914	23.3134	NA	24.9115	24.1845	24.1182
Q86WR7	NA	NA	NA	23.8341	22.433	23.3447
Q86WR0	NA	NA	NA	22.4186	22.529	NA
Q86WC4	NA	NA	NA	23.6863	23.9142	24.598
Q86VX2	NA	NA	NA	NA	23.027	24.1928
Q86VS8	NA	NA	NA	22.463	NA	23.6506
Q86V81	25.9602	24.2553	23.8085	25.965	25.3653	25.8351
Q86V35	25.7162	25.2883	26.4912	27.746	27.3456	27.1516
Q86UP2	NA	22.3116	22.7903	24.0687	24.2055	23.4595
Q86UE4	24.7752	26.0794	25.5317	25.8422	25.4618	25.9714
Q86UD1	NA	NA	21.6655	22.3803	22.6505	NA
Q86U42	NA	NA	NA	24.6605	25.282	24.5632
Q86TS9	25.9975	24.9199	25.1347	26.5312	25.6083	25.0273
Q86TG7	NA	NA	NA	NA	23.1052	23.5718
Q86SZ2	NA	NA	23.5438	NA	24.6677	26.2492
Q86SX6	NA	23.1487	NA	25.7352	26.7921	25.5055
Q86SF2	NA	NA	23.6182	NA	NA	24.814
Q7Z7M0	NA	NA	NA	23.5288	23.0986	23.1399
Q7Z7K6	NA	NA	NA	23.0312	22.8664	NA
Q7Z7K0	24.5596	23.8804	23.4623	24.4808	23.0561	22.7362
Q7Z7H8	21.8227	NA	NA	24.0894	22.4051	23.5015
Q7Z7H5	NA	23.4211	23.608	23.7827	23.9049	25.2662
Q7Z7F7	25.3637	24.4768	23.2816	24.5051	23.8551	23.5536
Q7Z7F0	23.9396	NA	NA	NA	NA	23.258
Q7Z739	22.5251	22.8721	21.7383	24.3105	24.429	24.555
Q7Z5L9	NA	NA	NA	24.0976	23.7195	24.2322
Q7Z4W1	24.6149	22.1004	22.3001	26.7169	26.2304	26.5258
Q7Z4V5	NA	23.1612	23.589	22.0617	NA	NA
Q7Z4H8	20.7883	20.0039	22.4464	24.545	24.2328	25.1067
Q7Z4H3	21.7464	22.0467	22.0659	25.9164	25.7681	24.8561
Q7Z4G1	NA	23.2036	23.7121	23.0886	24.5811	25.3824
Q7Z434	NA	NA	NA	23.2844	NA	22.8013
Q7Z417	NA	23.4057	NA	25.4207	24.9356	24.6653
Q7Z3E2	NA	NA	NA	23.3193	23.2536	NA
Q7Z3B4	NA	NA	NA	23.9737	23.7539	23.8505
Q7Z2W9	NA	NA	23.126	23.0509	23.2442	22.8122
Q7RTV0	25.6241	26.337	26.1751	24.5469	24.9571	25.8891
Q7LBR1	23.5611	23.8753	NA	24.4036	23.8439	24.4556
Q7L523	NA	NA	NA	NA	21.4186	23.3193
Q7L4I2	NA	NA	NA	22.7597	23.9241	24.8321
Q7L2H7	NA	22.2603	24.906	21.7019	23.9969	24.3675
Q7L266	NA	NA	NA	21.8771	21.3555	22.0873
Q7L1Q6	21.009	22.32	22.2084	23.7445	23.1912	22.7503
Q7L0Y3	22.9871	NA	NA	24.2813	22.7847	23.5867
Q7KZI7	NA	NA	NA	NA	23.6672	24.1025
Q7KZF4	21.9009	22.5034	22.9134	24.154	23.5702	25.1729
Q71RC2	NA	NA	NA	23.4313	22.4838	22.9085
Q71DI3	24.0893	26.0799	26.571	25.672	25.547	25.5034
Q70UQ0	NA	22.7454	23.7572	25.2679	22.8574	24.8475
Q6ZVM7	NA	NA	21.7849	21.4142	24.5913	23.0074
Q6ZRY4	NA	NA	NA	24.1426	22.7545	23.5324
Q6ZN17	NA	24.8188	23.3019	23.2114	23.7581	24.5112
Q6YN16	22.7602	22.6675	22.9126	25.3289	24.4268	24.3027
Q6YHK3	21.5036	22.1766	22.7143	22.8621	23.802	23.7049
Q6Y7W6	NA	NA	NA	24.1687	24.0693	NA
Q6Y288	NA	NA	22.6828	24.729	24.186	25.2668
Q6WKZ4	23.082	22.9459	22.1382	24.6226	23.6133	23.4364
Q6WCQ1	22.1586	23.069	24.1343	23.3697	22.6917	22.5067
Q6UXN9	NA	23.6758	24.3201	NA	24.3113	24.7534
Q6UXH1	NA	22.4971	22.2532	25.7385	27.2984	28.3259
Q6UX04	NA	NA	NA	NA	23.279	23.638
Q6UW63	NA	NA	NA	22.9271	22.4092	23.3572
Q6UN15	30.4413	NA	NA	30.3777	NA	NA
Q6UB35	21.4251	NA	NA	24.4359	22.0462	24.0193
Q6QNY1	NA	21.7172	NA	24.0953	24.3302	23.4826
Q6PL24	NA	21.1767	23.3843	NA	NA	NA
Q6PKG0	NA	NA	21.9438	23.5624	22.3956	22.8463
Q6PI48	NA	NA	NA	23.9283	21.8952	23.7668
Q6PCB0	NA	NA	NA	NA	23.0657	23.6586
Q6P5X5	25.907	25.6236	24.6906	25.8209	23.5545	23.2755
Q6P582	22.0465	21.9157	21.3251	23.879	23.6293	23.3675
Q6P2Q9	NA	NA	22.1722	NA	NA	22.1034
Q6P1X6	NA	NA	NA	22.5899	22.0476	NA
Q6P1L8	25.3942	23.1173	NA	25.0599	23.6977	23.8816
Q6P1J9	22.7768	22.0754	22.8067	23.4083	23.4367	22.7532
Q6P161	25.4435	26.4325	24.749	27.9709	26.841	25.373
Q6NZI2	NA	NA	23.5128	22.9396	22.58	22.8055
Q6NYC8	NA	NA	NA	24.9396	23.5011	23.8383
Q6NW29	NA	22.8691	22.7473	25.027	25.2339	23.8253
Q6NVY1	22.9334	22.8498	22.172	26.0144	24.601	24.1943
Q6NUS6	NA	NA	NA	23.2883	NA	22.9956
Q6NSJ2	NA	21.1909	NA	24.6486	NA	NA
Q6IQ49	NA	NA	NA	24.8205	23.3388	23.1214
Q6IPR1	NA	NA	NA	24.5116	25.318	23.3178
Q6IBS0	21.7448	22.1225	22.5771	23.563	23.9993	24.2842
Q6I9Y2	NA	NA	NA	23.9121	23.5546	23.292
Q6GMV3	23.7073	23.5683	NA	25.5179	25.3909	24.6543
Q6FI81	23.1746	22.9442	22.9919	24.9263	24.1435	23.4253
Q6EEV6	22.8457	23.577	NA	NA	NA	NA
Q6DKK2	20.9619	26.0698	27.6286	23.712	26.8688	25.7118
Q68CP9	NA	22.8028	23.6155	24.8302	NA	NA
Q674X7	NA	NA	NA	NA	23.1479	23.0291
Q641Q2	22.802	24.1982	24.5962	24.9471	24.2839	24.0323
Q5VWZ2	22.2874	NA	NA	24.2604	22.6126	22.3053
Q5VV41	NA	NA	NA	27.1135	25.8545	26.935
Q5VUM1	25.9947	NA	NA	27.2917	26.2148	25.9557
Q5VU97	NA	NA	NA	NA	22.2451	22.2893
Q5VTU8	30.3706	29.0826	28.5699	29.549	29.6273	29.7736
Q5VSY0	NA	NA	NA	NA	22.5222	23.257
Q5UCC4	22.9807	24.3172	24.1431	24.518	23.5531	21.8688
Q5U5X0	25.8709	25.2141	25.1117	27.809	26.8174	26.2837
Q5TZA2	24.6451	26.2449	26.1797	27.0506	27.794	28.2962
Q5TEU4	NA	NA	NA	22.3771	NA	22.6078
Q5TDH0	NA	NA	20.5619	NA	25.0049	23.9092
Q5TC12	23.473	23.3075	23.5372	25.9883	25.3568	24.838
Q5T8P6	NA	NA	NA	23.9256	23.2621	23.3245
Q5T6F2	NA	NA	NA	25.0589	23.0147	22.7304
Q5T653	22.6547	23.7315	25.0871	24.0019	24.4236	22.8382
Q5T1M5	NA	23.5157	25.5044	23.137	22.9238	23.2174
Q5T1C6	NA	NA	NA	24.4417	23.6313	22.7323
Q5T0Z8	NA	NA	NA	NA	21.8344	21.8775
Q5T0N5	NA	NA	21.8436	21.8838	23.9561	25.3097
Q5T0D9	NA	21.5401	23.5272	23.9052	23.7501	23.5805
Q5SXM8	23.0044	NA	NA	25.0788	23.7995	22.9318
Q5SW79	NA	NA	NA	23.8984	23.791	NA
Q5PRF9	NA	21.2519	21.1281	23.3202	23.2301	22.9185
Q5MNZ6	NA	21.186	22.4481	NA	23.7741	24.6567
Q5JVS0	NA	NA	NA	24.1009	22.3427	NA
Q5JTZ9	NA	NA	NA	23.2488	NA	23.8268
Q5JTV8	21.5972	22.3027	22.5563	23.2375	22.9793	22.5258
Q5JTJ3	24.101	23.8442	23.9684	23.2347	23.3081	24.1003
Q5JSZ5	NA	NA	NA	22.7841	NA	22.489
Q5JRX3	22.3273	NA	22.2674	24.6714	22.8121	23.3657
Q5JRA6	NA	NA	NA	21.3014	NA	21.7535
Q5JPE7	24.338	25.398	26.1109	25.5846	25.4312	24.808
Q5HYK7	NA	NA	NA	23.5539	23.6174	23.1638
Q5HYI8	NA	23.2743	23.5545	22.7398	23.5288	23.32
Q5EBL8	22.6335	24.1283	24.3906	24.6773	25.5292	25.4273
Q5EBL4	NA	NA	NA	22.8832	22.587	NA
Q59GN2	27.4877	27.088	27.2339	27.0228	26.2875	26.5056
Q58FF8	NA	NA	24.4784	22.961	NA	23.7293
Q58FF6	NA	NA	23.7127	22.8514	NA	NA
Q567U6	NA	NA	NA	NA	22.9677	24.8271
Q53SF7	NA	NA	NA	23.2351	23.0101	23.4903
Q53S33	24.3599	24.9849	24.3653	25.7454	25.7871	24.2544
Q53H82	NA	NA	NA	25.1948	23.7182	23.4083
Q53GG5	NA	NA	NA	23.9311	23.7459	23.8737
Q52LJ0	NA	NA	NA	22.1223	NA	24.0968
Q4VCS5	NA	NA	NA	25.832	24.2532	23.4342
Q4VC31	NA	NA	25.0917	22.617	24.2427	23.2001
Q4VC05	24.9562	25.0373	25.2866	25.1804	24.2964	24.4005
Q4V328	NA	NA	NA	26.2115	25.706	NA
Q4KMP7	NA	NA	22.7024	NA	23.2429	23.6313
Q4G148	NA	NA	25.263	27.2974	26.7853	27.7045
Q4G0N4	NA	NA	21.2004	24.6162	25.6042	25.6296
Q4G0F5	NA	NA	NA	22.6878	22.9842	24.4978
Q49AR2	NA	NA	21.1967	NA	21.8989	22.3129
Q495W5	NA	NA	21.9718	25.4735	21.6636	21.702
Q460N3	NA	NA	25.6101	NA	25.6904	24.0622
Q3ZCQ8	NA	NA	NA	24.2747	22.3658	23.7215
Q3ZCM7	NA	NA	NA	26.1701	25.415	27.3349
Q3MHD2	21.3019	21.9585	22.2016	23.6047	24.717	25.6074
Q32P28	NA	22.7064	24.1195	23.9694	23.7649	25.0614
Q32MZ4	23.0801	23.5294	22.922	25.4963	23.6155	22.4144
Q2T9J0	NA	NA	NA	NA	24.2333	24.9586
Q29983	NA	NA	22.926	24.0293	NA	NA
Q29980	22.505	NA	NA	24.7543	23.9613	24.5973
Q16891	22.8348	20.5835	21.8063	23.8698	21.9673	21.0439
Q16890	22.327	24.1387	24.3076	25.1883	25.6581	24.8237
Q16881	NA	NA	NA	NA	23.892	24.9326
Q16851	NA	NA	NA	NA	22.0199	24.2961
Q16836	24.3913	24.3864	23.8344	26.9763	26.2942	24.8642
Q16799	NA	24.6708	26.0129	23.0593	22.9956	24.1489
Q16778	25.2933	24.6426	NA	NA	NA	NA
Q16775	25.2542	23.6829	22.9644	27.3293	26.3201	24.646
Q16774	25.1013	24.7871	23.7233	26.064	26.1096	25.0887
Q16769	NA	NA	21.6713	NA	23.9902	24.1031
Q16763	23.1406	22.7199	23.4753	23.6427	23.6898	23.7921
Q16762	NA	22.6525	NA	25.0442	23.0895	24.309
Q16740	24.059	24.155	24.7585	26.7292	25.2757	24.2613
Q16718	21.7108	22.9465	23.7518	26.8363	26.4616	25.1284
Q16698	NA	NA	NA	25.1083	NA	24.1317
Q16630	NA	NA	NA	26.1144	24.5904	24.3964
Q16629	NA	23.2811	25.9193	23.0652	23.9984	24.5414
Q16625	NA	NA	24.1184	22.657	NA	NA
Q16595	NA	NA	NA	NA	24.19	24.5091
Q16576	22.1928	23.705	25.5438	23.7996	21.4274	23.2942
Q16555	NA	NA	22.8726	24.414	24.7737	24.3676
Q16543	NA	21.5652	22.9716	22.7665	25.3282	24.9579
Q16540	NA	NA	24.3832	23.7945	NA	24.0881
Q16537	NA	22.3759	NA	NA	23.1921	23.9185
Q16531	19.9106	24.7891	26.6715	23.1373	26.0066	25.9649
Q16527	25.3244	23.4458	22.8465	24.4748	24.9481	25.5191
Q16513	NA	NA	NA	22.4501	22.0281	23.538
Q16363	21.0874	22.0375	22.5297	21.8785	22.8347	21.4254
Q16204	NA	NA	22.915	25.3287	24.501	23.7292
Q16186	NA	24.067	24.1874	24.8113	24.4249	24.2977
Q16181	24.8843	24.6001	24.4096	26.4502	26.5421	27.6608
Q15942	NA	NA	NA	25.9231	25.9786	25.7931
Q15907	22.7152	24.2086	24.5043	24.7188	24.5796	24.7351
Q15853	21.9978	NA	NA	23.6471	21.8292	NA
Q15836	NA	NA	23.9925	24.1212	23.3108	23.6074
Q15819	25.0393	25.1693	25.3825	25.9047	26.0346	26.696
Q15818	NA	NA	23.0741	23.6906	24.7397	25.5607
Q15811	NA	NA	NA	25.052	25.4424	25.0408
Q15785	NA	NA	NA	23.0974	NA	23.2004
Q15768	NA	NA	NA	23.9316	24.1155	24.4202
Q15750	NA	NA	22.4616	23.0144	23.7676	22.2196
Q15738	NA	24.0453	22.5944	24.4225	23.113	NA
Q15717	22.9064	23.1547	23.7505	23.8955	24.4248	24.478
Q15691	NA	24.2937	24.8462	23.8562	27.526	26.5037
Q15642	NA	NA	NA	NA	23.697	24.3633
Q15637	22.5716	22.0902	22.275	25.18	25.134	26.0721
Q15633	NA	22.9102	NA	NA	23.3738	NA
Q15631	NA	NA	NA	NA	22.8138	25.1274
Q15599	NA	NA	NA	23.3979	23.0325	24.6332
Q15555	NA	22.5274	23.1036	22.5875	25.979	24.2328
Q15545	NA	NA	23.9286	22.8964	NA	NA
Q15532	NA	NA	NA	22.8156	23.2127	22.8869
Q15528	NA	NA	24.4337	23.5029	NA	NA
Q15506	NA	NA	NA	NA	21.7199	22.0373
Q15459	22.751	23.969	24.7383	24.357	23.4736	24.1829
Q15438	NA	NA	NA	NA	23.3392	22.5528
Q15436	NA	NA	22.9484	NA	NA	25.0831
Q15435	NA	NA	25.0788	NA	NA	24.0012
Q15434	NA	NA	NA	23.2565	24.5962	NA
Q15428	23.4216	22.7736	22.6033	22.5455	22.8685	23.741
Q15427	24.9171	25.6902	25.345	25.7744	25.1167	25.4578
Q15417	22.0883	22.6668	22.3259	27.2989	27.7391	27.4397
Q15404	22.705	23.5917	23.7637	23.6927	24.4357	25.2688
Q15393	NA	NA	23.0619	NA	NA	22.491
Q15388	NA	NA	NA	NA	24.4522	24.6952
Q15382	NA	NA	22.8303	22.7129	22.6425	23.1591
Q15375	NA	21.298	22.0399	22.4968	24.0483	24.0806
Q15370	NA	24.5391	24.9699	24.9078	26.7355	26.5563
Q15369	NA	23.9991	24.3532	NA	23.7973	24.8365
Q15366	22.708	22.5769	23.3103	25.5638	26.3176	27.1292
Q15365	23.5845	22.8066	23.8704	25.982	26.3528	26.9096
Q15363	NA	23.0082	23.9366	23.8949	23.6007	24.0903
Q15311	NA	24.842	25.6068	NA	23.7716	NA
Q15293	22.8428	24.9153	27.8214	27.2225	25.852	27.3314
Q15291	NA	24.1362	24.858	NA	NA	NA
Q15276	NA	NA	NA	23.4415	21.7136	21.5989
Q15274	NA	NA	NA	NA	24.4718	25.3301
Q15262	NA	NA	NA	22.3451	23.3037	22.4807
Q15233	25.0455	23.3467	23.0894	27.1504	25.7766	26.1864
Q15223	NA	NA	22.5941	22.5532	23.1508	22.5423
Q15185	21.0607	27.5673	28.4682	23.2479	25.851	24.8776
Q15181	22.6874	23.4615	24.5684	25.5638	25.2877	25.6274
Q15170	23.7029	23.8141	NA	23.1966	23.0064	22.8226
Q15165	NA	NA	22.3705	23.4679	23.8301	23.1181
Q15155	24.8332	25.4134	25.0346	25.0979	24.5728	23.6887
Q15102	22.7422	22.9262	23.7765	25.9366	25.1145	26.2355
Q15084	22.6837	23.5943	25.257	25.685	26.576	26.8943
Q15075	20.4885	20.8872	21.9007	25.4728	26.8826	28.5673
Q15067	NA	22.2568	22.9241	23.6303	23.5167	25.2782
Q15056	20.9086	22.6147	21.8852	25.5084	26.2974	27.2161
Q15052	22.4637	NA	23.9593	22.6512	22.577	22.2087
Q15046	NA	22.7244	23.1663	23.3715	24.7621	25.2077
Q15032	NA	25.7887	NA	23.4933	NA	NA
Q15024	NA	22.5675	23.7022	NA	23.4636	NA
Q15019	23.8616	25.0598	26.4669	26.4056	26.8098	27.7767
Q15014	NA	NA	21.4801	22.7035	22.6675	23.1232
Q15008	NA	21.5444	22.4843	22.176	24.6055	25.7395
Q15007	22.4153	22.8697	24.0647	23.1582	NA	NA
Q15006	NA	23.3095	24.556	22.3263	24.3618	24.3251
Q14978	23.9821	23.8455	23.111	23.453	22.5147	NA
Q14974	NA	22.7424	24.4997	21.3933	22.7795	24.925
Q14847	23.4535	24.081	23.6241	27.3293	28.0427	28.5815
Q14789	NA	NA	22.7892	22.7586	23.1817	NA
Q14697	21.722	24.0609	26.4776	24.9381	26.6587	26.7898
Q14696	22.8161	23.309	23.6025	25.3726	25.8785	27.1991
Q14677	NA	23.6662	22.9373	25.321	25.2589	25.5386
Q14676	23.0291	23.1047	23.4378	22.95	NA	NA
Q14657	NA	NA	NA	25.5004	23.6845	24.2274
Q14651	NA	NA	NA	22.8255	23.5522	24.1576
Q14554	NA	NA	22.671	23.9943	24.1721	25.2836
Q14498	NA	NA	NA	21.1615	22.3335	23.6942
Q14444	NA	23.8621	24.6038	25.2667	23.7992	22.9348
Q14435	NA	NA	NA	22.0649	22.7118	22.8706
Q14320	21.9904	22.5245	23.7837	24.5277	25.5715	26.5108
Q14257	21.2242	23.5753	26.7185	22.0645	22.5178	24.4793
Q14254	NA	NA	23.4853	23.7677	NA	NA
Q14249	22.6594	21.4995	22.2113	23.6917	23.9805	24.6145
Q14247	NA	23.257	22.7608	27.8478	26.6201	25.3615
Q14244	23.7755	23.2206	NA	NA	23.107	23.1418
Q14232	NA	NA	23.0758	NA	23.0108	23.683
Q14203	NA	NA	22.2115	21.6102	22.4943	24.2653
Q14197	26.037	27.3331	27.1136	25.0801	26.7918	27.0519
Q14195	NA	NA	NA	23.2641	23.2277	23.1079
Q14192	NA	NA	NA	22.8492	24.6905	24.6953
Q14165	22.5884	NA	24.3178	24.2104	NA	22.6977
Q14160	22.1242	22.2432	22.7077	23.2249	22.8056	NA
Q14157	NA	22.0539	20.7791	26.3539	26.4607	25.5285
Q14155	23.1583	23.3656	23.4462	23.1888	22.9049	NA
Q14152	21.3745	22.8989	25.9535	22.8325	23.3614	24.8177
Q14141	23.5138	22.9926	23.611	25.5204	25.4803	26.698
Q14126	22.1109	22.6744	23.7148	23.4981	24.069	22.2407
Q14118	NA	NA	NA	NA	22.6137	22.6961
Q14108	21.7978	22.7432	23.4976	24.0019	23.9734	24.0048
Q14103	22.8696	22.2068	21.842	24.2362	23.7006	24.4675
Q14061	NA	NA	NA	NA	22.5939	23.2317
Q14031	NA	NA	NA	25.8983	24.9632	NA
Q14019	23.4024	NA	NA	24.1098	23.9434	24.3941
Q14011	NA	22.509	23.0319	NA	23.4964	25.1293
Q13951	NA	NA	NA	24.7684	24.719	25.4709
Q13907	NA	22.0344	22.6198	25.3011	24.6089	23.9396
Q13884	NA	NA	NA	NA	21.5182	22.9431
Q13868	NA	21.8104	21.576	23.0975	23.6784	23.5284
Q13867	NA	NA	NA	NA	23.6482	25.9275
Q13838	NA	NA	20.6369	21.1592	22.1226	24.5705
Q13825	NA	NA	NA	23.2773	23.4202	22.8994
Q13813	23.4526	27.1281	28.1539	26.7444	26.6145	24.85
Q13794	22.7428	NA	NA	24.0385	NA	24.2296
Q13740	NA	NA	22.7471	23.1007	23.6128	22.9446
Q13724	NA	NA	22.2052	NA	22.0378	24.4411
Q13642	22.1466	NA	19.902	23.1822	24.187	25.023
Q13625	NA	NA	NA	23.7992	22.8354	23.5416
Q13618	NA	23.9557	24.7132	24.1948	25.4888	25.0136
Q13610	NA	23.0159	25.3704	NA	NA	NA
Q13596	NA	22.5896	22.5021	23.8809	23.2305	23.4953
Q13586	22.5709	23.3542	23.4396	24.1793	24.0022	23.9966
Q13573	22.5265	NA	21.8525	23.3259	23.0743	22.4503
Q13561	22.4789	25.1816	26.1889	26.4266	27.8961	26.0587
Q13526	NA	NA	NA	25.2867	24.3306	24.786
Q13510	24.0454	23.785	25.237	26.8815	26.5605	26.6259
Q13492	NA	NA	NA	22.942	24.626	25.5045
Q13485	NA	NA	NA	22.3375	22.6201	24.3257
Q13480	22.7007	23.3575	23.8443	23.3097	NA	NA
Q13451	NA	NA	25.2054	NA	26.506	NA
Q13442	22.0745	22.8097	NA	NA	NA	NA
Q13438	NA	NA	25.3035	24.2337	23.0378	23.7883
Q13435	22.3187	23.165	24.0742	24.2192	23.0043	23.2765
Q13432	22.8343	22.8809	23.0144	23.0331	22.7652	22.5185
Q13428	NA	22.3945	23.5112	23.9506	22.6194	NA
Q13426	NA	22.8588	24.2677	22.8821	23.4251	23.0195
Q13423	NA	22.9134	NA	23.5734	23.9237	23.7224
Q13409	22.4851	24.0779	23.7967	23.7444	24.118	24.423
Q13405	NA	22.8473	24.132	24.4824	24.4658	25.2628
Q13404	23.6213	24.5889	NA	25.8411	26.1755	25.8898
Q13363	NA	NA	22.4208	23.619	NA	22.7
Q13347	24.5089	25.5717	26.8401	25.2655	23.9172	23.5397
Q13332	NA	NA	22.2216	22.2663	23.1708	23.4007
Q13310	24.9878	26.2363	26.7845	25.7523	26.8003	26.5561
Q13308	22.5393	NA	21.6664	24.3656	23.2887	22.8452
Q13303	NA	NA	NA	NA	22.0833	22.7153
Q13287	NA	NA	NA	22.734	23.0267	NA
Q13283	22.7715	23.3081	24.9456	24.2614	24.4349	25.066
Q13263	22.567	22.5431	23.3752	24.6229	23.9086	23.7852
Q13257	NA	NA	NA	23.8073	24.2001	24.4392
Q13247	NA	NA	26.0901	NA	NA	24.2053
Q13243	22.1609	23.2552	23.8008	22.2499	NA	23.1612
Q13242	NA	NA	NA	25.65	24.6776	23.7402
Q13232	NA	NA	NA	23.9922	23.9605	23.6595
Q13217	NA	21.3906	21.4636	21.9954	25.8473	26.5931
Q13200	NA	NA	23.9415	22.8979	NA	23.6018
Q13185	24.9341	25.6994	26.3022	25.0207	25.0808	25.1482
Q13177	NA	22.5776	22.7027	23.4626	23.5486	23.1196
Q13162	24.5313	25.6454	26.4766	29.038	29.5802	29.9034
Q13158	NA	NA	NA	NA	22.3771	22.8306
Q13155	NA	21.745	NA	21.9669	22.8023	23.7057
Q13151	23.3938	24.0119	23.7982	23.9681	24.2514	24.5627
Q13148	NA	NA	21.9417	22.0474	22.1823	22.3872
Q13137	NA	NA	NA	22.7157	22.2787	NA
Q13112	NA	NA	NA	23.1866	NA	23.402
Q13011	19.7386	20.4867	21.85	24.062	24.64	25.4352
Q12974	NA	21.9302	22.8629	23.8198	24.9694	25.4747
Q12972	NA	NA	NA	24.1911	24.3893	25.3726
Q12962	21.5846	21.7424	NA	23.4938	22.6056	22.5412
Q12959	22.1429	22.6006	23.1354	24.2521	23.9773	23.0653
Q12955	NA	NA	24.0175	24.2561	23.7553	24.5639
Q12948	22.6179	NA	NA	24.7933	NA	NA
Q12931	22.0266	22.8761	22.4037	25.4908	24.9036	26.9368
Q12929	NA	NA	NA	NA	24.5574	25.5815
Q12926	21.1688	22.5423	22.7078	23.0802	23.7112	23.3711
Q12907	21.5968	22.8909	23.3801	23.9765	24.1049	23.9677
Q12906	NA	NA	NA	22.0713	22.1051	23.3184
Q12904	23.4539	24.3573	23.4586	25.0081	25.677	25.811
Q12874	NA	NA	24.2668	23.3634	NA	23.9406
Q12849	22.4834	23.9297	24.5953	25.5686	26.346	24.3409
Q12846	NA	NA	NA	24.347	24.4987	23.5517
Q12841	NA	23.8479	24.0746	24.9216	25.9917	26.7037
Q12824	NA	22.9718	23.9112	22.7472	21.9892	22.6087
Q12792	22.2714	22.4469	22.3251	24.0214	24.0852	24.3005
Q12778	NA	NA	NA	NA	26.1675	23.7061
Q12768	NA	NA	22.7566	NA	NA	22.0005
Q10713	20.8502	22.015	22.7455	23.593	22.3144	23.962
Q10567	NA	NA	21.986	NA	NA	24.0485
Q0ZGT2	NA	NA	NA	23.9055	23.8904	NA
Q0VGL1	20.9868	21.2889	21.7129	23.0493	NA	22.2207
Q09666	20.2785	20.9714	NA	24.4633	23.986	24.4317
Q09028	21.9653	23.6212	24.4102	22.8156	NA	23.3628
Q08J23	NA	NA	NA	21.9688	NA	21.9815
Q08AE8	NA	NA	NA	NA	22.3021	23.0156
Q08752	NA	NA	NA	23.1328	22.79	23.4923
Q08495	NA	NA	NA	23.4046	24.089	23.229
Q08431	23.2166	23.7835	24.5659	24.3091	22.721	24.2072
Q08380	25.3201	27.0486	27.1757	27.3701	26.2273	26.1191
Q08379	NA	NA	22.9812	22.734	NA	22.9031
Q08378	NA	22.7244	24.8193	22.5358	20.7906	21.517
Q08211	NA	NA	NA	23.0189	NA	23.3361
Q08209	22.4332	22.4842	22.6914	24.7251	23.6436	22.9225
Q08170	23.3849	24.2606	25.7354	23.0418	22.9568	24.2591
Q07955	26.138	27.3468	28.4796	25.5051	25.4008	24.6026
Q07954	22.2274	23.048	23.4551	23.7664	21.8632	NA
Q07820	NA	NA	NA	23.235	22.9491	NA
Q07666	23.9576	23.5385	23.2429	26.353	24.8778	24.2737
Q07157	22.7295	23.884	24.2429	23.9267	23.6607	23.4499
Q07065	21.0282	22.3613	23.4956	25.2886	24.5858	24.1318
Q07021	30.062	30.8786	31.5648	31.823	31.403	30.4648
Q07020	24.7232	23.2644	25.6759	26.1075	25.813	24.484
Q06830	24.9059	25.27	25.7267	27.4031	27.5973	27.8773
Q06787	22.1123	22.6744	23.2697	23.8339	23.7772	23.9428
Q06481	NA	23.1341	24.7374	23.3457	NA	NA
Q06330	NA	NA	NA	NA	22.3237	23.1566
Q06323	22.9194	22.7266	23.5515	24.1608	25.1493	25.4864
Q06136	NA	NA	NA	NA	22.8506	23.9331
Q06124	NA	NA	NA	23.8642	NA	23.1323
Q05D32	NA	NA	NA	NA	24.3482	23.4001
Q05682	20.9819	21.6878	21.2987	24.4244	25.6059	26.8431
Q05639	NA	NA	NA	23.1886	22.9866	23.6364
Q05519	NA	23.7717	24.3316	25.3909	24.7047	23.9176
Q04917	22.1393	24.7211	25.2871	24.8095	25.7114	25.0093
Q04837	27.7578	26.1191	26.3606	29.0954	28.2298	28.2998
Q04760	21.1898	22.4291	24.4058	25.604	26.3826	26.49
Q04721	NA	NA	NA	23.2026	21.6762	NA
Q04637	NA	23.0626	24.3427	23.0665	23.7519	24.1244
Q04323	NA	NA	NA	25.032	24.9397	24.7237
Q03252	NA	NA	NA	24.5411	23.0098	23.4263
Q02952	NA	23.3093	23.0596	23.4731	21.895	22.0089
Q02878	26.3482	25.7753	26.8499	28.1243	27.7021	27.0283
Q02818	19.9276	21.7204	23.2009	28.3271	26.3737	24.2537
Q02809	20.8652	21.8693	23.7095	22.5179	23.2354	25.7447
Q02790	23.1897	24.8983	25.0501	26.0257	26.6214	26.8705
Q02543	21.2591	22.5291	24.0302	23.2069	23.6439	24.8747
Q02083	NA	NA	20.9694	22.1359	NA	NA
Q01970	NA	NA	NA	NA	23.0506	24.0049
Q01844	24.7514	23.0238	23.3763	25.459	25.9444	27.184
Q01658	NA	NA	21.6314	23.029	23.0228	23.2587
Q01581	NA	NA	NA	22.9356	23.3064	24.2286
Q01518	NA	24.5876	25.0594	24.4238	26.867	27.4355
Q01469	NA	24.3301	22.3237	20.9817	24.2516	25.0609
Q01459	NA	NA	22.242	22.527	NA	NA
Q01167	NA	NA	NA	23.9478	NA	23.7312
Q01130	23.5035	25.5264	28.3236	23.0383	23.4034	24.803
Q01105	25.8519	27.2282	27.8046	25.7183	25.2638	24.2563
Q01085	22.3081	21.4531	22.7935	25.3383	25.3857	26.0502
Q01082	22.173	24.2163	25.5444	23.7464	23.5837	24.9265
Q00839	21.3473	22.4719	23.7957	22.6266	23.491	24.6678
Q00765	21.3	23.4033	23.5455	22.9059	22.8226	24.6431
Q00688	22.4432	22.6453	23.396	24.0837	24.8066	25.5185
Q00610	NA	21.8809	23.8111	NA	21.7629	24.9215
Q00577	NA	NA	21.288	23.8895	22.8556	23.0545
Q00341	21.1557	23.1079	23.8772	24.8232	25.2842	25.077
Q00059	25.5727	26.0257	25.1798	27.0052	26.6396	25.659
Q00013	22.2881	NA	NA	25.0841	23.3068	23.3166
P99999	23.6879	24.139	24.8018	24.7798	24.4877	23.8348
P98179	NA	NA	22.5907	24.795	26.6071	27.2578
P98175	NA	NA	23.4413	24.1797	23.6513	23.2855
P98164	23.7881	24.1783	24.7645	24.9705	24.1203	24.1061
P98082	NA	22.2279	22.4989	24.5156	24.3965	22.9789
P86791	NA	NA	NA	NA	22.6768	23.5691
P86397	NA	NA	22.5966	25.0598	24.738	23.6165
P84103	22.7999	23.7345	24.7342	24.301	24.2356	26.0975
P84098	26.0923	24.655	26.1067	28.3769	27.3665	27.2457
P84090	26.8091	27.5636	28.252	27.0955	27.3022	26.5643
P84085	NA	NA	22.4753	23.2632	22.6417	23.8132
P84077	20.8061	22.4399	23.2029	24.2669	24.3292	24.5572
P83916	23.3279	24.5763	25.2209	24.3617	24.1698	24.2821
P83881	26.9163	25.874	24.5657	25.9294	25.0542	23.3532
P83876	NA	NA	22.6947	23.5199	23.5256	23.5756
P83731	25.9019	25.6105	27.3952	26.3805	26.249	25.1631
P83111	NA	NA	NA	23.476	24.1011	24.9194
P82979	NA	NA	NA	23.9153	23.2971	24.3146
P82933	NA	NA	23.4162	22.3363	21.677	22.8477
P82932	25.9775	25.7763	25.9956	26.5284	26.1368	26.1883
P82930	NA	22.2954	23.6991	23.1784	24.1804	24.6237
P82914	NA	NA	23.5698	24.1761	23.9286	23.4684
P82912	25.0993	24.0492	24.0282	25.3847	24.9682	24.9801
P82909	21.7208	NA	NA	22.6496	NA	NA
P82673	23.7084	24.3764	25.2774	25.5361	25.3408	25.0281
P82664	23.8248	24.1258	25.3753	26.2151	25.6105	24.6132
P82663	23.9864	22.4776	23.4063	24.213	23.1448	23.4862
P82650	23.5885	24.2278	25.1856	25.6794	24.9451	24.9925
P81605	24.3217	NA	NA	22.9393	NA	NA
P80723	29.6429	27.3081	26.0887	26.6348	25.22	24.6663
P80303	NA	20.7099	21.9171	28.4652	27.2798	24.7608
P80217	NA	NA	NA	20.7774	21.7892	21.2399
P78540	NA	NA	NA	23.5961	23.1596	23.0343
P78537	NA	NA	NA	22.827	23.5523	24.1819
P78536	NA	NA	21.3738	22.9863	NA	NA
P78417	21.2454	NA	21.3791	25.3387	25.0362	25.0161
P78406	22.7322	23.8003	23.9027	23.9624	23.476	22.1683
P78371	20.7876	21.9836	23.4142	23.7491	25.0134	26.6912
P78356	NA	NA	21.2666	23.4153	23.3774	24.5027
P78347	22.2575	22.4654	23.1396	24.1307	24.4919	24.3941
P78344	NA	NA	NA	NA	22.3579	23.8616
P78330	NA	NA	NA	23.3634	23.9836	24.6236
P78318	21.2403	21.7813	22.8454	24.7142	23.8665	24.0012
P68402	NA	22.7252	22.7246	23.1689	24.4918	24.4971
P68400	NA	NA	24.4497	NA	22.3575	23.4194
P68371	21.4058	21.8172	24.5744	24.6624	23.7008	25.782
P68363	22.9226	22.4431	24.084	24.4451	23.0528	25.3032
P68133	24.3361	25.4447	25.9638	26.9245	25.9761	27.7025
P68104	24.7097	24.0895	24.5773	27.4104	27.0714	27.7168
P68036	23.6255	22.9246	23.8782	24.8576	25.341	25.9296
P67936	21.6581	25.1781	25.5838	26.6681	27.7462	25.67
P67870	NA	22.2045	26.0345	NA	23.6341	25.0798
P67809	27.1243	27.8848	27.9767	27.4067	26.8126	26.1387
P67775	NA	NA	23.0948	NA	22.9699	23.2439
P63279	22.3446	25.8723	26.5319	23.4834	25.5945	25.6879
P63261	24.2012	24.7124	26.0016	26.1214	25.3035	26.8554
P63244	NA	NA	23.372	24.0519	23.0898	24.1082
P63241	21.8808	23.0649	22.8465	23.838	25.9971	26.7075
P63220	18.7943	NA	NA	25.6911	26.4092	25.8898
P63218	23.365	24.8234	23.2565	24.7448	24.5217	24.6514
P63208	24.5651	24.3079	24.5625	24.3176	25.806	26.6396
P63173	27.0596	25.5355	24.7004	26.3811	25.6638	24.399
P63172	NA	23.3728	24.2442	25.3412	26.5781	26.7187
P63167	22.4786	26.3105	26.3955	24.7801	28.0232	27.3686
P63165	NA	NA	25.2138	NA	NA	25.0091
P63162	25.471	25.3145	25.5674	25.7813	25.9754	25.8202
P63104	23.8925	26.2484	27.1117	27.0164	27.5813	26.7922
P63010	NA	NA	22.8194	21.6056	23.3824	24.3607
P63000	NA	23.5306	23.154	NA	24.6744	25.9331
P62995	NA	24.1076	25.8701	23.8292	23.8823	24.2754
P62993	22.5223	24.4684	24.9003	25.5129	26.0257	26.6188
P62979	26.2513	26.2729	27.1728	27.7408	26.9501	26.6867
P62942	NA	NA	24.1357	25.1325	25.333	26.2833
P62937	22.6306	22.5407	22.5329	25.4708	23.218	22.3942
P62917	24.6229	26.0263	26.9339	26.6686	27.2346	25.8865
P62913	22.4669	23.1949	23.9814	24.9446	25.2266	25.2053
P62910	25.0473	27.028	28.0475	26.8769	27.8223	26.4471
P62906	22.3212	23.7671	26.2614	24.2678	25.4346	26.4666
P62899	28.9886	28.4157	27.4103	29.6916	28.305	26.4355
P62888	28.3395	28.364	28.6334	27.4981	28.8256	28.615
P62879	22.3754	23.4029	24.4802	23.7483	23.2328	24.6572
P62877	NA	NA	23.9669	NA	24.2758	NA
P62873	22.9648	24.7847	25.9624	24.6908	23.9874	25.1504
P62857	25.064	25.0429	24.6316	25.2327	24.7664	25.6889
P62854	24.0519	23.1442	24.1924	25.3246	23.8934	23.1667
P62851	24.4984	25.4671	25.6134	26.5134	26.5343	26.0894
P62847	24.0233	23.8445	24.9922	25.0655	24.4134	22.321
P62841	24.2993	23.7989	25.2933	26.5183	26.1837	24.8758
P62829	24.6286	23.8563	24.7065	25.7786	24.9036	25.2141
P62826	23.7606	25.2133	26.1151	26.2621	25.1678	26.5739
P62820	22.9598	24.6832	24.9856	24.2933	23.9503	24.3915
P62805	22.5977	23.4211	24.5187	24.3913	22.7231	22.7578
P62753	25.6223	24.9575	25.8555	26.7169	25.9365	24.2711
P62750	26.1636	27.2348	25.3146	28.0804	27.3861	25.2599
P62701	20.2241	20.4839	22.2313	22.5446	23.8025	24.6556
P62699	NA	NA	22.3246	NA	23.8372	22.9615
P62633	NA	23.3911	NA	NA	25.0158	25.5619
P62495	NA	NA	21.9939	NA	24.0525	25.1806
P62424	25.4369	25.5518	27.0539	26.046	26.4965	27.669
P62333	NA	22.3115	23.3788	22.966	23.133	23.311
P62330	NA	NA	NA	23.2701	23.6485	24.3657
P62318	26.1888	24.7541	24.7083	24.8934	25.0329	25.3834
P62316	24.3307	25.0491	25.932	25.3481	24.6969	24.5635
P62314	22.1932	22.9424	25.8516	24.2935	23.7541	23.5608
P62312	NA	NA	23.2087	24.6106	26.6184	27.1015
P62308	22.7688	25.6761	26.3966	25.2832	26.7249	26.8562
P62306	24.7228	25.1569	25.9042	26.4374	25.6558	24.7258
P62304	18.8286	22.4492	23.9711	21.689	23.4525	23.2963
P62280	24.7462	24.1623	24.5212	25.4277	24.7389	24.5541
P62277	23.5935	23.9425	25.3605	26.0408	25.3656	26.2985
P62273	28.0625	26.6979	25.5611	25.6786	24.7075	24.7262
P62269	24.7821	25.1132	26.3623	25.5647	25.3851	25.8912
P62266	24.2126	22.9661	23.4585	24.685	23.7819	24.4453
P62263	25.7448	25.613	25.1115	26.9885	27.5655	27.1311
P62258	22.6365	25.4731	26.5352	25.5746	26.9091	26.2607
P62253	NA	NA	NA	NA	23.9719	23.6038
P62249	NA	23.8896	24.0772	25.3637	24.2624	24.9361
P62244	NA	NA	NA	24.5259	25.8645	25.199
P62241	22.1058	21.4376	22.9387	22.747	23.589	24.2904
P62195	21.9408	22.4935	23.8007	24.18	23.1923	24.5531
P62191	NA	21.8259	23.305	23.6402	22.1047	23.8688
P62140	NA	22.0981	24.6789	NA	22.5723	24.4607
P62136	NA	22.2102	23.2345	21.8008	23.6049	24.9605
P62081	23.1822	23.9635	24.9235	24.9943	24.6815	24.9776
P62072	NA	NA	NA	22.8629	25.7646	26.6442
P61981	24.0338	26.3494	26.894	26.6882	27.2011	26.4051
P61978	22.7886	23.1621	23.747	24.261	26.0638	25.9965
P61964	23.6823	22.4458	22.8125	24.5926	22.4092	NA
P61962	NA	NA	22.8196	NA	22.6955	23.1041
P61960	NA	NA	NA	23.9578	23.6052	23.7873
P61923	NA	NA	23.8076	NA	24.8814	25.9948
P61916	21.4463	22.8678	22.7413	22.3613	24.5779	25.3126
P61769	27.3177	29.0716	29.054	28.1608	29.3212	28.9288
P61758	22.3616	22.8825	23.033	24.9205	25.0428	25.4799
P61604	25.5867	26.0312	25.3345	27.3425	26.5406	26.1321
P61586	NA	23.0328	24.0933	23.5732	23.6126	24.9086
P61513	25.0788	26.6542	26.7585	25.7201	27.5065	27.6085
P61457	22.4944	24.0017	23.5187	24.5912	26.8826	27.7485
P61421	NA	23.5844	24.9613	NA	21.8559	24.6418
P61353	26.173	26.1589	27.4317	26.7327	26.4163	26.4198
P61326	NA	23.0718	25.5854	23.3492	24.3155	25.1726
P61313	NA	NA	22.4283	NA	NA	23.3393
P61289	NA	NA	21.8493	23.7025	24.4382	25.3583
P61254	27.7153	27.2315	28.1324	26.9576	26.5347	25.5077
P61247	23.9727	23.7356	24.0088	24.8911	24.988	25.3048
P61244	27.2829	26.7955	27.1968	26.4066	25.0426	24.99
P61224	NA	22.6158	24.3907	22.9184	24.3539	25.5327
P61163	NA	21.7177	24.3514	22.4427	23.7321	25.7907
P61158	NA	NA	22.6457	NA	NA	24.2474
P61106	NA	23.1642	23.8504	24.2393	23.6744	23.8575
P61088	24.2943	25.6229	25.5972	25.8316	26.8073	26.0791
P61086	NA	NA	NA	22.7356	23.8671	23.3514
P61081	NA	22.6979	22.7589	24.1214	24.1359	24.2977
P61077	NA	23.9635	NA	24.9885	25.737	25.6645
P61026	NA	NA	22.5455	NA	22.7466	23.825
P61024	NA	NA	NA	22.9547	NA	24.5483
P61020	NA	NA	NA	22.843	23.029	22.6147
P61019	23.1622	23.9869	24.7748	24.353	24.4662	24.3922
P61011	NA	NA	22.0737	21.9158	22.4677	24.6845
P61009	NA	23.0765	23.0533	NA	24.2819	24.168
P61006	NA	NA	NA	23.4387	22.7848	23.5165
P60983	NA	23.2861	23.6556	24.5949	25.2806	25.8414
P60981	22.8805	22.1621	21.3903	24.9473	25.0844	24.7577
P60953	23.1022	24.9848	25.1167	23.5731	25.6107	26.6241
P60903	NA	23.5697	23.3695	23.8799	24.6282	25.1527
P60900	20.2521	23.5558	24.4709	21.0761	25.3834	26.1161
P60891	NA	NA	NA	22.2691	24.1734	25.0206
P60866	24.1859	24.6301	24.4072	25.332	25.3286	25.8864
P60842	NA	NA	22.7492	23.0559	24.5113	27.1851
P60709	NA	NA	23.1299	22.7388	NA	NA
P60673	NA	NA	NA	NA	23.2883	24.4631
P60660	NA	24.4246	25.4402	24.4793	25.066	26.1316
P60520	23.8268	22.9912	22.8421	24.0066	24.4156	25.0925
P60510	20.0268	22.7508	23.7848	22.8391	24.417	24.0722
P60468	24.5763	26.8772	25.243	24.2877	23.71	24.2651
P60228	NA	22.7465	25.3956	NA	22.4835	24.2133
P60174	22.7797	22.7045	22.4278	24.1789	23.2394	22.7286
P59998	NA	NA	NA	22.0903	23.5959	25.3812
P58340	23.7634	23.4121	23.5456	NA	NA	NA
P57721	NA	NA	NA	NA	24.3429	25.4673
P57076	NA	NA	22.4617	22.4919	24.2997	24.4017
P56962	NA	NA	NA	23.9243	23.4319	NA
P56556	24.8234	25.1974	26.1693	26.5391	25.8891	24.6594
P56537	NA	22.8404	24.0757	22.4231	25.1281	25.5429
P56385	23.4609	23.5026	22.2131	24.9915	23.977	23.6723
P56199	NA	NA	21.153	22.1542	21.4609	NA
P56181	25.0438	25.117	24.9868	25.1739	24.6483	24.8021
P55957	NA	21.0018	22.1291	22.3102	24.0982	24.3577
P55884	21.7987	25.659	27.6403	23.3776	23.0692	23.9509
P55809	NA	NA	NA	24.9056	23.4325	23.0859
P55789	20.718	NA	NA	24.2721	24.4921	25.877
P55786	NA	NA	NA	22.7084	22.599	NA
P55769	NA	23.1079	23.3767	23.9983	24.5562	24.4239
P55735	NA	22.1178	23.9088	22.9359	23.366	23.3949
P55327	NA	NA	22.8351	24.7411	25.7088	25.1845
P55268	NA	21.8839	22.6233	24.4572	23.0895	23.3968
P55212	NA	NA	NA	NA	23.4772	24.1019
P55209	NA	22.4189	25.8103	22.7089	23.3142	23.8751
P55196	22.4579	22.4525	22.6257	23.9077	24.823	24.5673
P55084	23.2487	22.5874	23.5942	25.2001	23.5384	23.9287
P55081	NA	NA	24.2847	22.7805	23.1239	22.7516
P55072	20.4134	23.1684	25.4847	23.4871	23.4702	24.96
P55036	22.2467	23.2282	23.5907	25.6635	23.4557	23.5734
P55010	NA	22.905	23.712	NA	23.0376	23.518
P54920	NA	23.0909	24.7186	23.2962	25.8022	25.8807
P54886	NA	NA	NA	24.2515	23.5038	25.6857
P54819	25.8993	26.5076	27.233	26.8305	27.8228	28.6299
P54803	23.4145	23.7455	24.9792	25.0225	23.3132	23.2279
P54802	23.0545	23.8985	24.5278	25.3303	26.4243	27.0378
P54727	21.3649	22.9322	22.1228	25.4578	27.2979	27.1836
P54725	NA	NA	NA	24.647	26.3353	24.9809
P54652	21.8971	22.4351	24.2623	NA	NA	NA
P54578	NA	NA	22.3738	22.876	22.2694	23.1502
P54577	NA	23.0792	23.3109	24.467	24.8273	24.0671
P54289	22.1718	22.4407	22.0405	23.1473	22.0463	NA
P54136	NA	NA	NA	NA	23.2789	24.5213
P53999	24.7671	25.2701	26.4724	23.4161	24.389	24.8117
P53992	NA	NA	NA	NA	22.6342	25.0006
P53990	21.7265	23.3924	23.4628	24.0827	25.7696	26.0688
P53803	NA	22.9206	23.9146	NA	23.3547	NA
P53701	NA	NA	22.8621	23.3574	NA	NA
P53680	NA	NA	NA	22.6964	23.9497	24.5456
P53634	23.1953	24.9547	25.4167	25.6899	27.0131	27.2101
P53618	NA	NA	22.328	NA	22.6748	23.6313
P53597	24.6797	23.524	22.7743	27.0729	25.3774	24.3033
P53396	NA	NA	22.4444	NA	NA	25.1141
P53384	NA	NA	22.9946	24.1272	23.6316	23.2524
P53370	NA	NA	NA	23.108	21.5377	NA
P53367	NA	NA	23.2533	24.74	24.7558	25.1183
P53365	NA	NA	NA	23.7505	23.6556	24.0548
P52948	NA	NA	NA	23.5044	24.1049	23.9445
P52926	NA	23.2462	NA	21.8037	NA	NA
P52907	23.0072	25.3833	25.6821	25.1878	26.8625	26.9677
P52788	NA	NA	23.1755	NA	21.9808	22.5785
P52758	NA	23.6059	NA	25.5172	26.1177	25.2204
P52657	NA	NA	25.4184	25.5744	23.6665	NA
P52597	NA	NA	22.6269	24.7913	25.58	24.4012
P52594	23.3392	22.703	22.5031	25.2775	25.7711	26.6461
P52565	25.0817	26.0076	26.1374	26.7979	27.127	27.4896
P52434	23.6369	24.8153	25.4181	24.1717	25.7636	25.4895
P52298	NA	22.6913	23.9341	21.641	23.8388	24.6033
P52292	NA	21.6808	22.011	21.8093	21.7051	25.38
P52272	22.4862	22.2103	21.8609	24.7398	24.5603	24.512
P52209	NA	NA	NA	24.6493	22.8781	23.5803
P51991	22.6096	22.7285	22.562	23.052	26.1279	26.2352
P51970	23.2144	23.1064	24.4201	25.879	25.997	26.5168
P51858	NA	23.5729	23.3953	23.8233	24.625	26.097
P51809	NA	NA	NA	NA	22.1189	23.025
P51808	NA	24.4975	25.3927	23.4752	26.9164	26.0309
P51687	NA	21.5233	22.8727	24.2664	26.5602	27.2067
P51665	22.9132	23.1476	22.715	25.2623	25.0296	25.0667
P51659	22.5187	24.3341	25.0807	24.9684	25.9737	27.2983
P51654	NA	NA	NA	NA	23.8134	23.7244
P51649	NA	NA	NA	24.5403	22.6922	22.6772
P51648	NA	21.8008	22.0149	22.0415	22.1439	23.3464
P51610	21.6084	NA	21.0355	24.0084	21.6624	22.0614
P51572	23.066	24.4787	24.9354	23.4829	22.1641	24.7526
P51571	23.3179	23.7704	24.6275	24.9567	24.5649	24.1926
P51553	NA	NA	NA	24.4382	22.4148	23.1845
P51511	NA	NA	NA	NA	22.0974	22.4561
P51452	NA	NA	NA	23.9712	22.9146	23.9775
P51398	NA	20.8007	24.2736	22.2652	21.937	23.4759
P51149	22.0266	24.5121	24.9889	23.1096	23.8869	23.9102
P51148	23.4902	24.3544	24.4087	24.6764	25.3532	25.5746
P51116	22.1303	22.6961	23.2647	24.016	23.5329	23.7726
P51114	22.9829	23.1556	23.5562	23.4292	23.3245	24.0882
P50995	22.596	22.2291	NA	23.6182	23.7711	24.7478
P50991	21.493	22.2302	22.7327	23.5185	24.8104	27.4931
P50990	20.959	22.97	23.8443	23.8983	26.0976	27.4925
P50914	23.3921	23.799	25.0508	24.325	23.7918	24.73
P50897	24.4307	25.6243	25.7236	25.8272	26.8523	27.5803
P50607	NA	NA	NA	NA	23.8049	24.5774
P50570	NA	NA	NA	NA	22.1813	24.5363
P50552	23.8324	23.2102	22.8482	24.483	24.6242	24.5703
P50502	19.8775	22.0677	23.7029	24.6064	26.7803	27.2286
P50454	24.245	24.4463	25.5476	27.5034	27.0906	27.7607
P50402	NA	23.939	23.324	24.1883	23.9448	23.3086
P50395	20.1027	21.286	23.3732	23.3425	23.9929	25.0734
P50225	NA	NA	22.1313	22.2995	22.2868	24.0347
P50213	22.8144	22.4217	22.5843	25.5687	24.074	23.6622
P49959	22.0121	22.4554	23.5664	22.4246	22.242	24.2812
P49914	23.1106	NA	NA	22.3602	NA	NA
P49903	NA	NA	NA	22.7829	NA	23.56
P49902	26.5789	NA	NA	NA	24.6125	NA
P49821	NA	23.8273	25.7561	23.3857	25.072	26.0432
P49789	22.4318	22.5278	21.3551	24.8613	24.2745	23.6342
P49773	NA	24.4504	24.6008	25.46	27.0818	27.3632
P49757	22.9447	NA	NA	24.6745	24.4517	24.2461
P49755	NA	22.5471	24.13	23.4962	23.5642	23.9216
P49753	21.8891	NA	NA	24.0086	NA	22.0033
P49750	NA	NA	23.087	24.2606	23.3641	23.239
P49748	23.2839	NA	NA	24.7009	24.3757	25.4
P49721	NA	22.2827	23.2543	23.2353	25.2582	26.3275
P49720	NA	20.8584	22.8648	NA	22.8142	24.899
P49591	NA	NA	21.4792	22.8971	24.6399	26.2611
P49459	NA	NA	NA	23.0341	24.1188	24.3019
P49458	25.64	25.4869	25.4829	26.0034	26.2759	26.733
P49419	NA	NA	NA	22.9055	NA	23.4923
P49411	25.6363	24.6575	24.5987	28.6765	26.8127	25.6494
P49406	21.851	23.8405	24.0042	23.8018	25.2151	25.0215
P49368	22.1357	23.042	24.0249	23.9756	24.6476	26.3758
P49366	NA	NA	NA	23.0387	24.279	22.8375
P49327	NA	NA	NA	22.2973	21.5824	24.2519
P49321	22.8001	24.0461	24.9708	22.2432	24.7515	23.8483
P49257	NA	NA	22.5954	22.8012	23.4713	23.8775
P49247	NA	NA	NA	NA	23.7525	23.804
P49207	30.1108	29.5697	29.6378	30.7469	29.3879	28.5425
P49189	NA	NA	NA	24.4754	NA	24.7436
P49006	26.0358	24.8761	23.8428	24.9966	23.9866	23.6825
P48960	23.4521	24.1717	25.2532	25.2813	24.476	24.0586
P48739	NA	NA	NA	23.7472	NA	22.9689
P48735	NA	NA	NA	24.9024	NA	23.3175
P48723	NA	23.9275	25.0733	25.0088	25.3587	25.1285
P48643	22.7455	23.3442	24.7824	24.8721	26.1534	26.6985
P48637	NA	NA	NA	NA	22.424	24.2752
P48634	23.4056	22.5611	22.9019	25.3432	24.9046	24.7379
P48556	NA	NA	22.5743	23.6483	24.6946	25.2666
P48507	NA	NA	NA	21.7797	22.6148	22.5857
P48449	NA	NA	22.165	NA	21.2347	23.1167
P48444	NA	23.8002	24.7588	22.776	25.2359	25.9403
P48382	24.4867	NA	NA	NA	NA	24.0224
P48357	NA	NA	20.1862	21.7492	21.7833	22.118
P48165	NA	NA	28.7434	26.2115	25.706	NA
P48059	NA	NA	NA	NA	23.7853	24.2183
P48047	23.782	24.2585	24.8001	25.4856	25.8357	26.4258
P47985	23.7649	25.3859	25.9379	25.9336	26.141	25.3869
P47928	NA	NA	NA	23.6687	23.9428	24.7114
P47914	31.4587	30.8142	29.935	29.7909	28.8669	28.4431
P47897	NA	NA	NA	22.5008	23.3949	24.7732
P47813	NA	19.5253	20.0362	24.6039	25.757	25.4906
P47756	23.1081	25.1654	25.4154	25.6017	26.3061	27.0325
P47755	21.8201	23.3994	23.362	24.4408	25.2199	24.8265
P47224	NA	NA	NA	NA	23.1212	22.4371
P46976	22.8845	24.8567	25.9215	NA	24.6889	24.8464
P46940	NA	22.1138	22.798	22.1515	23.8912	25.3388
P46926	NA	NA	NA	NA	22.2888	23.8961
P46821	24.7786	25.4776	25.1305	24.6482	24.5452	23.698
P46783	25.6464	24.979	24.1419	25.4611	25.705	25.6347
P46782	NA	22.2265	22.6342	24.4071	24.6405	25.2075
P46781	23.683	22.807	23.3075	25.4085	24.6444	25.1912
P46779	25.0067	25.2596	25.8918	24.9808	24.9239	23.7454
P46778	26.3879	26.3992	27.8577	27.4136	27.3117	25.7704
P46777	21.3895	25.7449	28.2006	23.4576	26.5433	26.5848
P46776	22.8235	23.4103	26.0503	25.7705	26.5487	24.4243
P46459	21.7356	23.3363	24.4158	23.6557	24.8953	25.7639
P46379	NA	NA	NA	23.2981	22.9788	NA
P46199	NA	NA	NA	23.7556	21.968	21.5532
P46109	NA	22.1424	22.5554	23.3633	24.2197	25.01
P46108	NA	20.8597	21.3891	23.4148	24.6135	25.7455
P46060	NA	23.2059	25.3437	NA	23.7493	23.2191
P45973	24.9586	26.3685	26.9681	25.4837	25.075	24.3466
P45954	21.1157	21.2267	21.168	24.2404	24.8069	25.6569
P45877	20.6881	21.7026	NA	23.2983	23.4518	24.5896
P43897	22.8814	23.6049	23.8488	25.6347	25.7443	24.6862
P43686	NA	22.4607	23.7127	23.5827	23.3332	24.1419
P43487	22.8671	25.1048	25.1957	26.7327	27.1734	27.5718
P43307	NA	21.6941	22.4988	NA	NA	21.9154
P43304	NA	NA	NA	NA	22.6359	23.2985
P43034	NA	NA	NA	22.8794	NA	24.3894
P42892	NA	NA	NA	23.1968	23.4512	23.0536
P42785	23.2489	23.0105	23.9756	24.8414	26.3383	26.9686
P42771	NA	NA	NA	23.6074	25.9133	25.1574
P42766	26.0151	26.4816	28.2051	27.663	27.0368	26.2721
P42765	23.1924	NA	NA	26.2347	22.2746	22.1854
P42704	20.8157	20.994	22.4736	23.6848	22.8979	24.1502
P42677	25.3983	24.9268	24.9993	26.243	25.5979	25.3526
P42574	NA	NA	NA	NA	23.3641	24.5773
P42166	22.7233	22.5794	22.8058	24.9863	24.1552	23.7597
P42126	21.9961	23.1521	23.3604	25.5705	25.032	25.3785
P41567	22.6148	23.3245	23.3441	25.349	25.7354	26.5505
P41250	21.105	NA	21.467	22.8815	22.5788	23.6552
P41236	23.8428	24.6832	24.4046	25.817	26.5827	25.9495
P41227	23.8883	24.1734	24.0121	25.4504	24.6349	23.9151
P41223	NA	22.3588	23.3887	NA	NA	NA
P41208	24.4483	23.9724	24.5611	25.4259	25.2328	24.7336
P41091	21.965	23.2873	24.3186	22.5939	24.1396	25.5437
P40939	20.9958	NA	22.5149	23.5519	22.986	24.2353
P40926	24.9859	25.9047	25.559	28.5923	28.7875	28.1701
P40925	NA	NA	22.8912	23.308	23.7062	24.7344
P40429	22.89	23.2489	25.1683	23.4307	24.8169	25.6982
P40227	21.8769	22.7056	23.593	24.4841	24.9456	26.2932
P40222	NA	NA	NA	25.1413	25.2433	25.5498
P40123	NA	22.2492	22.8147	NA	23.194	23.8604
P39880	21.9836	NA	NA	24.7803	21.9594	NA
P39748	NA	22.638	22.52	23.0079	22.872	23.7874
P39687	NA	24.1504	24.514	NA	NA	NA
P39656	21.1955	22.9752	24.4177	23.1882	22.9693	23.5833
P39023	NA	23.8624	24.6197	23.8916	25.8911	25.5141
P39019	25.1124	25.4065	24.915	26.1241	25.7696	24.8989
P38646	27.2857	26.9776	27.0287	27.8215	26.969	26.0622
P38606	NA	22.4229	24.8277	22.567	23.6428	25.5068
P38571	NA	22.2981	23.3413	23.3214	24.5619	25.996
P38159	24.3487	23.3586	22.3513	23.6487	24.9726	25.0987
P38117	25.6402	25.0427	24.2575	29.0406	28.4047	27.4602
P37802	22.7892	23.2711	23.8848	26.0027	26.1301	26.9928
P37268	NA	NA	NA	22.0338	NA	23.5175
P37235	NA	NA	NA	NA	22.8689	22.9692
P37198	NA	NA	NA	24.0669	24.9344	24.0693
P37108	25.5169	25.8167	25.8593	26.3103	26.2871	26.2764
P36969	NA	22.634	22.5024	23.8736	24.5661	24.6638
P36957	24.586	23.1111	23.8157	26.6994	26.2777	26.1421
P36873	NA	22.0162	24.2385	22.3812	24.0152	24.9419
P36776	NA	NA	20.6982	23.581	23.314	24.1214
P36639	NA	22.7774	22.7924	24.2009	24.4063	24.3246
P36578	23.1195	22.161	23.3178	24.3917	23.786	23.2707
P36551	NA	22.5968	23.2727	23.96	25.3425	26.3832
P36543	21.3271	23.1448	23.3245	24.7258	26.1189	26.7021
P36542	NA	22.6405	25.5117	24.1383	24.6001	25.6706
P36405	23.0842	22.6579	23.293	25.3333	25.1954	24.7967
P36404	NA	NA	NA	22.9834	23.1205	23.0099
P35998	NA	NA	22.3891	23.0937	22.5665	23.4455
P35659	23.3294	24.8504	26.1313	24.1009	24.064	24.724
P35658	NA	NA	NA	22.4658	22.9232	23.4867
P35637	25.2628	24.1034	23.674	26.1969	26.4073	27.3852
P35613	24.1066	24.8515	25.9876	26.3299	25.4737	24.8977
P35612	22.6268	22.9831	22.5481	23.3204	23.7277	24.3392
P35611	22.5835	22.1074	22.6815	24.1934	24.3394	24.3747
P35606	NA	NA	24.3283	23.2044	23.2271	25.3474
P35580	NA	21.627	21.7074	22.5216	23.0754	24.149
P35579	NA	NA	22.0112	22.188	22.4815	24.1338
P35556	21.2102	22.9733	22.4273	23.0524	22.8524	23.2978
P35270	NA	NA	NA	23.5797	22.5065	22.486
P35269	NA	NA	23.5658	22.2209	22.639	22.4829
P35268	24.2251	24.8523	24.832	26.6114	28.4204	29.1812
P35249	NA	NA	NA	23.0743	23.0178	23.7935
P35244	NA	21.6254	22.669	22.899	23.875	24.3266
P35241	21.8772	22.3589	22.5752	24.1404	25.2314	25.8437
P35240	NA	NA	NA	22.892	23.6144	23.0949
P35237	NA	NA	NA	22.5461	23.0034	23.703
P35232	23.4591	24.3474	25.6981	25.7041	24.1734	25.4064
P35222	NA	22.4942	23.655	NA	NA	NA
P35221	20.5445	22.7011	23.2712	24.1946	25.2958	24.9723
P35080	NA	NA	NA	25.3693	NA	26.0769
P34932	21.605	21.9444	22.7056	23.548	23.5622	23.8282
P34897	22.5133	22.0705	22.9123	25.2718	24.3477	26.4457
P34059	NA	NA	NA	NA	23.5457	24.4547
P33316	23.8736	22.6372	22.3314	25.2398	24.8803	25.4013
P33240	NA	NA	21.5844	23.7325	23.789	24.12
P33176	22.1204	NA	22.0451	24.0034	23.3221	24.61
P32969	22.0757	23.1656	24.3795	24.1791	25.0562	26.6265
P32322	NA	NA	NA	23.7518	24.2452	23.9669
P32321	NA	NA	NA	23.1111	23.2008	22.706
P32121	NA	NA	NA	23.4701	23.2469	23.8788
P32119	24.309	25.4258	26.2926	27.6852	27.9614	27.9924
P31949	NA	22.7445	NA	25.7995	26.0317	26.7097
P31948	20.905	20.1809	20.3404	27.1589	26.3046	27.1334
P31947	26.6801	29.1808	30.1367	29.4798	29.7296	29.5831
P31946	24.9657	27	27.1951	27.8335	27.689	26.8974
P31943	22.1181	23.4425	24.2483	26.0622	27.0507	26.2651
P31942	21.3209	21.361	21.4564	26.9493	25.7201	25.3535
P31937	22.6459	NA	NA	25.0998	23.908	23.6433
P31930	22.4612	23.9147	25.9803	24.2877	23.2934	23.49
P31689	22.0424	23.5809	24.1507	24.8547	24.2154	24.4747
P31483	21.5905	NA	21.6328	24.7254	24.3391	25.468
P31350	NA	NA	NA	NA	23.6531	24.7356
P31153	NA	NA	NA	23.8966	24.2237	24.2295
P31151	NA	NA	22.839	NA	21.8699	NA
P31040	22.3047	23.5336	23.9179	24.725	25.2237	25.9514
P30837	21.9679	21.4988	22.386	25.7457	24.4204	23.7859
P30740	23.049	22.9718	23.2678	23.374	NA	NA
P30626	NA	NA	NA	NA	23.8967	23.0224
P30622	21.8092	24.0728	24.6265	22.8914	23.7135	22.9067
P30533	22.8797	NA	22.8582	23.3539	25.4348	26.9906
P30519	NA	NA	NA	23.1881	23.1358	23.1422
P30419	21.8851	NA	22.409	21.8862	23.3518	24.4224
P30153	NA	23.3541	24.1984	NA	23.7156	24.7645
P30101	23.5147	25.021	25.3767	25.8235	27.0549	27.818
P30086	NA	NA	21.8604	23.3695	22.2462	23.4144
P30085	23.4566	23.0554	23.3058	25.8327	25.1641	25.9551
P30084	24.081	23.2091	23.6174	28.1072	27.2883	26.4902
P30050	26.1549	29.5374	29.1961	27.9334	30.4643	30.3415
P30049	25.3151	25.944	25.7954	26.0513	26.3397	26.5673
P30048	25.3036	25.8663	26.6984	29.2737	28.2254	27.5957
P30046	NA	NA	NA	23.9158	24.4316	24.0511
P30044	22.669	22.3587	22.1996	25.6629	25.9854	26.5293
P30043	21.3902	NA	21.4663	24.0538	24.1906	25.2092
P30042	26.5776	24.0578	23.6254	28.5244	26.1786	25.6367
P30041	23.1144	22.937	23.2377	25.4511	24.8714	25.2363
P30040	25.5598	26.2968	26.8484	26.4219	28.0069	29.4925
P29966	30.03	28.3042	26.4155	28.985	26.5739	25.5023
P29692	22.9232	26.1134	28.3529	24.9465	25.8943	26.3262
P29558	22.5148	24.7511	21.8579	24.5612	26.0559	25.365
P29144	NA	NA	21.8926	NA	NA	24.0102
P28838	NA	NA	21.7638	24.2684	23.6322	23.8289
P28827	NA	NA	NA	22.1598	NA	22.4262
P28799	25.1117	25.3235	24.9861	24.3214	25.8921	26.6148
P28331	NA	24.0649	26.0411	23.1247	24.1094	24.6787
P28289	NA	NA	22.1508	25.9696	24.4596	22.5448
P28074	NA	22.8163	23.8811	NA	23.8787	25.7007
P28072	NA	24.7125	24.8684	21.2321	25.6149	25.6139
P28070	22.1332	23.8189	24.7493	24.8297	25.6438	26.494
P28066	NA	23.4742	24.8051	NA	25.0264	26.4135
P27986	NA	22.7197	23.1211	NA	NA	NA
P27824	23.3885	25.4243	26.7019	24.6403	23.3747	24.4961
P27816	NA	NA	NA	25.4969	24.5	24.1145
P27797	26.9103	28.3419	28.865	27.6224	26.1767	26.0853
P27694	NA	21.9436	22.7485	21.5893	23.8686	25.0778
P27635	NA	NA	22.4338	NA	22.2593	23.5621
P27348	21.8547	24.1283	24.9936	24.5776	25.9394	25.4865
P27144	23.0152	23.5111	23.1352	25.4024	25.2732	24.4418
P26992	NA	NA	NA	24.215	NA	23.8461
P26885	23.0556	22.5548	23.4959	23.1785	23.7897	24.52
P26641	22.959	24.6863	26.6815	24.8602	24.6919	25.7498
P26640	NA	NA	23.7514	NA	NA	23.3208
P26639	NA	NA	NA	22.1319	23.0688	24.9524
P26599	23.5389	23.0086	23.3627	26.1987	25.6097	26.3503
P26583	24.463	23.0585	24.2809	25.1103	24.3593	23.7686
P26440	NA	NA	NA	23.877	24.1493	24.637
P26373	27.4602	27.8606	28.4923	28.4827	28.6785	26.9111
P26368	NA	20.7927	22.046	22.6735	26.6519	27.2069
P26232	NA	NA	22.0766	22.9927	24.3486	24.6435
P26196	NA	NA	21.8798	22.7318	23.5457	25.4511
P26038	22.1764	23.1999	23.2748	24.8215	25.7498	26.1712
P25789	21.0743	22.6899	23.745	23.3834	25.6182	26.6693
P25788	NA	21.4607	23.2997	NA	23.4932	24.8489
P25787	NA	22.1656	24.0239	22.8668	24.1094	25.5491
P25786	NA	23.339	24.1995	22.9937	24.3063	26.064
P25705	24.2228	24.2282	25.5267	26.1024	25.7348	26.2631
P25685	20.8495	21.2165	20.103	25.0236	25.5974	25.8846
P25445	22.603	NA	22.6266	24.578	23.1359	22.7219
P25398	24.466	24.532	25.3351	27.5001	27.8125	27.6012
P25325	24.1892	23.1804	22.7462	27.2725	25.1848	24.8246
P25054	23.7124	24.1151	22.7328	23.2413	22.7239	NA
P24752	25.3144	24.1092	24.8687	28.9513	27.3649	26.3202
P24666	22.561	NA	22.5195	24.6349	22.9962	22.8432
P24539	NA	NA	23.5481	NA	NA	24.3668
P24534	21.565	27.6013	28.1599	25.0503	27.4268	25.3345
P23919	25.5063	24.198	23.6906	27.0952	26.0489	25.6642
P23786	21.9711	NA	NA	23.8791	21.7436	22.9957
P23588	NA	NA	20.6313	26.7594	27.1993	27.4273
P23528	25.9995	25.1806	25.3556	29.0533	29.1758	29.7172
P23526	NA	NA	NA	23.9937	24.4843	NA
P23434	NA	NA	NA	23.6806	26.29	26.1228
P23396	24.3541	24.6738	25.4384	25.3239	26.5415	26.5399
P23381	NA	NA	NA	NA	21.7106	22.5839
P23378	NA	NA	NA	22.6223	NA	24.6861
P23368	NA	NA	22.0305	23.6509	21.9802	24.3675
P23284	22.7242	22.1699	23.5842	22.4159	23.3506	23.6961
P23246	24.4333	23.4473	23.2991	26.5744	26.0308	26.288
P23229	NA	NA	22.2898	23.6847	NA	NA
P22830	NA	NA	NA	24.5263	22.9724	23.7388
P22695	22.5482	22.6613	24.3448	24.336	23.8292	24.4379
P22626	24.7436	24.8793	23.9548	26.3183	27.7114	27.833
P22612	NA	NA	NA	NA	20.7476	22.6216
P22570	22.1852	NA	NA	25.0251	21.3282	22.1153
P22492	22.5867	24.5376	NA	23.9305	22.7522	NA
P22413	NA	NA	NA	24.3582	23.3828	23.3527
P22392	26.965	26.8992	26.3818	28.9528	28.4743	27.6561
P22314	NA	NA	22.768	22.5171	22.8094	24.4999
P22307	21.8465	22.5149	22.958	23.6505	24.5271	24.9928
P22304	NA	NA	22.4307	NA	22.7937	23.3287
P22234	NA	23.3206	22.8488	22.9923	24.7734	26.3867
P22102	NA	NA	NA	23.866	23.1381	24.1216
P22061	24.8483	24.5232	24.4182	26.7328	26.1598	25.2395
P22033	NA	NA	NA	23.873	NA	23.3919
P21964	NA	NA	NA	NA	22.6893	22.5105
P21953	NA	NA	NA	22.2151	NA	22.1543
P21912	24.7624	24.7307	24.6607	26.1881	26.2242	26.2913
P21796	NA	NA	22.0432	23.2538	22.8535	24.0003
P21333	24.1761	25.9721	26.0107	25.681	25.6148	25.1956
P21291	24.7594	22.9795	NA	24.2291	23.3893	23.8095
P21283	22.5722	NA	23.3745	24.1854	24.7939	26.0524
P21281	NA	21.8476	24.0249	23.0929	23.0034	24.5298
P20962	27.4019	27.8096	27.2638	25.6501	25.9184	26.3444
P20810	21.7655	23.1793	21.7406	25.1153	25.111	25.7914
P20700	NA	22.8401	23.3337	24.2549	23.703	22.9458
P20674	NA	24.494	25.5777	25.2306	26.0388	25.3366
P20645	23.6689	24.3751	24.5297	24.7474	NA	23.6816
P20618	22.2467	23.5907	24.1355	24.8388	25.4495	26.6238
P20340	23.0889	24.8626	25.2361	25.0281	24.9273	25.2254
P20338	NA	22.5168	23.2104	22.0687	22.3397	23.1802
P20290	22.5709	23.317	23.0037	24.9481	26.0794	27.0923
P20073	NA	NA	NA	NA	23.6665	24.4927
P20042	22.6287	23.5443	23.6015	23.9679	25.1563	25.5824
P19784	NA	NA	23.4789	NA	22.7641	23.1719
P19404	23.396	24.0528	25.3458	25.4541	25.2804	24.8633
P19388	22.702	24.8981	25.6052	24.1014	25.3983	24.734
P19367	NA	NA	22.4137	22.306	23.2624	25.5757
P19338	25.8359	26.1181	26.8828	26.0319	25.3353	25.361
P19105	21.9419	22.3947	25.0861	24.7169	23.4746	24.3387
P19022	NA	NA	21.7457	NA	22.5907	22.8433
P19021	NA	NA	NA	21.406	22.1586	22.5378
P18887	22.4543	24.4006	25.5706	23.4882	22.8713	22.4322
P18859	23.3692	23.5351	23.3052	23.6324	23.6996	24.0038
P18846	NA	NA	NA	23.3884	22.8763	NA
P18669	NA	23.1271	23.5666	24.3888	24.8845	25.6098
P18615	NA	NA	NA	24.1834	23.9082	23.6072
P18206	22.215	22.6392	22.9972	25.0528	25.9378	26.1107
P18124	23.2727	23.0104	23.8639	24.1253	22.9521	25.0962
P18077	25.8047	26.6619	27.5629	25.9932	26.462	26.495
P18065	NA	NA	NA	NA	23.5405	24.3661
P17987	21.2319	22.367	23.163	23.8484	24.5667	26.2972
P17980	21.5646	22.3559	22.8696	22.8531	23.0168	22.9538
P17931	NA	23.317	23.6958	24.8975	25.656	25.5612
P17900	NA	21.8625	22.4601	23.8247	24.9814	26.2972
P17568	NA	NA	NA	22.7848	21.6856	23.528
P17480	NA	NA	23.8337	NA	22.9231	NA
P17405	NA	NA	22.3966	23.0866	22.6711	23.7692
P17066	32.9315	34.0176	34.2101	32.6696	32.6785	32.1762
P17050	NA	21.1496	21.7411	22.6548	23.4679	24.97
P16989	27.5029	27.4736	27.8562	27.0914	26.597	26.0147
P16949	NA	NA	NA	NA	23.3838	23.8054
P16870	NA	NA	22.8015	23.4075	24.9609	25.9901
P16455	NA	NA	NA	21.727	21.5305	21.727
P16422	22.7857	NA	22.9977	24.2191	23.0286	23.4358
P16403	30.0499	27.3304	24.975	27.891	24.7458	24.5744
P16402	27.7435	26.1254	NA	26.0978	23.8945	NA
P16383	22.7634	23.8973	24.0401	NA	22.2907	NA
P16333	NA	NA	NA	NA	22.4982	23.2993
P16278	23.3538	25.0293	25.9291	23.2911	23.9076	25.1201
P16220	23.6756	23.2851	23.1647	25.5735	24.2498	23.148
P16152	20.9489	21.1227	21.4877	23.5238	22.831	23.642
P16035	NA	NA	NA	NA	23.4269	24.0674
P15927	24.1601	24.7758	25.4693	25.3337	26.0483	26.6742
P15923	NA	NA	NA	23.3665	23.8141	23.6239
P15880	22.8827	22.9348	24.4174	24.2964	24.1106	25.8371
P15848	22.5395	22.9603	23.6232	23.7048	23.1516	23.4715
P15692	NA	24.5181	24.57	NA	NA	NA
P15586	25.448	25.4545	25.8233	25.2017	24.8116	24.6693
P15531	25.3293	25.4678	24.565	27.6212	26.8699	26.6499
P15311	23.0862	24.9427	24.5636	25.8598	26.7597	27.1466
P15289	21.8177	23.2321	22.8944	24.2363	25.7495	26.289
P15170	22.5744	23.1701	24.0457	24.916	23.5627	23.8766
P15104	NA	NA	NA	23.6124	24.7392	25.6707
P14927	26.8724	26.9597	27.3528	27.8261	27.1576	26.8287
P14868	NA	22.7344	23.0493	NA	23.608	25.5154
P14866	21.7966	22.1555	22.6326	22.1236	24.2928	25.1841
P14859	NA	NA	NA	24.0527	23.545	24.0948
P14854	25.5675	25.6735	26.6249	26.2491	25.8168	25.9954
P14649	22.8139	23.9355	24.3016	25.0894	25.2405	24.9289
P14625	23.161	25.2344	28.6444	25.2019	25.0342	27.3967
P14618	23.1146	22.6424	23.8095	26.1315	25.5065	26.1226
P14543	22.2122	22.9564	24.6475	23.9552	22.5061	22.7238
P14406	NA	21.8683	23.1779	24.3774	23.7854	24.3272
P14324	NA	NA	NA	NA	25.6619	27.3982
P14314	25.717	26.8976	28.3418	27.0854	26.6889	25.979
P14209	24.6426	24.9427	24.7403	26.4569	25.6909	25.0011
P14174	NA	22.553	24.7172	23.1043	24.896	25.831
P13995	25.1778	24.3467	24.4203	27.6871	26.4796	25.6489
P13984	23.3004	23.3828	23.9402	23.878	24.0139	24.3146
P13861	NA	21.4324	23.4295	NA	22.5584	23.5437
P13804	25.2689	24.8846	25.2422	28.4625	27.6759	27.0829
P13798	NA	NA	NA	23.6458	24.9013	25.2504
P13797	21.1132	22.3746	22.7778	23.8313	24.926	25.5553
P13796	21.5284	22.7791	23.7002	23.6314	24.9568	25.4753
P13693	NA	22.6568	22.8705	24.7366	25.8077	24.9832
P13674	NA	NA	22.4619	23.1158	22.9369	25.5916
P13667	26.9631	27.925	28.0498	27.613	27.0382	27.2365
P13639	22.5176	22.1734	23.0077	24.3805	24.2674	26.5864
P13612	23.2821	23.0502	24.359	24.873	24.2441	23.0019
P13611	23.36	23.3703	23.5648	24.0682	23.7262	23.0674
P13489	NA	NA	22.4942	NA	NA	22.3828
P13473	21.6663	22.9742	23.1916	24.2119	24.0945	23.4771
P13284	NA	NA	NA	22.4847	22.7071	23.8737
P13073	23.9194	25.0473	25.2885	25.5111	25.881	25.6697
P13010	NA	NA	22.0576	22.5064	22.3775	24.5464
P12956	21.442	22.0006	23.247	23.4162	23.6505	26.2327
P12882	NA	NA	NA	NA	29.4532	27.1148
P12814	NA	23.4463	24.3167	22.2945	23.1379	23.5062
P12532	NA	NA	20.5789	23.9079	23.9583	25.9968
P12429	NA	NA	NA	21.8196	22.6487	23.1293
P12277	NA	NA	NA	23.8115	24.7504	24.6417
P12268	NA	NA	22.0885	23.7892	24.5589	24.3133
P12110	21.2925	NA	22.3784	23.6726	23.5203	23.5506
P12109	22.4782	22.6231	23.125	24.9791	24.6361	24.8258
P12081	NA	NA	22.524	23.7937	23.0545	24.3003
P12074	NA	25.115	26.7738	26.487	26.422	26.0516
P12004	NA	NA	23.7278	23.1781	24.8082	26.106
P11940	26.1572	26.743	27.564	26.5197	27.3349	27.045
P11908	NA	NA	NA	23.0528	23.3381	24.9242
P11717	22.0205	22.6528	23.3975	23.4378	23.8359	24.2815
P11586	NA	NA	NA	23.7764	NA	23.9913
P11441	26.9309	26.9854	26.2407	26.6928	26.1815	26.139
P11413	NA	NA	NA	NA	22.5731	24.1556
P11388	23.9198	NA	24.6593	NA	NA	NA
[truncated: 454 more rows]
